# Supplementary material for: Immunoglobulins G from Patients with Systemic Sclerosis Modify the Molecular Signatures of Endothelial Cells
Source: RMD Open. 2025 Mar 23;11(1):e004290. doi: 10.1136/rmdopen-2024-004290 (PMC11931898; doi:10.1136/rmdopen-2024-004290)
Supplement: online supplemental file 2 [file rmdopen-11-1-s002.xlsx]

## Sheet: ATA+ vs. HC
converted_alias ENSEMBL_ID	Gene name	logFC	P.Value	adj.P.Val
ENSG00000085871	MGST2	2.64598	0.00000906	0.000255201
ENSG00000122873	CISD1	2.39738	0.00000493	0.000176092
None	ATP5D	2.39287	0.000724092	0.005458735
ENSG00000128311	TST	2.24016	0.00000895	0.000255201
ENSG00000136738	STAM	2.14779	0.002164023	0.011611962
ENSG00000155380	SLC16A1	2.09407	0.001936411	0.010938932
ENSG00000134285	FKBP11	1.8674	0.000893641	0.006232202
ENSG00000169139	UBE2V2	1.8496	0.003566737	0.017800428
ENSG00000170558	CDH2	1.74476	0.004623486	0.021613282
ENSG00000102572	STK24	1.69739	0.0000000126	0.00000467
ENSG00000100941	PNN	1.6509	0.0000207	0.000466985
ENSG00000114030	KPNA1	1.59048	0.002256767	0.011930218
ENSG00000110651	CD81	1.54104	0.008575174	0.034089987
ENSG00000077312	SNRPA	1.52626	0.009016107	0.035604574
ENSG00000169288	MRPL1	1.51555	0.00000718	0.000232782
ENSG00000005884	ITGA3	1.50207	0.0000257	0.00054376
ENSG00000244462	RBM12	1.48715	0.0000949	0.00128175
ENSG00000179776	CDH5	1.45556	0.00000664	0.000222113
ENSG00000108528	SLC25A11	1.42857	0.00390004	0.018934207
ENSG00000173486	FKBP2	1.42394	0.000381509	0.003490642
ENSG00000174238	PITPNA	1.3534	0.009333565	0.036299063
ENSG00000186010	NDUFA13	1.35013	0.000730261	0.005485928
ENSG00000109180	OCIAD1	1.33809	0.0000327	0.000640015
ENSG00000071537	SEL1L	1.31744	0.0000232	0.000511952
ENSG00000078140	UBE2K	1.30262	0.005121402	0.023230768
ENSG00000166340	TPP1	1.27848	0.006114365	0.026204911
ENSG00000101146	RAE1	1.24993	0.0000000236	0.00000467
ENSG00000119673	ACOT2	1.24268	0.005094502	0.023192116
ENSG00000131165	CHMP1A	1.2405	0.000522105	0.004218218
ENSG00000108256	NUFIP2	1.21964	0.004698013	0.021818754
ENSG00000173267	SNCG	1.20312	0.005071108	0.023192116
ENSG00000070785	EIF2B3	1.20105	0.000108703	0.001410503
ENSG00000125870	SNRPB2	1.18344	0.007951567	0.031940536
ENSG00000085832	EPS15	1.18134	0.000000864	0.0000514
ENSG00000071859	FAM50A	1.16964	0.004392094	0.020850272
None	ERO1L	1.15101	0.008582206	0.034089987
ENSG00000129559	NEDD8	1.1415	0.0000081	0.000244618
ENSG00000072682	P4HA2	1.13379	0.0000373	0.000672988
ENSG00000198171	DDRGK1	1.12463	0.002082035	0.011457785
ENSG00000102699	PARP4	1.11166	0.002079928	0.011457785
ENSG00000113719	ERGIC1	1.10111	0.001942503	0.010944472
ENSG00000173269	MMRN2	1.09389	0.000761826	0.005592593
ENSG00000080371	RAB21	1.08819	0.001701315	0.009871317
ENSG00000197712	FAM114A1	1.07351	0.009344429	0.036299063
ENSG00000179115	FARSA	1.06189	0.010233011	0.039053258
ENSG00000166181	API5	1.05521	0.003812713	0.01872252
ENSG00000144021	CIAO1	1.05137	0.005176878	0.023367968
ENSG00000120885	CLU	1.04553	0.001068585	0.007149502
ENSG00000115216	NRBP1	1.02611	0.000757543	0.005592593
ENSG00000198258	UBL5	1.02229	0.000240307	0.002455635
ENSG00000099203	TMED1	1.01309	0.000142216	0.001760022
ENSG00000079308	TNS1	0.99584	0.005944002	0.025761352
ENSG00000113569	NUP155	0.99368	0.00078892	0.005725689
ENSG00000145741	BTF3	0.98882	0.005271353	0.023561516
ENSG00000105404	RABAC1	0.98062	0.000562886	0.004480069
ENSG00000116584	ARHGEF2	0.97579	0.00562832	0.024794719
ENSG00000162813	BPNT1	0.95764	0.004931298	0.02280326
ENSG00000177646	ACAD9	0.9287	0.001145938	0.007434704
ENSG00000124181	PLCG1	0.92853	0.013850941	0.049097457
ENSG00000065154	OAT	0.92386	0.00909718	0.035737729
ENSG00000106049	HIBADH	0.91312	0.007489047	0.030310112
ENSG00000072786	STK10	0.90099	0.001527272	0.009159354
ENSG00000129187	DCTD	0.89522	0.010980543	0.041316945
ENSG00000174705	SH3PXD2B	0.89488	0.00401015	0.019337232
ENSG00000123353	ORMDL2	0.89026	0.012395093	0.044906777
ENSG00000101843	PSMD10	0.87668	0.000017	0.000405032
ENSG00000145354	CISD2	0.84866	0.000958699	0.006570395
ENSG00000167088	SNRPD1	0.84591	0.0000365	0.000672988
ENSG00000064601	CTSA	0.83821	0.009178614	0.035991599
ENSG00000107651	SEC23IP	0.82293	0.009587046	0.037117299
ENSG00000184047	DIABLO	0.81851	0.00018365	0.002048242
ENSG00000215305	VPS16	0.79053	0.005557111	0.024626056
ENSG00000078237	TIGAR	0.7905	0.004123346	0.019838389
ENSG00000179889	PDXDC1	0.77724	0.004671475	0.021790041
ENSG00000115839	RAB3GAP1	0.77661	0.000960548	0.006570395
ENSG00000110367	DDX6	0.76739	0.00000877	0.000255201
ENSG00000093010	COMT	0.76396	0.008304894	0.033111318
None	PVRL2	0.75256	0.002371668	0.012415015
ENSG00000173597	SULT1B1	0.74096	0.00000149	0.000076
ENSG00000164022	AIMP1	0.73837	0.003991186	0.019289228
ENSG00000136854	STXBP1	0.71676	0.00000901	0.000255201
ENSG00000262246	CORO7	0.71316	0.000209171	0.002239179
ENSG00000047249	ATP6V1H	0.70165	0.001077848	0.007166683
ENSG00000129235	TXNDC17	0.69764	0.0000189	0.000430271
ENSG00000116005	PCYOX1	0.69645	0.000268813	0.002676878
ENSG00000108468	CBX1	0.6898	0.0139953	0.049359602
ENSG00000130414	NDUFA10	0.68788	0.000134191	0.00168013
ENSG00000153048	CARHSP1	0.68185	0.001577892	0.009332229
ENSG00000078808	SDF4	0.67336	0.002136376	0.011573495
ENSG00000196396	PTPN1	0.66711	0.000100732	0.00134792
ENSG00000167114	SLC27A4	0.66698	0.014080312	0.049359602
ENSG00000125037	EMC3	0.66675	0.001268233	0.007986138
ENSG00000185896	LAMP1	0.66306	0.00000201	0.0000916
ENSG00000142186	SCYL1	0.6552	0.012580593	0.045268991
ENSG00000065357	DGKA	0.65456	0.012442106	0.044955003
ENSG00000100028	SNRPD3	0.65233	0.0000374	0.000672988
ENSG00000097033	SH3GLB1	0.64969	0.00000422	0.000158489
ENSG00000165410	CFL2	0.643	0.000000000083	0.0000000888
ENSG00000105854	PON2	0.63398	0.00000354	0.000140185
ENSG00000141522	ARHGDIA	0.63247	0.00000158	0.0000786
ENSG00000242372	EIF6	0.62984	0.00000121	0.0000667
ENSG00000145191	EIF2B5	0.6273	0.012396032	0.044906777
ENSG00000105887	MTPN	0.62038	0.0000139	0.00035073
ENSG00000115211	EIF2B4	0.61928	0.010848608	0.040974609
None	PTRF	0.61912	0.00000583	0.000201232
ENSG00000122958	VPS26A	0.61908	0.008271286	0.033038851
ENSG00000197635	DPP4	0.61841	0.001393303	0.008621565
ENSG00000113140	SPARC	0.61492	0.000306264	0.002953655
ENSG00000083444	PLOD1	0.61324	0.000000308	0.0000227
ENSG00000110917	MLEC	0.61123	0.000000147	0.0000135
ENSG00000135940	COX5B	0.59869	0.000102728	0.001350367
ENSG00000170876	TMEM43	0.59677	0.0000142	0.000354754
ENSG00000044574	HSPA5	0.59372	0.0000000188	0.00000467
ENSG00000138071	ACTR2	0.59038	0.000000183	0.0000151
ENSG00000163466	ARPC2	0.58171	0.0000000166	0.00000467
None	NRD1	0.57201	0.007040855	0.029101297
ENSG00000164040	PGRMC2	0.56253	0.00990149	0.037923238
ENSG00000108828	VAT1	0.56067	0.000000434	0.00003
ENSG00000105755	ETHE1	0.55383	0.000102224	0.001350367
ENSG00000165672	PRDX3	0.54948	0.00000855	0.000254295
ENSG00000116161	CACYBP	0.54373	0.001570199	0.009312456
ENSG00000142552	RCN3	0.54027	0.00000368	0.000140767
ENSG00000116251	RPL22	0.53729	0.00000811	0.000244618
ENSG00000198712	MT-CO2	0.52979	0.002146043	0.011573495
ENSG00000101608	MYL12A	0.52794	0.000762745	0.005592593
ENSG00000171530	TBCA	0.52634	0.00000011	0.0000113
ENSG00000125877	ITPA	0.51991	0.009834344	0.037894744
ENSG00000092964	DPYSL2	0.51557	0.0000000518	0.00000694
ENSG00000111348	ARHGDIB	0.5083	0.000826091	0.005856493
ENSG00000163682	RPL9	0.50645	0.000189475	0.00206973
ENSG00000104067	TJP1	0.50328	0.00000165	0.0000801
None	ASNA1	0.49365	0.000446733	0.00386818
ENSG00000165609	NUDT5	0.49313	0.0000952	0.00128175
ENSG00000067369	TP53BP1	0.4903	0.006424025	0.027127884
ENSG00000104331	IMPAD1	0.48854	0.004134544	0.019847667
ENSG00000122565	CBX3	0.48707	0.00044502	0.00386818
None	ATP5B	0.4847	0.0000000233	0.00000467
ENSG00000106366	SERPINE1	0.48332	0.00000703	0.000231548
ENSG00000106397	PLOD3	0.47875	0.000277568	0.002726022
ENSG00000108561	C1QBP	0.47778	0.0000095	0.000264213
ENSG00000182718	ANXA2	0.47712	0.000000024	0.00000467
ENSG00000198380	GFPT1	0.47693	0.0000527	0.000869133
None	MESDC2	0.47603	0.0000171	0.000405032
ENSG00000092621	PHGDH	0.46939	0.000286597	0.002781712
ENSG00000024422	EHD2	0.46509	0.004526068	0.021335828
ENSG00000131981	LGALS3	0.46286	0.000880414	0.006200546
ENSG00000111144	LTA4H	0.46257	0.007553907	0.030457465
ENSG00000106028	SSBP1	0.46146	0.0000558	0.000898848
ENSG00000177830	CHID1	0.46059	0.005743513	0.025198486
ENSG00000173660	UQCRH	0.45654	0.001972293	0.010996563
ENSG00000182809	CRIP2	0.45421	0.0000338	0.000640015
ENSG00000239264	TXNDC5	0.44978	0.003582037	0.017835211
ENSG00000118705	RPN2	0.449	0.00000149	0.000076
ENSG00000074842	MYDGF	0.4478	0.00000206	0.0000916
		0.44562	0.0000331	0.000640015
ENSG00000105835	NAMPT	0.44349	0.001813432	0.01035349
None	C20orf27	0.44208	0.000187677	0.002060594
ENSG00000172270	BSG	0.43928	0.000736284	0.005492628
ENSG00000117906	RCN2	0.43776	0.001227515	0.007845104
ENSG00000075239	ACAT1	0.43425	0.001134679	0.007410405
ENSG00000159352	PSMD4	0.43124	0.001111531	0.007300708
ENSG00000156976	EIF4A2	0.43084	0.003618441	0.017974667
ENSG00000108515	ENO3	0.42995	0.0000821	0.001149126
ENSG00000007168	PAFAH1B1	0.42937	0.000182163	0.002048242
ENSG00000112992	NNT	0.42821	0.000351453	0.003271573
ENSG00000103769	RAB11A	0.42178	0.00000132	0.0000705
ENSG00000115541	HSPE1	0.42018	0.00000773	0.000243527
ENSG00000133313	CNDP2	0.41905	0.000448066	0.00386818
ENSG00000104823	ECH1	0.41749	0.001392803	0.008621565
ENSG00000124942	AHNAK	0.41686	0.0000000631	0.00000795
ENSG00000049860	HEXB	0.41563	0.000187442	0.002060594
ENSG00000173692	PSMD1	0.41113	0.00000729	0.000233081
ENSG00000130313	PGLS	0.4089	0.002087126	0.011457785
ENSG00000117448	AKR1A1	0.40531	0.012954597	0.046458615
ENSG00000244038	DDOST	0.4029	0.005830598	0.02537258
ENSG00000074695	LMAN1	0.40207	0.000170636	0.001985503
ENSG00000148672	GLUD1	0.39913	0.000000116	0.0000113
ENSG00000101367	MAPRE1	0.39905	0.000508987	0.0041435
ENSG00000079246	XRCC5	0.39803	0.0000255	0.00054376
ENSG00000102580	DNAJC3	0.39643	0.000102807	0.001350367
ENSG00000136143	SUCLA2	0.39213	0.00038874	0.003526658
ENSG00000104435	STMN2	0.39153	0.000198331	0.002144579
ENSG00000183684	ALYREF	0.39146	0.000517467	0.004196581
ENSG00000172757	CFL1	0.38959	0.000000108	0.0000113
ENSG00000082898	XPO1	0.38907	0.00927266	0.036161687
ENSG00000140575	IQGAP1	0.38859	0.000000116	0.0000113
ENSG00000107438	PDLIM1	0.38627	0.000213097	0.002269859
ENSG00000091527	CDV3	0.38626	0.009037997	0.035604574
ENSG00000180817	PPA1	0.38581	0.000241168	0.002455635
ENSG00000168385	SEPTIN2	0.38556	0.0000127	0.000326436
ENSG00000168036	CTNNB1	0.38432	0.0000368	0.000672988
None	WDR61	0.38381	0.00000967	0.000265467
ENSG00000108091	CCDC6	0.38101	0.001958794	0.010970248
ENSG00000138772	ANXA3	0.37923	0.00000448	0.000165235
ENSG00000103018	CYB5B	0.37755	0.0000683	0.001030298
ENSG00000100034	PPM1F	0.3748	0.00000468	0.000169829
ENSG00000158195	WASF2	0.37357	0.003499869	0.017548524
ENSG00000115380	EFEMP1	0.37094	0.00602027	0.025986689
ENSG00000138448	ITGAV	0.36925	0.0000126	0.000326436
ENSG00000138757	G3BP2	0.36782	0.007272684	0.029829151
ENSG00000114850	SSR3	0.36595	0.006445744	0.02716602
ENSG00000196262	PPIA	0.36024	0.005101008	0.023192116
ENSG00000138069	RAB1A	0.35902	0.00000201	0.0000916
ENSG00000122642	FKBP9	0.35729	0.006520383	0.027426603
ENSG00000095380	NANS	0.35568	0.000411958	0.003705892
ENSG00000149564	ESAM	0.35534	0.00000187	0.0000889
ENSG00000115091	ACTR3	0.35361	0.0000109	0.000294475
ENSG00000161203	AP2M1	0.35271	0.0000793	0.001133929
ENSG00000110047	EHD1	0.35168	0.000244515	0.002469368
ENSG00000038274	MAT2B	0.35122	0.00090743	0.006287404
ENSG00000088832	FKBP1A	0.35012	0.00133195	0.008338316
ENSG00000166794	PPIB	0.34999	0.000647546	0.004951415
ENSG00000136068	FLNB	0.34964	0.0000292	0.000594642
ENSG00000198721	ECI2	0.34364	0.007350338	0.030032583
ENSG00000221914	PPP2R2A	0.34278	0.000438411	0.003846878
ENSG00000213585	VDAC1	0.33963	0.0000276	0.000579014
ENSG00000006451	RALA	0.3383	0.000194644	0.002115394
ENSG00000182944	EWSR1	0.33584	0.000687034	0.005216099
ENSG00000159176	CSRP1	0.33461	0.0000719	0.001062023
ENSG00000076706	MCAM	0.33422	0.00133894	0.008357642
ENSG00000135318	NT5E	0.33279	0.004383632	0.020850272
ENSG00000141279	NPEPPS	0.3312	0.000241616	0.002455635
ENSG00000261371	PECAM1	0.33058	0.000771959	0.00562165
ENSG00000113657	DPYSL3	0.32939	0.0000626	0.000978383
ENSG00000163110	PDLIM5	0.32698	0.001107744	0.007300708
ENSG00000106305	AIMP2	0.32489	0.009842556	0.037894744
ENSG00000143106	PSMA5	0.32269	0.00018457	0.002048242
ENSG00000089597	GANAB	0.32008	0.0000417	0.000737803
ENSG00000122884	P4HA1	0.31903	0.001629295	0.009583297
ENSG00000180370	PAK2	0.3188	0.000408625	0.003691417
ENSG00000166598	HSP90B1	0.31875	0.000339278	0.003172027
ENSG00000168924	LETM1	0.31793	0.014086276	0.049359602
ENSG00000023191	RNH1	0.31752	0.000155184	0.001845825
ENSG00000138663	COPS4	0.31719	0.001282226	0.008050573
ENSG00000078668	VDAC3	0.31527	0.000337977	0.003172027
ENSG00000097021	ACOT7	0.31266	0.00045761	0.003902715
ENSG00000167193	CRK	0.31261	0.000118926	0.001524679
ENSG00000152952	PLOD2	0.30867	0.0000778	0.00112493
ENSG00000130741	EIF2S3	0.30741	0.0000491	0.000830488
ENSG00000079950	STX7	0.30639	0.005298594	0.023633938
ENSG00000144381	HSPD1	0.30629	0.0000308	0.000621249
ENSG00000123131	PRDX4	0.30521	0.000253387	0.002546956
ENSG00000175203	DCTN2	0.30383	0.000172062	0.001991268
ENSG00000101474	APMAP	0.30045	0.000471925	0.003977922
ENSG00000105355	PLIN3	0.3	0.000733058	0.005487679
ENSG00000160014	CALM3	0.29883	0.000492172	0.004037315
ENSG00000174903	RAB1B	0.2969	0.000473869	0.003978641
ENSG00000114416	FXR1	0.29548	0.001181061	0.007639432
ENSG00000140416	TPM1	0.29129	0.00679763	0.028259662
ENSG00000214753	HNRNPUL2	0.28987	0.000284026	0.002776711
ENSG00000142657	PGD	0.28922	0.0000881	0.001201729
ENSG00000138363	ATIC	0.28847	0.001870893	0.010624884
ENSG00000044115	CTNNA1	0.28832	0.0000796	0.001133929
ENSG00000162521	RBBP4	0.28789	0.00742071	0.030204829
ENSG00000173933	RBM4	0.28698	0.003825721	0.018743407
ENSG00000005007	UPF1	0.28652	0.000801726	0.005760048
ENSG00000105202	FBL	0.28492	0.012230542	0.044647024
ENSG00000116288	PARK7	0.28417	0.001811297	0.01035349
ENSG00000136731	UGGT1	0.28402	0.000604974	0.004675994
ENSG00000067704	IARS2	0.28254	0.003878775	0.01891676
ENSG00000121390	PSPC1	0.28244	0.002734063	0.014139199
ENSG00000100567	PSMA3	0.28225	0.002175752	0.011629406
ENSG00000104969	SGTA	0.28078	0.000107413	0.001402266
None	HN1L	0.27835	0.005102049	0.023192116
ENSG00000073969	NSF	0.27831	0.002687613	0.01393264
ENSG00000130429	ARPC1B	0.27739	0.001431425	0.008731285
ENSG00000004455	AK2	0.27654	0.002573713	0.013407106
ENSG00000133835	HSD17B4	0.27636	0.000459357	0.003902715
ENSG00000137575	SDCBP	0.27546	0.002128535	0.011566482
ENSG00000130254	SAFB2	0.27522	0.005776013	0.025287985
ENSG00000144867	SRPRB	0.27402	0.001561655	0.009312456
ENSG00000092010	PSME1	0.27356	0.011704835	0.043281611
ENSG00000075624	ACTB	0.27262	0.000355487	0.003280596
ENSG00000135046	ANXA1	0.27226	0.000131903	0.001661207
ENSG00000159131	GART	0.26936	0.005624645	0.024794719
ENSG00000169764	UGP2	0.2678	0.000123116	0.001568999
ENSG00000111674	ENO2	0.26769	0.001658581	0.009702248
ENSG00000170348	TMED10	0.26581	0.003413871	0.017157509
ENSG00000120265	PCMT1	0.26463	0.002743498	0.014153804
ENSG00000177889	UBE2N	0.26453	0.001418121	0.008706035
ENSG00000103035	PSMD7	0.2632	0.009858651	0.037894744
ENSG00000125810	CD93	0.25993	0.014329724	0.049967326
ENSG00000198467	TPM2	0.25659	0.006132023	0.026204911
ENSG00000105379	ETFB	0.25457	0.003635299	0.01800185
ENSG00000129245	FXR2	0.25431	0.006004609	0.025971449
ENSG00000149781	FERMT3	0.25367	0.008784477	0.034764447
ENSG00000149428	HYOU1	0.25355	0.0000473	0.000817391
ENSG00000089280	FUS	0.25273	0.000485757	0.004026199
ENSG00000204389	HSPA1A	0.25241	0.002435177	0.012716378
ENSG00000079819	EPB41L2	0.25084	0.007462148	0.030258443
ENSG00000184009	ACTG1	0.24983	0.000902435	0.006273092
ENSG00000071127	WDR1	0.2447	0.001487301	0.009016783
ENSG00000139641	ESYT1	0.24254	0.000739259	0.00549567
ENSG00000100596	SPTLC2	0.24243	0.010409271	0.039529523
None	IARS	0.23863	0.006220353	0.026529436
ENSG00000180879	SSR4	0.23594	0.001258699	0.007949485
ENSG00000115677	HDLBP	0.23482	0.00008	0.001133929
ENSG00000013364	MVP	0.23366	0.0000336	0.000640015
None	RARS	0.23278	0.005020461	0.02306611
None	ATP5A1	0.23193	0.0000572	0.000913207
None	GNB2L1	0.23184	0.012552926	0.04524548
ENSG00000175582	RAB6A	0.23101	0.007539344	0.030456103
ENSG00000167004	PDIA3	0.23067	0.00420022	0.020117832
ENSG00000035687	ADSS	0.22521	0.000447985	0.00386818
ENSG00000160633	SAFB	0.22185	0.01226177	0.044647024
ENSG00000010256	UQCRC1	0.22076	0.002830958	0.014534966
ENSG00000185088	RPS27L	0.2191	0.006361285	0.027049411
ENSG00000167552	TUBA1A	0.21696	0.000326398	0.003092119
ENSG00000123416	TUBA1B	0.21538	0.000437009	0.003846878
ENSG00000119689	DLST	0.21488	0.006386024	0.027074212
ENSG00000185567	AHNAK2	0.21291	0.001073177	0.00715786
ENSG00000164587	RPS14	0.2081	0.00196245	0.010970248
ENSG00000109861	CTSC	0.20759	0.00671583	0.027989569
ENSG00000074800	ENO1	0.20623	0.000891964	0.006232202
ENSG00000254986	DPP3	0.20492	0.00210813	0.011543493
ENSG00000136026	CKAP4	0.20457	0.000181289	0.002048242
ENSG00000167553	TUBA1C	0.2	0.000835666	0.00590482
ENSG00000165637	VDAC2	0.1976	0.002064196	0.011419749
ENSG00000177600	RPLP2	0.197	0.00319313	0.016123802
ENSG00000100030	MAPK1	0.19355	0.014178969	0.049522306
ENSG00000196924	FLNA	0.18995	0.000978543	0.006672166
ENSG00000143549	TPM3	0.18761	0.002761091	0.014210327
ENSG00000100902	PSMA6	0.1847	0.001989989	0.011037736
ENSG00000134333	LDHA	0.18382	0.000988214	0.006716721
ENSG00000104529	EEF1D	0.18079	0.006940007	0.028739952
ENSG00000088833	NSFL1C	0.18049	0.005872676	0.025503852
ENSG00000169710	FASN	0.17344	0.001225457	0.007845104
ENSG00000129083	COPB1	0.17302	0.003640729	0.01800185
ENSG00000075785	RAB7A	0.16716	0.011535589	0.042877944
ENSG00000156515	HK1	0.14874	0.013217377	0.047171129
ENSG00000135829	DHX9	-0.16294	0.012451339	0.044955003
ENSG00000178209	PLEC	-0.16529	0.002353441	0.012360956
ENSG00000137710	RDX	-0.16533	0.001769937	0.010236481
ENSG00000150093	ITGB1	-0.16696	0.00636754	0.027049411
ENSG00000149273	RPS3	-0.17022	0.006123985	0.026204911
ENSG00000165416	SUGT1	-0.1723	0.012261294	0.044647024
ENSG00000092820	EZR	-0.17659	0.000947278	0.00652129
ENSG00000172531	PPP1CA	-0.18007	0.011315029	0.042278318
ENSG00000168439	STIP1	-0.18765	0.004549478	0.021360598
ENSG00000142875	PRKACB	-0.19241	0.0028553	0.014624874
ENSG00000127022	CANX	-0.19766	0.005255807	0.023541178
ENSG00000184640	SEPTIN9	-0.20263	0.002227081	0.011812145
ENSG00000138668	HNRNPD	-0.20309	0.004408418	0.020881469
None	EPRS	-0.20406	0.001221946	0.007845104
ENSG00000107581	EIF3A	-0.2042	0.007214655	0.029704953
ENSG00000053371	AKR7A2	-0.20497	0.011278552	0.042278318
ENSG00000131236	CAP1	-0.20793	0.000116366	0.001500842
ENSG00000087087	SRRT	-0.20864	0.009046655	0.035604574
ENSG00000104408	EIF3E	-0.21315	0.011923629	0.043821893
ENSG00000205542	TMSB4X	-0.21466	0.014077177	0.049359602
ENSG00000132305	IMMT	-0.2149	0.005215816	0.023460213
ENSG00000112306	RPS12	-0.21695	0.013445321	0.047817992
ENSG00000184110	EIF3C	-0.21848	0.008200832	0.032818657
ENSG00000141985	SH3GL1	-0.22006	0.003727179	0.018386843
ENSG00000165119	HNRNPK	-0.22018	0.000163207	0.00191992
ENSG00000148834	GSTO1	-0.2203	0.013241405	0.047171129
ENSG00000149115	TNKS1BP1	-0.22208	0.009900234	0.037923238
ENSG00000075415	SLC25A3	-0.22345	0.009774373	0.037774248
ENSG00000163541	SUCLG1	-0.22654	0.000149166	0.001808151
ENSG00000106991	ENG	-0.2291	0.007123739	0.02938714
ENSG00000111237	VPS29	-0.2323	0.001054568	0.007100093
ENSG00000157020	SEC13	-0.23295	0.013120231	0.046973939
ENSG00000164163	ABCE1	-0.2369	0.013961657	0.049326579
ENSG00000137497	NUMA1	-0.23733	0.005799346	0.025287985
ENSG00000198805	PNP	-0.23743	0.012370824	0.044906777
ENSG00000136238	RAC1	-0.23797	0.008104807	0.032495114
ENSG00000095139	ARCN1	-0.23822	0.0000805	0.001133929
ENSG00000062485	CS	-0.23843	0.005182308	0.023367968
ENSG00000114867	EIF4G1	-0.23946	0.001647312	0.009662729
ENSG00000142192	APP	-0.24152	0.011302341	0.042278318
ENSG00000120694	HSPH1	-0.24595	0.006861628	0.028470438
ENSG00000170027	YWHAG	-0.24675	0.000219795	0.002318131
ENSG00000125505	MBOAT7	-0.24917	0.003873519	0.01891676
ENSG00000160752	FDPS	-0.25083	0.000820639	0.005837168
ENSG00000108774	RAB5C	-0.25277	0.010870424	0.040974609
ENSG00000138029	HADHB	-0.25329	0.010866513	0.040974609
ENSG00000100220	RTCB	-0.25699	0.001061481	0.007124233
ENSG00000116560	SFPQ	-0.25941	0.000805717	0.005769364
ENSG00000134684	YARS	-0.26142	0.011155343	0.041901035
ENSG00000176788	BASP1	-0.2653	0.003798333	0.018694783
ENSG00000171863	RPS7	-0.26621	0.000745577	0.005523459
ENSG00000137312	FLOT1	-0.26659	0.000287136	0.002781712
ENSG00000161547	SRSF2	-0.26678	0.005375723	0.023928113
ENSG00000176619	LMNB2	-0.26806	0.0000594	0.000941903
ENSG00000112081	SRSF3	-0.26821	0.00141061	0.008703503
ENSG00000118939	UCHL3	-0.26915	0.010413195	0.039529523
ENSG00000096060	FKBP5	-0.27021	0.001470759	0.008945725
ENSG00000135486	HNRNPA1	-0.2706	0.001494222	0.009016783
None	HIST1H1B	-0.27078	0.00665269	0.027819158
None	GARS	-0.27153	0.001419153	0.008706035
ENSG00000169564	PCBP1	-0.27322	0.001959265	0.010970248
ENSG00000136888	ATP6V1G1	-0.27333	0.006422596	0.027127884
ENSG00000185627	PSMD13	-0.27805	0.00077024	0.00562165
ENSG00000125868	DSTN	-0.27833	0.000487055	0.004026199
ENSG00000147677	EIF3H	-0.27898	0.005490742	0.024389373
ENSG00000120948	TARDBP	-0.28061	0.005231932	0.023483369
ENSG00000254772	EEF1G	-0.28207	0.001111644	0.007300708
None	AARS	-0.28591	0.0000287	0.000589981
ENSG00000136930	PSMB7	-0.286	0.001039438	0.007020304
ENSG00000122566	HNRNPA2B1	-0.28784	0.0000747	0.001088463
ENSG00000110880	CORO1C	-0.29074	0.000126801	0.001606402
None	SARS	-0.292	0.009955866	0.038063408
ENSG00000177954	RPS27	-0.29328	0.003090169	0.015715089
ENSG00000106263	EIF3B	-0.29598	0.000270098	0.00267722
ENSG00000215021	PHB2	-0.30023	0.00058444	0.004607977
ENSG00000105372	RPS19	-0.30034	0.000311146	0.00298728
ENSG00000198431	TXNRD1	-0.30062	0.004683468	0.021798488
ENSG00000204843	DCTN1	-0.30087	0.00023784	0.002455635
ENSG00000023734	STRAP	-0.30123	0.000890045	0.006232202
ENSG00000277443	MARCKS	-0.30724	0.004888212	0.022652948
ENSG00000175792	RUVBL1	-0.30771	0.000458148	0.003902715
ENSG00000167881	SRP68	-0.30811	0.003887639	0.018916898
ENSG00000113575	PPP2CA	-0.30918	0.001495076	0.009016783
ENSG00000065978	YBX1	-0.30925	0.000550302	0.00441272
ENSG00000163565	IFI16	-0.31102	0.00035523	0.003280596
ENSG00000140740	UQCRC2	-0.31193	0.001139381	0.007414634
ENSG00000100994	PYGB	-0.31589	0.00113527	0.007410405
ENSG00000105974	CAV1	-0.31619	0.000491036	0.004037315
ENSG00000008018	PSMB1	-0.31708	0.002355567	0.012360956
None	NARS	-0.31936	0.000585413	0.004607977
ENSG00000128340	RAC2	-0.32135	0.000414789	0.003715749
ENSG00000124831	LRRFIP1	-0.32315	0.006066352	0.026132916
ENSG00000092199	HNRNPC	-0.32381	0.00181022	0.01035349
ENSG00000011304	PTBP1	-0.32385	0.000486094	0.004026199
ENSG00000069329	VPS35	-0.32389	0.000086	0.001188867
ENSG00000213639	PPP1CB	-0.32596	0.001254605	0.007947069
ENSG00000144118	RALB	-0.329	0.000690764	0.005225885
ENSG00000114480	GBE1	-0.33053	0.005184393	0.023367968
ENSG00000181163	NPM1	-0.33857	0.011640102	0.043116708
ENSG00000100804	PSMB5	-0.34319	0.000936324	0.006466673
ENSG00000178921	PFAS	-0.34481	0.000554185	0.00442728
ENSG00000168496	FEN1	-0.34714	0.002228915	0.011812145
ENSG00000167323	STIM1	-0.35067	0.000383743	0.003496141
ENSG00000140350	ANP32A	-0.3513	0.00120692	0.007783177
ENSG00000158290	CUL4B	-0.35234	0.000595823	0.00465568
ENSG00000143702	CEP170	-0.35717	0.011517061	0.042877944
ENSG00000155366	RHOC	-0.35781	0.0000186	0.000428943
ENSG00000147394	ZNF185	-0.36016	0.004607505	0.021585709
ENSG00000074696	HACD3	-0.36028	0.000242008	0.002455635
ENSG00000205940	HSP90AB2P	-0.36252	0.000153334	0.001837999
ENSG00000241343	RPL36A	-0.36432	0.007261725	0.029829151
ENSG00000063046	EIF4B	-0.36542	0.002115992	0.011556986
ENSG00000197756	RPL37A	-0.36551	0.000223511	0.002345775
ENSG00000067560	RHOA	-0.36668	0.0000334	0.000640015
ENSG00000141543	EIF4A3	-0.36764	0.010441104	0.039565317
ENSG00000142864	SERBP1	-0.36806	0.001821962	0.010374522
ENSG00000126261	UBA2	-0.37126	0.003146825	0.015962867
ENSG00000104852	SNRNP70	-0.37178	0.000174175	0.002004881
ENSG00000126214	KLC1	-0.3729	0.000797587	0.005749611
ENSG00000166741	NNMT	-0.3772	0.011579623	0.042967026
ENSG00000182899	RPL35A	-0.37908	0.0000378	0.000674435
ENSG00000166825	ANPEP	-0.37909	0.000000278	0.0000213
ENSG00000125304	TM9SF2	-0.3874	0.000149483	0.001808151
ENSG00000161970	RPL26	-0.38996	0.006719588	0.027989569
ENSG00000164104	HMGB2	-0.39583	0.000324262	0.003085534
ENSG00000124614	RPS10	-0.40218	0.000000015	0.00000467
ENSG00000204574	ABCF1	-0.40243	0.003530351	0.017660003
ENSG00000132688	NES	-0.40374	0.0004627	0.003915574
ENSG00000134001	EIF2S1	-0.40388	0.0000872	0.0011964
ENSG00000215301	DDX3X	-0.40888	0.0000216	0.000481856
ENSG00000119596	YLPM1	-0.41194	0.00921698	0.036073407
ENSG00000170515	PA2G4	-0.41402	0.0000123	0.000325258
ENSG00000059573	ALDH18A1	-0.41944	0.0000598	0.000941903
ENSG00000123349	PFDN5	-0.42095	0.011490523	0.04285925
ENSG00000101856	PGRMC1	-0.42109	0.0000669	0.001030298
ENSG00000119912	IDE	-0.42311	0.001241083	0.007884741
ENSG00000100097	LGALS1	-0.42403	0.00000336	0.000138393
ENSG00000114450	GNB4	-0.42577	0.00000799	0.000244618
ENSG00000067048	DDX3Y	-0.42673	0.0000326	0.000640015
ENSG00000030582	GRN	-0.42908	0.000273545	0.002698895
ENSG00000162613	FUBP1	-0.4314	0.0000131	0.000333735
ENSG00000134970	TMED7	-0.43182	0.0000552	0.000894796
ENSG00000075142	SRI	-0.43182	0.0000657	0.001018654
ENSG00000115524	SF3B1	-0.43449	0.001089329	0.007220598
ENSG00000198900	TOP1	-0.43555	0.001240968	0.007884741
ENSG00000170144	HNRNPA3	-0.44108	0.013231149	0.047171129
ENSG00000175166	PSMD2	-0.4427	0.0000164	0.000399931
ENSG00000158710	TAGLN2	-0.44378	0.00037734	0.003467314
ENSG00000231500	RPS18	-0.4455	0.000258458	0.00258579
ENSG00000140105	WARS	-0.44707	0.000333837	0.00314866
ENSG00000099783	HNRNPM	-0.44746	0.0000012	0.0000667
ENSG00000148484	RSU1	-0.44759	0.011932818	0.043821893
ENSG00000151929	BAG3	-0.45355	0.003084404	0.015715089
ENSG00000105193	RPS16	-0.45644	0.000616003	0.004744106
ENSG00000132383	RPA1	-0.46288	0.000545875	0.004393678
ENSG00000058262	SEC61A1	-0.46803	0.0000733	0.001075607
ENSG00000007392	LUC7L	-0.4685	0.0000369	0.000672988
ENSG00000090273	NUDC	-0.46852	0.0000674	0.001030298
ENSG00000169504	CLIC4	-0.47335	0.000153667	0.001837999
ENSG00000196504	PRPF40A	-0.47661	0.000417928	0.003720942
ENSG00000138385	SSB	-0.47844	0.00000307	0.000128698
ENSG00000198034	RPS4X	-0.47872	0.000600497	0.004675143
ENSG00000096746	HNRNPH3	-0.48181	0.000000558	0.0000374
ENSG00000089159	PXN	-0.49025	0.000000776	0.0000475
ENSG00000102054	RBBP7	-0.49138	0.006597083	0.027660203
ENSG00000109519	GRPEL1	-0.49142	0.001773813	0.010236481
ENSG00000147274	RBMX	-0.49755	0.0000145	0.000357356
ENSG00000026508	CD44	-0.50099	0.000483816	0.004026199
ENSG00000197956	S100A6	-0.51014	0.0000352	0.000661729
ENSG00000123352	SPATS2	-0.51612	0.004298559	0.020497137
None	LEPRE1	-0.51666	0.000000151	0.0000135
ENSG00000166333	ILK	-0.5179	0.004997161	0.023008434
ENSG00000277791	PSMB3	-0.52074	0.000145599	0.001781306
ENSG00000079332	SAR1A	-0.52084	0.011816554	0.043544308
ENSG00000081154	PCNP	-0.52157	0.0000493	0.000830488
ENSG00000198700	IPO9	-0.52171	0.0000285	0.000589981
ENSG00000174996	KLC2	-0.52761	0.000165322	0.001934174
ENSG00000168393	DTYMK	-0.52847	0.002337527	0.012326713
ENSG00000116350	SRSF4	-0.52883	0.000161929	0.001915414
ENSG00000107164	FUBP3	-0.52899	0.000000228	0.000018
ENSG00000173821	RNF213	-0.53102	0.001569648	0.009312456
ENSG00000113712	CSNK1A1	-0.53219	0.007928024	0.031905825
ENSG00000196365	LONP1	-0.53234	0.003293057	0.01658926
ENSG00000066044	ELAVL1	-0.5338	0.0000254	0.00054376
ENSG00000233927	RPS28	-0.53525	0.0000711	0.001056537
ENSG00000177963	RIC8A	-0.53687	0.01408296	0.049359602
ENSG00000169727	GPS1	-0.53822	0.000430346	0.003807319
ENSG00000151176	PLBD2	-0.53999	0.0000116	0.000309966
ENSG00000100823	APEX1	-0.54047	0.000000177	0.0000151
ENSG00000073008	PVR	-0.54136	0.00000122	0.0000667
ENSG00000147140	NONO	-0.54387	0.00000365	0.000140767
ENSG00000168259	DNAJC7	-0.54504	0.007318787	0.029960846
ENSG00000185728	YTHDF3	-0.54776	0.003153803	0.015962867
ENSG00000197111	PCBP2	-0.55245	0.000000771	0.0000475
ENSG00000259207	ITGB3	-0.55713	0.001424124	0.008711571
ENSG00000118363	SPCS2	-0.56419	0.00000609	0.00020694
ENSG00000124357	NAGK	-0.56809	0.0000021	0.0000916
ENSG00000134900	TPP2	-0.56965	0.007440361	0.03022735
ENSG00000168066	SF1	-0.57351	0.00000539	0.000189139
ENSG00000186468	RPS23	-0.57567	0.0000528	0.000869133
ENSG00000111142	METAP2	-0.58279	0.001881071	0.010654426
ENSG00000251322	SHANK3	-0.58703	0.00935875	0.036299063
ENSG00000137309	HMGA1	-0.59556	0.000314105	0.003002228
ENSG00000160710	ADAR	-0.59604	0.00556703	0.024626056
ENSG00000155506	LARP1	-0.60119	0.001986127	0.011037736
ENSG00000149792	MRPL49	-0.6038	0.001037702	0.007020304
ENSG00000117298	ECE1	-0.61024	0.0000693	0.00103779
ENSG00000205581	HMGN1	-0.6117	0.000181724	0.002048242
ENSG00000159692	CTBP1	-0.61391	0.002610755	0.013567054
ENSG00000139180	NDUFA9	-0.61441	0.011811779	0.043544308
ENSG00000126698	DNAJC8	-0.6164	0.0000027	0.000115609
ENSG00000071626	DAZAP1	-0.61971	0.0000172	0.000405032
None	MARS	-0.62076	0.0000513	0.000857889
ENSG00000013275	PSMC4	-0.62502	0.000044	0.000765796
ENSG00000167461	RAB8A	-0.62623	0.001603527	0.009457717
ENSG00000117523	PRRC2C	-0.63273	0.000233316	0.002436726
ENSG00000166900	STX3	-0.65415	0.010410494	0.039529523
ENSG00000069275	NUCKS1	-0.65991	0.00000352	0.000140185
ENSG00000129824	RPS4Y1	-0.66821	0.000184638	0.002048242
ENSG00000160285	LSS	-0.67706	0.002144842	0.011573495
ENSG00000100380	ST13	-0.69914	0.0000315	0.000629883
ENSG00000096063	SRPK1	-0.7014	0.01225388	0.044647024
ENSG00000110713	NUP98	-0.70403	0.00017701	0.002026619
ENSG00000055147	FAM114A2	-0.70403	0.000656408	0.005001314
ENSG00000150459	SAP18	-0.73995	0.001537264	0.009193525
ENSG00000149948	HMGA2	-0.74946	0.00056532	0.004482777
ENSG00000125148	MT2A	-0.75657	0.0000236	0.000516657
ENSG00000131116	ZNF428	-0.76426	0.000792279	0.005730636
ENSG00000107937	GTPBP4	-0.77015	0.013942376	0.049326579
ENSG00000179085	DPM3	-0.78163	0.001672866	0.009759144
ENSG00000161217	PCYT1A	-0.78291	0.009233175	0.036073407
ENSG00000110717	NDUFS8	-0.78784	0.004534237	0.021335828
ENSG00000100813	ACIN1	-0.82948	0.0000861	0.001188867
ENSG00000185479	KRT6B	-0.8326	0.011966893	0.043871775
ENSG00000167768	KRT1	-0.83328	0.008617066	0.034165071
ENSG00000162385	MAGOH	-0.83584	0.004965122	0.022910185
ENSG00000172867	KRT2	-0.85322	0.004515701	0.021335828
ENSG00000137055	PLAA	-0.85673	0.000603343	0.004675994
ENSG00000102030	NAA10	-0.8846	0.000055	0.000894796
ENSG00000197747	S100A10	-0.89546	0.0000179	0.000417129
ENSG00000137154	RPS6	-0.89974	0.001505687	0.009055268
ENSG00000108424	KPNB1	-0.90252	0.000000000226	0.000000161
ENSG00000186081	KRT5	-0.91497	0.006601758	0.027660203
ENSG00000164985	PSIP1	-0.94121	0.002220109	0.011812145
ENSG00000166949	SMAD3	-0.95215	0.000497119	0.004062336
ENSG00000205420	KRT6A	-0.9535	0.012777721	0.045901176
ENSG00000222014	RAB6C	-0.96145	0.013811641	0.049039344
ENSG00000134910	STT3A	-0.98304	0.004224152	0.020187297
ENSG00000122705	CLTA	-0.99155	0.0000000000307	0.0000000657
ENSG00000125991	ERGIC3	-0.99864	0.000418845	0.003720942
ENSG00000152556	PFKM	-1.0054	0.005066029	0.023192116
ENSG00000134574	DDB2	-1.02315	0.002156635	0.011601394
ENSG00000164305	CASP3	-1.0261	0.014150093	0.049502206
ENSG00000119707	RBM25	-1.04631	0.005711836	0.025110967
None	KIAA1279	-1.11702	0.000587775	0.004609618
ENSG00000013563	DNASE1L1	-1.12758	0.000812981	0.005801977
ENSG00000153250	RBMS1	-1.15748	0.00045671	0.003902715
ENSG00000108107	RPL28	-1.19134	0.001783331	0.010263743
ENSG00000141560	FN3KRP	-1.2243	0.000145206	0.001781306
ENSG00000168807	SNTB2	-1.22866	0.000219476	0.002318131
ENSG00000170860	LSM3	-1.2761	0.00000065	0.0000422
ENSG00000143368	SF3B4	-1.27965	0.002125928	0.011566482
ENSG00000104897	SF3A2	-1.30725	0.0000479	0.000820246
ENSG00000164307	ERAP1	-1.32867	0.003036311	0.015514898
ENSG00000174444	RPL4	-1.35766	0.00000000366	0.00000196
ENSG00000131558	EXOC4	-1.36673	0.007407117	0.030204829
ENSG00000063177	RPL18	-1.37837	0.000137329	0.001709426
ENSG00000023909	GCLM	-1.38842	0.001681823	0.009784739
ENSG00000110801	PSMD9	-1.41061	0.000621366	0.004768262
ENSG00000089009	RPL6	-1.41416	0.003982941	0.019289228
ENSG00000166471	TMEM41B	-1.51704	0.0000682	0.001030298
ENSG00000070087	PFN2	-1.51991	0.006087781	0.026172567
ENSG00000144224	UBXN4	-1.59276	0.005797133	0.025287985
ENSG00000167526	RPL13	-1.60829	0.0000000386	0.0000059
ENSG00000065548	ZC3H15	-1.82996	0.000000321	0.0000229
ENSG00000089006	SNX5	-1.86535	0.000235256	0.002445059
ENSG00000168899	VAMP5	-2.09179	0.002178137	0.011629406
ENSG00000160201	U2AF1	-2.1289	0.000000112	0.0000113
ENSG00000161634	DCD	-2.37198	0.001360883	0.008469914
ENSG00000079257	LXN	-2.37762	0.0000438	0.000765796
ENSG00000126267	COX6B1	-2.53739	0.0000000383	0.0000059
ENSG00000169567	HINT1	-3.04544	0.000201434	0.002167189
ENSG00000078328	RBFOX1	-3.87358	0.0000000467	0.00000666
ENSG00000155657	TTN	-4.96946	0.0000000328	0.00000585

## Sheet: ATA+(b) vs. HC
converted_alias ENSEMBL_ID	Gene name	logFC	P.Value	adj.P.Val
ENSG00000085871	MGST2	2.58679	0.000129944673699022	0.00509205744134782
ENSG00000169139	UBE2V2	2.5681	0.000123185817268996	0.00500574791697122
ENSG00000136738	STAM	2.51562	0.000662499580641233	0.0135086819252655
ENSG00000128311	TST	2.17944	0.000943169185308807	0.0157759783261418
ENSG00000122873	CISD1	1.96885	0.00158369088453722	0.020907614301274
ENSG00000134285	FKBP11	1.80854	0.00665006184145866	0.0473016026663222
ENSG00000102572	STK24	1.68175	0.0000093530949113637	0.00133499841368198
ENSG00000108256	NUFIP2	1.65048	0.00011081243201844	0.00484182483574449
ENSG00000108528	SLC25A11	1.64957	0.00286592084392554	0.0282328239647203
ENSG00000174238	PITPNA	1.64011	0.00461327924440472	0.0375337991884526
ENSG00000119673	ACOT2	1.62079	0.000996063344806267	0.0159163847524022
ENSG00000071859	FAM50A	1.60063	0.000833896491473967	0.0149294480930009
ENSG00000005884	ITGA3	1.48402	0.0016155849132996	0.020907614301274
ENSG00000169288	MRPL1	1.47838	0.000805262965505701	0.0149294480930009
ENSG00000071537	SEL1L	1.47649	0.000146135697162704	0.00539442289009222
ENSG00000244462	RBM12	1.47091	0.0020434145404019	0.0238116260724433
ENSG00000179776	CDH5	1.45519	0.00058292040832713	0.0122356136689057
ENSG00000109180	OCIAD1	1.43969	0.000467368762378087	0.0109960057170493
ENSG00000123353	ORMDL2	1.43367	0.000552806854102827	0.0121638832874782
ENSG00000070785	EIF2B3	1.42574	0.0000454201871453596	0.00289598331647403
ENSG00000198258	UBL5	1.42456	1.42645860425216E-06	0.000610809574340775
ENSG00000173486	FKBP2	1.37863	0.00455630025096105	0.0375337991884526
ENSG00000131165	CHMP1A	1.35089	0.00481476505060972	0.03862029708682
ENSG00000100941	PNN	1.28517	0.004540770651409	0.0375337991884526
ENSG00000099203	TMED1	1.22916	0.000307554406716692	0.00867093393992347
ENSG00000101146	RAE1	1.21884	0.0000105844891752136	0.00141633695775828
ENSG00000072682	P4HA2	1.21775	0.000996167938730449	0.0159163847524022
ENSG00000105404	RABAC1	1.20122	0.000358458036262319	0.00947479821774847
ENSG00000113569	NUP155	1.17034	0.00168910295710603	0.021398635687361
ENSG00000101132	PFDN4	1.16737	0.00559446883167033	0.0432410027747515
ENSG00000174705	SH3PXD2B	1.13432	0.00180662574410318	0.0221027755321424
ENSG00000085832	EPS15	1.12849	0.000214325123611638	0.00695257711594723
ENSG00000129559	NEDD8	1.11265	0.00056964954938479	0.0121638832874782
ENSG00000107651	SEC23IP	1.09642	0.00402622176737058	0.0356141776196638
ENSG00000066322	ELOVL1	1.04111	0.00583384776109351	0.0439798171003563
ENSG00000108468	CBX1	0.95095	0.000343324113160602	0.00918821157846061
ENSG00000184047	DIABLO	0.91020	0.00169945339952708	0.0214031160493382
ENSG00000130414	NDUFA10	0.87178	0.0000233950743319979	0.00204818690214782
ENSG00000136854	STXBP1	0.81210	0.0000366229469257832	0.00270378377131386
ENSG00000115211	EIF2B4	0.80760	0.00404215093955082	0.0356141776196638
ENSG00000167962	ZNF598	0.79901	0.00147540843408946	0.0200000221299303
ENSG00000135940	COX5B	0.78007	0.0000463994137289336	0.00289598331647403
ENSG00000196396	PTPN1	0.77875	0.000048803003575843	0.00289598331647403
ENSG00000167088	SNRPD1	0.76570	0.00334129675402364	0.0309684690491975
ENSG00000262246	CORO7	0.76340	0.00211312889012808	0.0238116260724433
ENSG00000110367	DDX6	0.71938	0.00118284232311816	0.0179607476155744
ENSG00000101843	PSMD10	0.70869	0.0026671364536357	0.0277200929477381
ENSG00000078808	SDF4	0.69224	0.00461138969188614	0.0375337991884526
ENSG00000173597	SULT1B1	0.69090	0.000285721445513361	0.00832659568177327
ENSG00000185896	LAMP1	0.67301	0.000102642098621295	0.00457826527392069
ENSG00000100028	SNRPD3	0.66556	0.000267633760323313	0.00795838723405853
ENSG00000165410	CFL2	0.66105	6.64801957051085E-08	0.0000711670495023187
ENSG00000116005	PCYOX1	0.65523	0.00720347682772656	0.0495274772376474
None	PTRF	0.63739	0.000373596860633025	0.00975452290994276
ENSG00000113140	SPARC	0.61023	0.00718952214697831	0.0495274772376474
ENSG00000044574	HSPA5	0.60683	7.01206530210529E-06	0.00133499841368198
ENSG00000083444	PLOD1	0.60619	0.0000462722039909278	0.00289598331647403
ENSG00000105887	MTPN	0.60389	0.0013283053085303	0.0186153556969065
ENSG00000129235	TXNDC17	0.60338	0.00304817009487039	0.0292362782087059
ENSG00000177830	CHID1	0.60073	0.0000561659390473458	0.00300628188750918
ENSG00000110917	MLEC	0.60066	0.0000335545162233029	0.00266074886052191
ENSG00000242372	EIF6	0.59531	0.000263712713788165	0.00795838723405853
ENSG00000141522	ARHGDIA	0.58803	0.000401773332734728	0.00988731845270175
ENSG00000097033	SH3GLB1	0.58414	0.00033702849863131	0.00918821157846061
ENSG00000138071	ACTR2	0.57218	0.0000739095856611186	0.0036800098348943
ENSG00000105854	PON2	0.55731	0.000742859174958208	0.0142793850008288
ENSG00000163466	ARPC2	0.53451	0.0000200158892697739	0.00194790995120845
ENSG00000172270	BSG	0.52565	0.00103200095605761	0.0163667707179211
ENSG00000104067	TJP1	0.52479	0.0000920280888895368	0.00428330735461953
ENSG00000163682	RPL9	0.51471	0.00461655393666542	0.0375337991884526
ENSG00000112992	NNT	0.51223	0.00131025852155882	0.0186153556969065
ENSG00000108828	VAT1	0.50498	0.000178517628924992	0.00616461683110337
ENSG00000170876	TMEM43	0.50469	0.00287471070729053	0.0282328239647203
ENSG00000142552	RCN3	0.49360	0.000550086001862943	0.0121638832874782
ENSG00000182718	ANXA2	0.49128	2.49451383450034E-06	0.000890125686610872
ENSG00000105755	ETHE1	0.49112	0.00383993198332331	0.0343987212397289
ENSG00000108515	ENO3	0.49099	0.000717045701966129	0.0140843564028393
ENSG00000074842	MYDGF	0.47805	0.000049647305629227	0.00289598331647403
ENSG00000092964	DPYSL2	0.47716	0.0000215991063521847	0.00201059507391424
None	ATP5B	0.47669	0.0000149786370497353	0.0016811392273003
ENSG00000171530	TBCA	0.47616	0.0000545762034163851	0.00300628188750918
ENSG00000106028	SSBP1	0.47533	0.00180246604974833	0.0221027755321424
ENSG00000182809	CRIP2	0.47415	0.000982740531798112	0.0159163847524022
ENSG00000198380	GFPT1	0.46995	0.00284505019143505	0.0282106864205746
ENSG00000116251	RPL22	0.46117	0.00153730861041604	0.0204433399683276
ENSG00000165672	PRDX3	0.45772	0.0019140569009091	0.0228938314237229
ENSG00000074695	LMAN1	0.45509	0.000833554770893769	0.0149294480930009
ENSG00000049860	HEXB	0.45246	0.00126170452483831	0.0185835873752137
ENSG00000108561	C1QBP	0.45041	0.00072848314267089	0.0141789309859852
None	C20orf27	0.44714	0.00439879021851174	0.0372245448926231
ENSG00000007168	PAFAH1B1	0.44689	0.00338470773222859	0.031235600235782
		0.44248	0.00165590336723158	0.0212292761032504
ENSG00000106366	SERPINE1	0.43955	0.00125714950983569	0.0185835873752137
ENSG00000106397	PLOD3	0.43833	0.00690273901961758	0.0484549647245942
ENSG00000118705	RPN2	0.43718	0.000265339705854629	0.00795838723405853
ENSG00000124942	AHNAK	0.43629	0.0000164894552887932	0.0016811392273003
ENSG00000172757	CFL1	0.42474	0.0000121624740648999	0.00153175629252651
ENSG00000165609	NUDT5	0.41884	0.00643628066725083	0.0463250669600552
ENSG00000148672	GLUD1	0.41650	0.0000162692056883381	0.0016811392273003
ENSG00000140416	TPM1	0.41129	0.0048162631117146	0.03862029708682
ENSG00000115541	HSPE1	0.40635	0.000886761288735209	0.0153109348321136
ENSG00000102580	DNAJC3	0.40272	0.00133028931416473	0.0186153556969065
ENSG00000168036	CTNNB1	0.39079	0.00167744353383775	0.0213774202734918
None	MESDC2	0.39045	0.00243310164949855	0.0263094476342243
ENSG00000183684	ALYREF	0.38786	0.00459257487524197	0.0375337991884526
None	WDR61	0.38628	0.000560166356777221	0.0121638832874782
ENSG00000103769	RAB11A	0.38518	0.000343209134109772	0.00918821157846061
ENSG00000104435	STMN2	0.38379	0.00620484259468791	0.0453422998534108
ENSG00000103018	CYB5B	0.38246	0.000746983241519301	0.0142793850008288
ENSG00000163110	PDLIM5	0.38088	0.00464567518295555	0.0375337991884526
ENSG00000067704	IARS2	0.38029	0.00274924404001764	0.0279161719251876
ENSG00000173692	PSMD1	0.37981	0.000394755051738857	0.00982756471828946
ENSG00000138772	ANXA3	0.37805	0.000520884691462691	0.01176395168809
ENSG00000115091	ACTR3	0.37741	0.000209332201386774	0.00689508066413975
ENSG00000138663	COPS4	0.37513	0.00350381239654459	0.0321959757124547
ENSG00000149564	ESAM	0.37496	0.000123916225875514	0.00500574791697122
ENSG00000261371	PECAM1	0.37122	0.00523910501142425	0.0412386905494828
ENSG00000138448	ITGAV	0.36837	0.000428083152706139	0.0101836225549316
ENSG00000141279	NPEPPS	0.36276	0.00161301891852518	0.020907614301274
ENSG00000166794	PPIB	0.36075	0.00700424035909741	0.0488471615922721
ENSG00000006451	RALA	0.36046	0.00306771306978415	0.0292362782087059
ENSG00000079246	XRCC5	0.35735	0.00209511354932754	0.0238116260724433
ENSG00000166598	HSP90B1	0.35651	0.00107095014748139	0.0166755136051406
ENSG00000140575	IQGAP1	0.35331	0.0000994523929437022	0.00453037389983971
ENSG00000136068	FLNB	0.35084	0.0011934200989525	0.0179937495201219
ENSG00000100034	PPM1F	0.35019	0.000613714512952957	0.01275692011876
ENSG00000159176	CSRP1	0.34866	0.000307795880165429	0.00867093393992347
ENSG00000198467	TPM2	0.34366	0.00687425267559852	0.0484137334817646
ENSG00000107438	PDLIM1	0.33613	0.00428305155039935	0.0366324173194321
ENSG00000138069	RAB1A	0.33080	0.000481740628229509	0.0112109422286889
ENSG00000136731	UGGT1	0.32869	0.000406997401241373	0.00990206177338386
ENSG00000174903	RAB1B	0.32539	0.00325561939972256	0.0304453259958501
ENSG00000004455	AK2	0.32382	0.00393934927308872	0.0349964597248255
ENSG00000075624	ACTB	0.32334	0.00142995841254837	0.0197518771694585
ENSG00000110047	EHD1	0.32299	0.00607713594191893	0.0449355835785166
ENSG00000120265	PCMT1	0.32012	0.00600078975874549	0.044765473426739
ENSG00000097021	ACOT7	0.31966	0.00510489884094064	0.0404404234779781
ENSG00000167004	PDIA3	0.31690	0.000831740666983885	0.0149294480930009
ENSG00000170348	TMED10	0.31532	0.00586450283631448	0.0440304259078747
ENSG00000168385	SEPTIN2	0.31012	0.00149453322438204	0.0200000221299303
ENSG00000184009	ACTG1	0.30864	0.00208739333610688	0.0238116260724433
ENSG00000144381	HSPD1	0.30454	0.00141729169774342	0.0197040358757706
ENSG00000005007	UPF1	0.30422	0.0072985649037723	0.049765055601836
ENSG00000213585	VDAC1	0.30257	0.00086176859759134	0.0152250373269951
ENSG00000143106	PSMA5	0.30246	0.0064422967665869	0.0463250669600552
ENSG00000167193	CRK	0.30206	0.00458769745584423	0.0375337991884526
ENSG00000101474	APMAP	0.29955	0.00650678868616531	0.0465920888865549
ENSG00000089597	GANAB	0.29847	0.00228955488511681	0.0253986373525135
ENSG00000078668	VDAC3	0.29196	0.00571665584206223	0.0435564418429012
ENSG00000113657	DPYSL3	0.29089	0.00493278646647802	0.039407073972871
ENSG00000114416	FXR1	0.29059	0.00410377792116992	0.0357162135334341
ENSG00000105379	ETFB	0.29051	0.00727191892962213	0.0497417841160414
ENSG00000161203	AP2M1	0.28919	0.00105965466104827	0.0166755136051406
ENSG00000130741	EIF2S3	0.28872	0.00249694952914215	0.0265519937020602
ENSG00000130429	ARPC1B	0.28852	0.00576687562090912	0.0437832649091008
ENSG00000123131	PRDX4	0.28304	0.0036979457713361	0.0334063371157409
ENSG00000089280	FUS	0.28267	0.00414985154511837	0.0359709803971596
ENSG00000044115	CTNNA1	0.27758	0.00307247202099898	0.0292362782087059
ENSG00000149428	HYOU1	0.27752	0.000642479201165695	0.0132264227855361
ENSG00000135046	ANXA1	0.26465	0.00464570611160202	0.0375337991884526
ENSG00000152952	PLOD2	0.25748	0.00368583441386305	0.0334063371157409
ENSG00000142657	PGD	0.24561	0.00717575631746478	0.0495274772376474
ENSG00000143549	TPM3	0.24526	0.00322913917878482	0.0304453259958501
ENSG00000104969	SGTA	0.24083	0.00159996647148865	0.020907614301274
ENSG00000035687	ADSS	0.23411	0.00677333191419799	0.0478604080141845
ENSG00000013364	MVP	0.23223	0.00223220382213323	0.0248913978291003
ENSG00000134333	LDHA	0.22718	0.00275664305683806	0.0279161719251876
ENSG00000136026	CKAP4	0.22362	0.00209416659279479	0.0238116260724433
ENSG00000196924	FLNA	0.21821	0.00254011576983529	0.0267900879961446
ENSG00000115677	HDLBP	0.21261	0.00533148291783558	0.0416595070331605
None	ATP5A1	0.21211	0.00438202684881427	0.0372245448926231
ENSG00000131236	CAP1	-0.19816	0.00293950169917199	0.0286005530836732
ENSG00000095139	ARCN1	-0.20927	0.00570467518009787	0.0435564418429012
ENSG00000205531	NAP1L4	-0.21659	0.00499109222391614	0.0397246410832879
ENSG00000163541	SUCLG1	-0.21679	0.00282929036083938	0.0282106864205746
None	AARS	-0.22217	0.00565947614409935	0.0434752774906068
ENSG00000149273	RPS3	-0.22665	0.00511880185078564	0.0404404234779781
ENSG00000122566	HNRNPA2B1	-0.23366	0.00566539113492728	0.0434752774906068
ENSG00000165119	HNRNPK	-0.23633	0.0023076321811165	0.0254672190709816
ENSG00000170027	YWHAG	-0.23725	0.00407297864705386	0.0356665939096861
ENSG00000111237	VPS29	-0.25546	0.00274882999660532	0.0279161719251876
ENSG00000138668	HNRNPD	-0.29759	0.000789590635857725	0.0148290662400999
ENSG00000110880	CORO1C	-0.29990	0.00281950069015859	0.0282106864205746
ENSG00000106263	EIF3B	-0.30354	0.00248064722284091	0.0265519937020602
ENSG00000065978	YBX1	-0.30446	0.00623417469664839	0.0453422998534108
ENSG00000185627	PSMD13	-0.31636	0.00458681329709927	0.0375337991884526
ENSG00000067560	RHOA	-0.32149	0.00206960349923873	0.0238116260724433
ENSG00000155366	RHOC	-0.32593	0.00147299458009119	0.0200000221299303
ENSG00000104852	SNRNP70	-0.32821	0.00623673336711428	0.0453422998534108
ENSG00000158290	CUL4B	-0.33107	0.0061872881169962	0.0453422998534108
ENSG00000134001	EIF2S1	-0.33659	0.00580485165948353	0.0439158565475415
ENSG00000105372	RPS19	-0.34457	0.00250513906016635	0.0265519937020602
ENSG00000175792	RUVBL1	-0.34474	0.00303638969530083	0.0292362782087059
ENSG00000254772	EEF1G	-0.34694	0.00265907331387532	0.0277200929477381
ENSG00000167323	STIM1	-0.34799	0.00424793396831644	0.0366324173194321
ENSG00000178921	PFAS	-0.35511	0.00671204258839588	0.0475843813965416
ENSG00000182899	RPL35A	-0.35637	0.00273441615028665	0.0279161719251876
ENSG00000113575	PPP2CA	-0.36723	0.00373221414963231	0.0335742457746335
ENSG00000170515	PA2G4	-0.37378	0.00110348403603873	0.0169109162971714
ENSG00000168496	FEN1	-0.37463	0.00624753781259047	0.0453422998534108
ENSG00000166825	ANPEP	-0.37475	0.0000818032955437926	0.00398047399452864
ENSG00000100097	LGALS1	-0.38272	0.000573821677737179	0.0121638832874782
ENSG00000099783	HNRNPM	-0.39100	0.000521987580741964	0.01176395168809
ENSG00000075142	SRI	-0.39263	0.00294647364583521	0.0286005530836732
ENSG00000167461	RAB8A	-0.39680	0.00464103851076436	0.0375337991884526
ENSG00000215301	DDX3X	-0.40016	0.00127101444063881	0.0185835873752137
ENSG00000069329	VPS35	-0.40209	0.0000457437543452421	0.00289598331647403
ENSG00000175166	PSMD2	-0.40214	0.00219381768202908	0.0245914327603364
ENSG00000138385	SSB	-0.40930	0.000565809954892088	0.0121638832874782
ENSG00000162613	FUBP1	-0.41054	0.00107483459949061	0.0166755136051406
ENSG00000213639	PPP1CB	-0.41125	0.00202850797434582	0.0238116260724433
ENSG00000067048	DDX3Y	-0.41130	0.00189228279400058	0.022856368627446
ENSG00000101856	PGRMC1	-0.41833	0.00275557220476241	0.0279161719251876
ENSG00000114450	GNB4	-0.42134	0.00016014773355734	0.00571460495910443
ENSG00000124614	RPS10	-0.42219	4.98027009773139E-06	0.00133284478490536
ENSG00000125304	TM9SF2	-0.43733	0.00162104809622209	0.020907614301274
ENSG00000147274	RBMX	-0.43778	0.00235601851538307	0.0257358961297711
ENSG00000158710	TAGLN2	-0.44115	0.00662977986639958	0.0473016026663222
ENSG00000277791	PSMB3	-0.44130	0.0036429979568395	0.0333318744683478
None	LEPRE1	-0.45208	0.0000734161316451659	0.0036800098348943
ENSG00000179085	DPM3	-0.45238	0.00239886242193105	0.0260708855094131
ENSG00000174996	KLC2	-0.45553	0.00408141779909999	0.0356665939096861
ENSG00000007392	LUC7L	-0.45671	0.00176053127600146	0.0219145201274367
ENSG00000090273	NUDC	-0.45917	0.00256385498384467	0.0269079094137815
ENSG00000115524	SF3B1	-0.46214	0.00333249091962263	0.0309684690491975
ENSG00000096746	HNRNPH3	-0.46343	0.000190208147878418	0.00636305694699521
ENSG00000134970	TMED7	-0.46880	0.000690538977837128	0.0136892958476786
ENSG00000081154	PCNP	-0.47232	0.00203106400056849	0.0238116260724433
ENSG00000186468	RPS23	-0.47596	0.0064478607912641	0.0463250669600552
ENSG00000119912	IDE	-0.47770	0.00244983161100258	0.0263572335636007
ENSG00000026508	CD44	-0.48144	0.00588169164392908	0.0440304259078747
ENSG00000147140	NONO	-0.48349	0.000874675194404671	0.0152250373269951
ENSG00000151176	PLBD2	-0.49181	0.0017461855109126	0.0218630595255197
ENSG00000089159	PXN	-0.49608	0.000131752527281725	0.00509205744134782
ENSG00000198700	IPO9	-0.49616	0.00180530972948976	0.0221027755321424
ENSG00000140105	WARS	-0.50159	0.000988772510474687	0.0159163847524022
ENSG00000100823	APEX1	-0.50167	0.000114326049969533	0.00486321476246396
ENSG00000124357	NAGK	-0.50635	0.000380461944562497	0.00981408461817237
ENSG00000197956	S100A6	-0.50776	0.00131149869658011	0.0186153556969065
ENSG00000196504	PRPF40A	-0.51244	0.00132273484994939	0.0186153556969065
ENSG00000169504	CLIC4	-0.52189	0.00202677350944143	0.0238116260724433
ENSG00000059573	ALDH18A1	-0.52871	0.0000839965408504996	0.0039963687546871
ENSG00000197111	PCBP2	-0.53607	0.0001742868497595	0.0061171827104113
ENSG00000132383	RPA1	-0.54337	0.00188442362683021	0.022856368627446
ENSG00000107164	FUBP3	-0.54618	0.0000239162412674897	0.00204818690214782
ENSG00000071626	DAZAP1	-0.55127	0.000836774297599305	0.0149294480930009
ENSG00000066044	ELAVL1	-0.55357	0.000133187863949312	0.00509205744134782
ENSG00000116350	SRSF4	-0.55551	0.00325641272912175	0.0304453259958501
ENSG00000058262	SEC61A1	-0.57663	0.000115844910268875	0.00486321476246396
ENSG00000126698	DNAJC8	-0.57790	0.000287794526133219	0.00832659568177327
ENSG00000168066	SF1	-0.58264	0.000389492393731707	0.00982756471828946
ENSG00000110713	NUP98	-0.59004	0.00120672356574319	0.0180670989808123
ENSG00000259207	ITGB3	-0.59325	8.86492409746526E-06	0.00133499841368198
ENSG00000222014	RAB6C	-0.59817	0.00608655732730958	0.0449355835785166
ENSG00000105193	RPS16	-0.60147	0.000810594566991821	0.0149294480930009
ENSG00000173821	RNF213	-0.60964	0.00698325309139639	0.0488471615922721
ENSG00000073008	PVR	-0.61117	0.0000132827372498591	0.00157990780288602
ENSG00000118363	SPCS2	-0.61343	0.000230926786879825	0.00737931717477172
ENSG00000205581	HMGN1	-0.61579	0.000873981020644009	0.0152250373269951
ENSG00000129824	RPS4Y1	-0.62234	0.0052761760679772	0.0413783624964805
ENSG00000137309	HMGA1	-0.62291	0.0020526812992303	0.0238116260724433
ENSG00000233927	RPS28	-0.63430	0.000257092555047013	0.00795838723405853
None	MARS	-0.63446	0.0011058048956581	0.0169109162971714
ENSG00000169727	GPS1	-0.64420	0.00147871935437733	0.0200000221299303
ENSG00000117298	ECE1	-0.66704	0.000424034221374065	0.0101836225549316
ENSG00000196611	MMP1	-0.67678	0.00429459913459946	0.0366324173194321
ENSG00000069275	NUCKS1	-0.68339	0.000187758479303347	0.00636305694699521
ENSG00000013275	PSMC4	-0.68399	0.000937303764250713	0.0157759783261418
ENSG00000111142	METAP2	-0.68408	0.0023435730530675	0.0257312302903462
None	TOMM70A	-0.68719	0.000488528983207346	0.0112466726134078
ENSG00000134910	STT3A	-0.68902	0.0000423749124877507	0.00289598331647403
ENSG00000100380	ST13	-0.71880	0.000928432622402671	0.0157759783261418
ENSG00000123349	PFDN5	-0.72217	0.000332755837091743	0.00918821157846061
ENSG00000125148	MT2A	-0.75066	0.00149463033198919	0.0200000221299303
ENSG00000155506	LARP1	-0.78388	0.00319956433327358	0.0303109169802599
None	IKBKAP	-0.82934	0.00721745581417374	0.0495274772376474
ENSG00000166333	ILK	-0.82959	0.00039232179584482	0.00982756471828946
ENSG00000100813	ACIN1	-0.86787	0.00127593990852705	0.0185835873752137
ENSG00000108424	KPNB1	-0.88485	4.46740533998311E-07	0.000249779332016248
ENSG00000102030	NAA10	-0.88846	0.00190024923665828	0.022856368627446
ENSG00000251322	SHANK3	-0.89879	0.00132325826571104	0.0186153556969065
ENSG00000150459	SAP18	-0.91044	0.00284610381449982	0.0282106864205746
ENSG00000137055	PLAA	-0.92992	0.00366493805963553	0.0333899250454454
ENSG00000166949	SMAD3	-0.93403	0.00388720150102542	0.034677076723731
ENSG00000197747	S100A10	-0.93535	0.00076307578853939	0.0144579226837419
ENSG00000122705	CLTA	-0.96989	1.79884578900676E-08	0.0000385132883426346
ENSG00000104897	SF3A2	-1.02752	7.91857974008868E-06	0.00133499841368198
ENSG00000149573	MPZL2	-1.06543	0.00719997431489188	0.0495274772376474
ENSG00000137154	RPS6	-1.06721	0.00604530956876024	0.0449355835785166
ENSG00000162385	MAGOH	-1.15633	0.00295222897313956	0.0286005530836732
ENSG00000125991	ERGIC3	-1.16789	0.000674010095616649	0.0136137322142948
ENSG00000141560	FN3KRP	-1.21918	0.000935944409895159	0.0157759783261418
ENSG00000170860	LSM3	-1.24304	0.0000559126252470249	0.00300628188750918
ENSG00000143368	SF3B4	-1.29806	0.00427116478206865	0.0366324173194321
ENSG00000013563	DNASE1L1	-1.32869	0.000971360080395845	0.0159163847524022
ENSG00000174444	RPL4	-1.44014	4.66659191062584E-07	0.000249779332016248
ENSG00000141378	PTRH2	-1.48403	0.00556027561043825	0.0432410027747515
ENSG00000063177	RPL18	-1.48838	0.000262171081226442	0.00795838723405853
ENSG00000168807	SNTB2	-1.5421	0.000148701345994467	0.00539609460634161
ENSG00000164307	ERAP1	-1.58942	0.00210238829291752	0.0238116260724433
ENSG00000065548	ZC3H15	-1.68667	7.39202103323879E-06	0.00133499841368198
ENSG00000167526	RPL13	-1.71853	6.65001726034703E-06	0.00133499841368198
ENSG00000110801	PSMD9	-1.90154	0.0001446166613479	0.00539442289009222
ENSG00000160201	U2AF1	-1.91927	0.0000662575510712916	0.00345993699618623
ENSG00000166471	TMEM41B	-1.93546	0.0000500473529703592	0.00289598331647403
ENSG00000089006	SNX5	-2.05410	0.000981954412491616	0.0159163847524022
None	ATP5L	-2.07374	0.00461728601062647	0.0375337991884526
ENSG00000079257	LXN	-2.26839	0.00276423561333012	0.0279161719251876
ENSG00000144224	UBXN4	-2.3436	9.13614270312593E-06	0.00133499841368198
ENSG00000126267	COX6B1	-2.41127	4.74366864912006E-06	0.00133284478490536
ENSG00000168899	VAMP5	-2.61911	0.000688810949950225	0.0136892958476786
ENSG00000169567	HINT1	-3.05684	0.00558177096339128	0.0432410027747515
ENSG00000078328	RBFOX1	-3.4057	0.0000328201151138746	0.00266074886052191
ENSG00000155657	TTN	-4.32374	0.0000348901826140779	0.00266785289202646

## Sheet: ATA+(a) vs. HC
converted_alias ENSEMBL_ID	Gene name	logFC	P.Value	adj.P.Val
ENSG00000122873	CISD1	2.82591	1.8766910254663E-07	0.0000669665914253892
ENSG00000085871	MGST2	2.70517	0.0000326741112371867	0.00139910544317633
ENSG00000170558	CDH2	2.58844	3.84185153838804E-06	0.000497209844604294
ENSG00000128311	TST	2.30088	0.000640247413052342	0.00945358421617285
ENSG00000100941	PNN	2.01662	6.21225009852211E-06	0.000633177059805509
ENSG00000134285	FKBP11	1.92626	0.00338646286480063	0.0272572067426246
ENSG00000102572	STK24	1.71302	6.91182307732664E-06	0.000643400574285059
ENSG00000169288	MRPL1	1.55271	0.000546178262190869	0.00890778587214392
ENSG00000005884	ITGA3	1.52012	0.0000290304516394195	0.00138120437688883
ENSG00000244462	RBM12	1.50339	0.00336569379033607	0.0271922656796586
ENSG00000173486	FKBP2	1.46925	0.00271211628266674	0.0238813070399343
ENSG00000179776	CDH5	1.45593	0.000654188243130293	0.00959326731878053
ENSG00000234745	HLA-B	1.34124	0.00144958917951923	0.0155178521667534
ENSG00000197712	FAM114A1	1.31539	0.00664355700085786	0.0419582759257719
ENSG00000101146	RAE1	1.28101	6.46915095558111E-06	0.000633177059805509
ENSG00000109180	OCIAD1	1.23649	0.00250536358334102	0.0228254614124814
ENSG00000085832	EPS15	1.23419	0.000073304271251982	0.00253136201210473
ENSG00000173269	MMRN2	1.2259	0.00570930379477844	0.0385603136423364
ENSG00000179889	PDXDC1	1.19626	0.000505027476408071	0.00843123638538785
ENSG00000129559	NEDD8	1.17035	0.000252493019330582	0.00569039530933448
ENSG00000071537	SEL1L	1.15838	0.0027216435860551	0.0238813070399343
ENSG00000115216	NRBP1	1.11625	0.000700438783955688	0.00990502453938721
ENSG00000141127	PRPSAP2	1.08470	0.00196860566088138	0.0195380370635135
ENSG00000072682	P4HA2	1.04983	0.00285374832065153	0.0245022874787611
ENSG00000101843	PSMD10	1.04466	0.0000828693974957208	0.00269821166395319
ENSG00000177646	ACAD9	1.02222	0.00860257536390106	0.048214957733278
ENSG00000070785	EIF2B3	0.97636	0.00802235560718443	0.0459247683288285
ENSG00000115839	RAB3GAP1	0.95232	0.00186884463377749	0.0189606934315987
ENSG00000167088	SNRPD1	0.92610	0.000760315375600996	0.0101739701197608
ENSG00000145354	CISD2	0.91663	0.00897093247757576	0.0496298874276219
ENSG00000110367	DDX6	0.81539	0.000403105527929873	0.00731397402794796
ENSG00000047249	ATP6V1H	0.81250	0.00550889323434877	0.0376678979138734
ENSG00000129235	TXNDC17	0.79189	0.000154791236374248	0.00412560210134384
ENSG00000173597	SULT1B1	0.79102	0.0000782195093276234	0.00265589755354539
ENSG00000125037	EMC3	0.75817	0.00791371318885311	0.0455463976810068
ENSG00000116005	PCYOX1	0.73765	0.00411313728657291	0.0310078413047627
ENSG00000184047	DIABLO	0.72680	0.0089312887075415	0.0495385728571149
ENSG00000111678	C12orf57	0.71547	0.000617078867296976	0.00936997060200585
ENSG00000097033	SH3GLB1	0.71523	0.000156083031391336	0.00412560210134384
ENSG00000105854	PON2	0.71063	0.0000373200154140683	0.00150758779248152
ENSG00000170876	TMEM43	0.68885	0.000181925387328833	0.00447703740541416
ENSG00000197635	DPP4	0.68259	0.00796539976859387	0.0457209675725455
ENSG00000141522	ARHGDIA	0.67690	0.00011559268797782	0.00339019102685634
ENSG00000242372	EIF6	0.66435	0.0000228506641648899	0.00125444287120588
ENSG00000262246	CORO7	0.66291	0.00679755832964134	0.0420150012301338
ENSG00000185896	LAMP1	0.65309	0.00021466590875383	0.00508668777534562
ENSG00000165672	PRDX3	0.64123	0.0000697395677673682	0.00244774450147435
ENSG00000100028	SNRPD3	0.63909	0.00215894628651833	0.0205720569168722
ENSG00000105887	MTPN	0.63685	0.000474244845801356	0.00812286571888563
ENSG00000163466	ARPC2	0.62889	1.40779764147298E-06	0.00027400861367215
ENSG00000165410	CFL2	0.62493	3.00180217120773E-07	0.0000820732413248949
ENSG00000110917	MLEC	0.62179	0.0000254594497569198	0.00132646330043474
ENSG00000136854	STXBP1	0.62142	0.00126048923796346	0.0140903522625492
ENSG00000116161	CACYBP	0.62028	0.00632431142700376	0.0407841890518526
ENSG00000083444	PLOD1	0.62027	0.0000266087291947685	0.00132646330043474
ENSG00000113140	SPARC	0.61960	0.00669698043959677	0.0420150012301338
ENSG00000105755	ETHE1	0.61652	0.00143907923469229	0.0154827569923427
ENSG00000108828	VAT1	0.61634	8.67542238701071E-06	0.000714387666561151
ENSG00000116251	RPL22	0.61339	0.0000585136732665494	0.00217752576800838
ENSG00000138071	ACTR2	0.60856	0.0000410960320131706	0.00159975644618542
None	PTRF	0.60083	0.00033981029365317	0.00655435890731024
ENSG00000101608	MYL12A	0.58778	0.005931401720286	0.0393161953038153
ENSG00000142552	RCN3	0.58693	0.0000266407855762232	0.00132646330043474
ENSG00000044574	HSPA5	0.58059	9.43948435866786E-06	0.000748516148589181
ENSG00000171530	TBCA	0.57651	2.15404394751994E-06	0.000329414863688584
ENSG00000173660	UQCRH	0.57122	0.00155597715514552	0.0161715878114881
ENSG00000165609	NUDT5	0.56740	0.000694868955241226	0.00990502453938721
ENSG00000111348	ARHGDIB	0.56256	0.00681699125366178	0.0420150012301338
None	MESDC2	0.56159	0.0000630487003293306	0.00224978779008495
ENSG00000196396	PTPN1	0.55547	0.00554198404617942	0.0376678979138734
ENSG00000092964	DPYSL2	0.55397	1.08019555380035E-06	0.000231269868068656
ENSG00000117906	RCN2	0.54801	0.000665293996858747	0.00968975814472501
None	ASNA1	0.53831	0.000190420322696493	0.00458078551565383
ENSG00000106366	SERPINE1	0.52708	0.0000345336170147885	0.00144973478487573
ENSG00000159352	PSMD4	0.52137	0.00312415315816151	0.0259623329367035
ENSG00000136143	SUCLA2	0.52015	0.000251973846437519	0.00569039530933448
ENSG00000106397	PLOD3	0.51915	0.000578953543745758	0.00898217055912803
ENSG00000122565	CBX3	0.51171	0.00369049761567749	0.0290491007175202
ENSG00000108561	C1QBP	0.50513	0.000407985857724832	0.00734031698646106
ENSG00000163682	RPL9	0.49818	0.00601332296696958	0.0394924063566929
ENSG00000092621	PHGDH	0.49292	0.00244285117411985	0.0223510442897034
None	ATP5B	0.49270	7.64244313736475E-06	0.000681769614879081
ENSG00000198380	GFPT1	0.48389	0.00206043278654615	0.0202357183302537
ENSG00000104067	TJP1	0.48175	0.000255940045457826	0.00570799622213757
ENSG00000180817	PPA1	0.47771	0.000816364766519477	0.0108021912716156
ENSG00000133313	CNDP2	0.47393	0.00334767459784461	0.0271491337650959
ENSG00000104823	ECH1	0.46669	0.00554044637519294	0.0376678979138734
ENSG00000182718	ANXA2	0.46295	0.0000201136005514472	0.00124457370760613
ENSG00000168385	SEPTIN2	0.46099	0.0000277341789468873	0.00134951993466558
ENSG00000118705	RPN2	0.46081	0.00008952624989427	0.00280285375904834
ENSG00000103769	RAB11A	0.45836	0.0000314245072276377	0.00139910544317633
ENSG00000101367	MAPRE1	0.45105	0.00348298714080603	0.0277214701429952
		0.44874	0.000101274098098876	0.00305391329619285
ENSG00000106028	SSBP1	0.44758	0.00282968583004462	0.0245022874787611
ENSG00000173692	PSMD1	0.44243	0.000177031589659834	0.00447703740541416
ENSG00000079246	XRCC5	0.43871	0.000348379835298912	0.00664094567180243
None	C20orf27	0.43701	0.00404359020518025	0.0305912601741729
ENSG00000107438	PDLIM1	0.43639	0.000973185009422462	0.0119062234581342
ENSG00000182809	CRIP2	0.43425	0.00116963835240717	0.0132497127645701
ENSG00000115541	HSPE1	0.43400	0.000306986292394595	0.0062005438869512
ENSG00000140575	IQGAP1	0.42386	6.50625656969696E-06	0.000633177059805509
ENSG00000138757	G3BP2	0.42273	0.00432401253592245	0.0323283154403125
ENSG00000173726	TOMM20	0.42020	0.00586891648266925	0.0390228266751393
ENSG00000095380	NANS	0.41987	0.00146092033523309	0.0155613454613634
ENSG00000074842	MYDGF	0.41754	0.00024824524008012	0.00569039530933448
ENSG00000135940	COX5B	0.41730	0.0073569582454004	0.0433918666760393
ENSG00000161203	AP2M1	0.41621	0.000677805663585049	0.00980528328199723
ENSG00000221914	PPP2R2A	0.41383	0.00125840814058205	0.0140903522625492
ENSG00000122884	P4HA1	0.41310	0.000886645707200972	0.0112994551137933
ENSG00000007168	PAFAH1B1	0.41184	0.00353246926326113	0.027907810673956
ENSG00000108091	CCDC6	0.41136	0.00695293212185974	0.0420788688040964
ENSG00000099942	CRKL	0.40870	0.00576376871122797	0.0386841028549814
ENSG00000100983	GSS	0.40792	0.00403976703058003	0.0305912601741729
ENSG00000088832	FKBP1A	0.40578	0.00283046580552929	0.0245022874787611
ENSG00000079950	STX7	0.40149	0.00286107980835603	0.0245022874787611
ENSG00000038274	MAT2B	0.40106	0.00265975841769842	0.023727261551218
ENSG00000100034	PPM1F	0.39939	0.000137637303990709	0.00387738773479089
ENSG00000104435	STMN2	0.39927	0.00270473847751253	0.0238813070399343
ENSG00000124942	AHNAK	0.39742	0.0000219379910102703	0.00124457370760613
ENSG00000175203	DCTN2	0.39535	0.000124739972812967	0.00357096349669693
ENSG00000183684	ALYREF	0.39506	0.00679351847870661	0.0420150012301338
ENSG00000102580	DNAJC3	0.39013	0.00231406790506964	0.0216350191473979
ENSG00000138363	ATIC	0.38725	0.00129078900461955	0.0141722013276434
ENSG00000138069	RAB1A	0.38722	0.000088941893971929	0.00280285375904834
ENSG00000180370	PAK2	0.38239	0.000541029331778324	0.00890778587214392
ENSG00000148672	GLUD1	0.38176	0.0000218136728469825	0.00124457370760613
None	WDR61	0.38132	0.000636840483976439	0.00945358421617285
ENSG00000138772	ANXA3	0.38040	0.000439371140864751	0.00777432737678869
ENSG00000110047	EHD1	0.38035	0.00373548791272746	0.029140311973339
ENSG00000049860	HEXB	0.37879	0.00476362619148492	0.0344558232296257
ENSG00000168036	CTNNB1	0.37783	0.00157392371124073	0.0162790853418667
ENSG00000213585	VDAC1	0.37667	0.000250435149486138	0.00569039530933448
ENSG00000023191	RNH1	0.37509	0.000741320347496807	0.0101371550366584
ENSG00000103018	CYB5B	0.37262	0.00139437022662106	0.0151125866737837
ENSG00000138448	ITGAV	0.37011	0.000414681004120602	0.00739860024851841
ENSG00000109606	DHX15	0.36971	0.00881826120545656	0.0491663990647982
ENSG00000108515	ENO3	0.36891	0.00730231253059552	0.0433918666760393
ENSG00000113657	DPYSL3	0.36788	0.000315879552242817	0.00623771384355009
ENSG00000116288	PARK7	0.36040	0.00187747174567909	0.0189606934315987
ENSG00000152952	PLOD2	0.35985	0.000398168783137157	0.0072861484162107
ENSG00000137575	SDCBP	0.35958	0.00224408317926901	0.0211655598538103
ENSG00000198752	CDC42BPB	0.35897	0.00763745708115063	0.0443692877058962
ENSG00000076706	MCAM	0.35840	0.00777158839839183	0.0449701912458295
ENSG00000172757	CFL1	0.35443	0.0000793916129971531	0.00265589755354539
ENSG00000074695	LMAN1	0.34903	0.00662422877951755	0.0419582759257719
ENSG00000136068	FLNB	0.34842	0.00127276658221323	0.0140903522625492
ENSG00000143106	PSMA5	0.34292	0.00287606888735106	0.0245325238558511
ENSG00000160014	CALM3	0.34248	0.00306907900437743	0.0256675708920784
ENSG00000073969	NSF	0.34204	0.00284869527593313	0.0245022874787611
ENSG00000121390	PSPC1	0.34189	0.00264060000779674	0.0236549147141959
ENSG00000089597	GANAB	0.34169	0.000560489888669432	0.00890778587214392
ENSG00000078668	VDAC3	0.33856	0.00500481684577683	0.0353640688673538
ENSG00000149564	ESAM	0.33570	0.0000903301771949253	0.00280285375904834
ENSG00000142657	PGD	0.33281	0.00081735403362995	0.0108021912716156
ENSG00000169764	UGP2	0.33094	0.000180407749265611	0.00447703740541416
ENSG00000115091	ACTR3	0.32980	0.000845328077903828	0.0110101947603911
ENSG00000214753	HNRNPUL2	0.32880	0.0018123030143887	0.0184768607324105
ENSG00000123131	PRDX4	0.32736	0.00252509993021289	0.0229077921634991
ENSG00000130741	EIF2S3	0.32609	0.00099128603355815	0.0120587693059545
ENSG00000167193	CRK	0.32314	0.0031529637215429	0.0259634435685513
ENSG00000104969	SGTA	0.32073	0.00109355997475064	0.0128643511315447
ENSG00000159176	CSRP1	0.32055	0.0034358527704309	0.0274483611249722
ENSG00000006451	RALA	0.31613	0.00624552369715138	0.0406433624182405
ENSG00000144381	HSPD1	0.30803	0.00127361170525188	0.0140903522625492
ENSG00000105355	PLIN3	0.30631	0.00646153001158593	0.041295927626285
ENSG00000140750	ARHGAP17	0.30405	0.00280839594238778	0.0245022874787611
ENSG00000101474	APMAP	0.30134	0.00381380745404772	0.0293718048889071
ENSG00000133835	HSD17B4	0.30110	0.00484788764442634	0.0347134697214608
ENSG00000141279	NPEPPS	0.29964	0.0083116631496509	0.0469532211171572
ENSG00000044115	CTNNA1	0.29905	0.00100027354911307	0.0120993540601757
ENSG00000204389	HSPA1A	0.28389	0.00478982967142716	0.0345287048031163
ENSG00000135046	ANXA1	0.27986	0.00325231077036114	0.0265770891577985
ENSG00000144867	SRPRB	0.27601	0.00716852813866208	0.0428710020806578
ENSG00000177889	UBE2N	0.26968	0.00826139287292297	0.0467927040765293
ENSG00000180879	SSR4	0.26232	0.0017564244315958	0.017992845493046
ENSG00000164587	RPS14	0.25920	0.00469909651603268	0.0341042903078846
ENSG00000115677	HDLBP	0.25701	0.000965830916359851	0.0118841608731405
None	ATP5A1	0.25173	0.00036375818518783	0.00683163398672933
ENSG00000167552	TUBA1A	0.24708	0.00229735879589808	0.0215730051842886
ENSG00000123416	TUBA1B	0.24505	0.00297495169094539	0.0250762660248586
ENSG00000177600	RPLP2	0.24475	0.00380173663324575	0.0293718048889071
ENSG00000075785	RAB7A	0.23558	0.00527037219326311	0.0364056417437278
ENSG00000013364	MVP	0.23508	0.000928271895210123	0.011756789563786
ENSG00000149428	HYOU1	0.22956	0.00403709929139267	0.0305912601741729
ENSG00000167553	TUBA1C	0.22798	0.00447393360174579	0.0331442624267742
ENSG00000100902	PSMA6	0.22051	0.00695252902678921	0.0420788688040964
ENSG00000035687	ADSS	0.21629	0.00737819147110769	0.0433975492847296
ENSG00000136026	CKAP4	0.18551	0.00599456069785045	0.039490321397224
ENSG00000130985	UBA1	0.17313	0.00711004176990731	0.0426403345360548
ENSG00000165119	HNRNPK	-0.20403	0.00494823305429955	0.0350800230770044
ENSG00000178209	PLEC	-0.21054	0.003969090153933	0.0303493643556091
ENSG00000092820	EZR	-0.21549	0.00331771993087662	0.0270085109201781
ENSG00000131236	CAP1	-0.21769	0.00269816089985953	0.0238813070399343
ENSG00000142875	PRKACB	-0.22861	0.00696426908641157	0.0420788688040964
ENSG00000127022	CANX	-0.23052	0.00740311088257241	0.0434248230125686
ENSG00000163541	SUCLG1	-0.23628	0.00238199606629092	0.021941896075399
None	EPRS	-0.24012	0.00450533941840337	0.0332181570664292
None	ATP5F1	-0.25059	0.00783796767750551	0.0452320452763862
ENSG00000170027	YWHAG	-0.25623	0.00374291723151248	0.029140311973339
ENSG00000095139	ARCN1	-0.26717	0.000844440992333716	0.0110101947603911
ENSG00000171863	RPS7	-0.27718	0.00637035859090868	0.0409577710004069
ENSG00000110880	CORO1C	-0.28157	0.00433900415320688	0.0323283154403125
ENSG00000106263	EIF3B	-0.28842	0.00527125125668175	0.0364056417437278
ENSG00000148834	GSTO1	-0.29351	0.00341339663667437	0.027371094378726
ENSG00000104805	NUCB1	-0.29495	0.00537926255257069	0.0369732403642253
ENSG00000125505	MBOAT7	-0.30174	0.00697711276293984	0.0420788688040964
None	GARS	-0.30267	0.00819633467647817	0.0466711503785632
ENSG00000205542	TMSB4X	-0.30285	0.00687862953874776	0.0420150012301338
ENSG00000075415	SLC25A3	-0.30473	0.00237876645583506	0.021941896075399
ENSG00000149115	TNKS1BP1	-0.30790	0.00608798108764821	0.0397389253312647
ENSG00000023734	STRAP	-0.30942	0.00681624006011339	0.0420150012301338
ENSG00000059573	ALDH18A1	-0.31016	0.00656266311570125	0.0418174456271321
ENSG00000065978	YBX1	-0.31404	0.0075467377494576	0.0441463538841222
ENSG00000112081	SRSF3	-0.31499	0.00217238144328393	0.0205799498675703
ENSG00000176619	LMNB2	-0.31636	0.000483171994359217	0.00821008920573876
ENSG00000116560	SFPQ	-0.31703	0.000960359475606823	0.0118841608731405
ENSG00000169564	PCBP1	-0.31708	0.0063109106373506	0.0407841890518526
ENSG00000125868	DSTN	-0.31984	0.00378892135266744	0.0293718048889071
ENSG00000141985	SH3GL1	-0.32282	0.000873426363573869	0.0111976397868961
ENSG00000011304	PTBP1	-0.32606	0.00238788500026528	0.021941896075399
None	NARS	-0.32713	0.00847946201729872	0.0476745405311111
ENSG00000100994	PYGB	-0.33078	0.00733732370509892	0.0433918666760393
ENSG00000118939	UCHL3	-0.33212	0.00707036730818563	0.0425215067607456
ENSG00000128340	RAC2	-0.33329	0.00075832328734579	0.0101739701197608
ENSG00000160752	FDPS	-0.33420	0.000870607932918637	0.0111976397868961
ENSG00000163565	IFI16	-0.33436	0.00314070258318833	0.0259623329367035
ENSG00000178921	PFAS	-0.33451	0.00760066199620585	0.0443406466863126
ENSG00000125304	TM9SF2	-0.33747	0.00482754218860901	0.0346837846503755
ENSG00000092199	HNRNPC	-0.33827	0.00886186012025604	0.0492811493960213
ENSG00000215021	PHB2	-0.34088	0.00213159630606625	0.0205574220328281
ENSG00000136930	PSMB7	-0.34119	0.00462685152262235	0.0338091778496056
ENSG00000136527	TRA2B	-0.34161	0.00139761427436206	0.0151125866737837
ENSG00000122566	HNRNPA2B1	-0.34201	0.000216202049302406	0.00508668777534562
ENSG00000135486	HNRNPA1	-0.34351	0.000155939067202317	0.00412560210134384
None	HIST1H1B	-0.34395	0.00525833630460049	0.0364056417437278
ENSG00000137312	FLOT1	-0.34843	0.000301818306015277	0.0062005438869512
None	AARS	-0.34965	0.0000971213404762505	0.00297052557085218
ENSG00000167323	STIM1	-0.35334	0.00521427552097587	0.036364051760291
ENSG00000198431	TXNRD1	-0.35843	0.00538797337395529	0.0369732403642253
ENSG00000008018	PSMB1	-0.35876	0.00628136335704086	0.0407527240831045
ENSG00000185825	BCAP31	-0.35908	0.00215160661204146	0.0205720569168722
ENSG00000058262	SEC61A1	-0.35942	0.00458862912565859	0.033644708760394
ENSG00000204843	DCTN1	-0.35947	0.000634645751772611	0.00945358421617285
ENSG00000175416	CLTB	-0.36531	0.000750833888049413	0.0101739701197608
ENSG00000102119	EMD	-0.36660	0.00127675307750329	0.0140903522625492
ENSG00000105974	CAV1	-0.36776	0.00175555891698849	0.017992845493046
ENSG00000177954	RPS27	-0.37017	0.00261784817880261	0.0236489997924742
ENSG00000144118	RALB	-0.37214	0.00434869446371322	0.0323283154403125
ENSG00000158290	CUL4B	-0.37361	0.0046869079368486	0.0341042903078846
ENSG00000197756	RPL37A	-0.37826	0.00301067433604568	0.02527785785676
ENSG00000124614	RPS10	-0.38215	8.05986884381272E-06	0.000690247167784122
ENSG00000166825	ANPEP	-0.38341	0.0000220895847216408	0.00124457370760613
ENSG00000120948	TARDBP	-0.38348	0.00208467292159977	0.0203802955486078
ENSG00000140740	UQCRC2	-0.38548	0.000555657204998742	0.00890778587214392
ENSG00000155366	RHOC	-0.38968	0.00017432181698917	0.00447703740541416
ENSG00000100804	PSMB5	-0.39272	0.00044479269499576	0.00780574721299936
ENSG00000134970	TMED7	-0.39484	0.00383793565283852	0.0294516854219615
ENSG00000172340	SUCLG2	-0.39737	0.00516688457199636	0.036269835634899
ENSG00000182899	RPL35A	-0.40179	0.00115852732448719	0.0131936542645057
ENSG00000067560	RHOA	-0.41187	0.00028996980576073	0.0062005438869512
ENSG00000104852	SNRNP70	-0.41535	0.000936002328816856	0.011756789563786
ENSG00000074696	HACD3	-0.41608	0.00106556129680337	0.0126987960687208
ENSG00000215301	DDX3X	-0.41759	0.000297643205327688	0.0062005438869512
ENSG00000155506	LARP1	-0.41849	0.00422729199843518	0.0317566041005253
ENSG00000101856	PGRMC1	-0.42384	0.00211541053477448	0.0204936378052134
ENSG00000169504	CLIC4	-0.42480	0.00687537866988719	0.0420150012301338
ENSG00000132688	NES	-0.42563	0.00604288575042792	0.0395651938583063
ENSG00000114450	GNB4	-0.43020	0.00048775186445039	0.00822265151014398
ENSG00000169727	GPS1	-0.43222	0.00729795460807712	0.0433918666760393
ENSG00000233927	RPS28	-0.43619	0.00596561692566956	0.0394209439440078
ENSG00000129562	DAD1	-0.43862	0.000562962661615448	0.00890778587214392
ENSG00000196504	PRPF40A	-0.44078	0.00825372825124515	0.0467927040765293
ENSG00000067048	DDX3Y	-0.44215	0.000735760361745976	0.0101371550366584
ENSG00000158710	TAGLN2	-0.44640	0.00487409055303661	0.0347847595801713
ENSG00000241343	RPL36A	-0.44753	0.00641456451425659	0.0411185108533633
ENSG00000162613	FUBP1	-0.45226	0.000569998442075534	0.00890778587214392
ENSG00000205940	HSP90AB2P	-0.45253	0.0000111259325298516	0.000834461915757337
ENSG00000170515	PA2G4	-0.45425	0.000326195135927426	0.00634894350927835
ENSG00000164104	HMGB2	-0.46138	0.00109050266094012	0.0128643511315447
ENSG00000100097	LGALS1	-0.46534	5.66769556511679E-06	0.000633177059805509
ENSG00000075142	SRI	-0.47101	0.00015333723163385	0.00412560210134384
ENSG00000134001	EIF2S1	-0.47116	0.000611917823267553	0.0093579718543988
ENSG00000073008	PVR	-0.47153	0.000377319691634922	0.00702470834600319
ENSG00000114480	GBE1	-0.47374	0.00197114245946704	0.0195380370635135
ENSG00000090273	NUDC	-0.47787	0.00195089605751429	0.0195180769118603
ENSG00000198900	TOP1	-0.47825	0.00451493867647404	0.0332181570664292
ENSG00000007392	LUC7L	-0.48028	0.000315752599125265	0.00623771384355009
ENSG00000111142	METAP2	-0.4815	0.00848388600763818	0.0476745405311111
ENSG00000175166	PSMD2	-0.48326	0.000296131018597645	0.0062005438869512
ENSG00000089159	PXN	-0.48442	0.000113263703625537	0.00336802207586493
ENSG00000030582	GRN	-0.48610	0.00209827386854536	0.0204200197843437
ENSG00000161970	RPL26	-0.48961	0.00504501822406143	0.0355308684793274
ENSG00000166710	B2M	-0.49497	0.00151280745478476	0.0157996134668008
ENSG00000231500	RPS18	-0.49910	0.000630179016716099	0.00945358421617285
ENSG00000096746	HNRNPH3	-0.50019	1.97670143880376E-06	0.000325547521575297
ENSG00000116350	SRSF4	-0.50215	0.00115651513673089	0.0131936542645057
ENSG00000099783	HNRNPM	-0.50392	0.0000403105283804289	0.00159823780115737
ENSG00000126214	KLC1	-0.50661	0.00025986042297836	0.00573568211955329
ENSG00000107164	FUBP3	-0.51178	0.0000831770059882813	0.00269821166395319
ENSG00000197956	S100A6	-0.51252	0.000178921438646515	0.00447703740541416
ENSG00000066044	ELAVL1	-0.51403	0.000743359804182796	0.0101371550366584
ENSG00000118363	SPCS2	-0.51495	0.000848520380880208	0.0110101947603911
ENSG00000162385	MAGOH	-0.51534	0.00901274246052093	0.0497326845566374
ENSG00000198034	RPS4X	-0.51600	0.00492673618757797	0.0350436617196161
ENSG00000026508	CD44	-0.52053	0.0066401698591311	0.0419582759257719
ENSG00000198700	IPO9	-0.54725	0.000682630170908088	0.00980879997257864
ENSG00000138385	SSB	-0.54757	0.0000113028470607019	0.000834461915757337
ENSG00000151929	BAG3	-0.54805	0.00688455236186292	0.0420150012301338
ENSG00000117298	ECE1	-0.55343	0.000568250222962249	0.00890778587214392
ENSG00000147274	RBMX	-0.55732	1.96004606039829E-06	0.000325547521575297
ENSG00000168066	SF1	-0.56438	0.000610110188692599	0.0093579718543988
ENSG00000170144	HNRNPA3	-0.56502	0.00103083988870935	0.0123990348411613
ENSG00000013275	PSMC4	-0.56605	0.00264016348449342	0.0236549147141959
ENSG00000137309	HMGA1	-0.56820	0.00518437077418438	0.0362736530311397
ENSG00000197111	PCBP2	-0.56881	0.0000189142113596396	0.00124457370760613
ENSG00000150459	SAP18	-0.56944	0.0086906114888202	0.0485811989492534
ENSG00000119596	YLPM1	-0.57037	0.00585588531572859	0.0390228266751393
ENSG00000081154	PCNP	-0.57080	0.00071245856098348	0.00990502453938721
ENSG00000100823	APEX1	-0.57926	2.69661802248003E-06	0.000384897279075317
None	LEPRE1	-0.58124	5.33635134062801E-06	0.000633177059805509
ENSG00000151176	PLBD2	-0.58817	0.000125092135568552	0.00357096349669693
ENSG00000174996	KLC2	-0.59969	0.000508000697671664	0.00843123638538785
ENSG00000277791	PSMB3	-0.60017	0.000299205532526994	0.0062005438869512
ENSG00000147140	NONO	-0.60423	0.0000255576288199397	0.00132646330043474
ENSG00000160285	LSS	-0.60483	0.00574347573121291	0.0386691243412794
None	MARS	-0.60705	0.000350502971001249	0.00664094567180243
ENSG00000205581	HMGN1	-0.60761	0.00556281943775955	0.037689862076719
ENSG00000160710	ADAR	-0.62567	0.0067363180360019	0.0420150012301338
ENSG00000124357	NAGK	-0.62981	0.0000425115300921289	0.001625306891558
ENSG00000069275	NUCKS1	-0.63643	0.0000308786349307248	0.00139910544317633
ENSG00000113712	CSNK1A1	-0.64499	0.00374177180690582	0.029140311973339
ENSG00000100014	SPECC1L	-0.65003	0.0019164185238126	0.0192631552088394
ENSG00000123352	SPATS2	-0.65472	0.0073387235229523	0.0433918666760393
ENSG00000126698	DNAJC8	-0.65490	0.0000189688203130011	0.00124457370760613
ENSG00000186468	RPS23	-0.67538	0.0000352822665358247	0.00145267947410001
ENSG00000100380	ST13	-0.67946	0.00038303185627399	0.00706957934726391
ENSG00000071626	DAZAP1	-0.68815	0.0000594924452677218	0.00217752576800838
ENSG00000185728	YTHDF3	-0.71279	0.00112170482003718	0.0129814595659438
ENSG00000129824	RPS4Y1	-0.71408	0.00133529602939192	0.0145860653006535
ENSG00000117523	PRRC2C	-0.71694	0.00216193965730791	0.0205720569168722
ENSG00000196365	LONP1	-0.73150	0.00106762414403071	0.0126987960687208
ENSG00000168393	DTYMK	-0.75000	0.000939005612053902	0.011756789563786
ENSG00000125148	MT2A	-0.76248	0.000467626007814635	0.0080740909897672
ENSG00000137055	PLAA	-0.78354	0.000184775304928174	0.0044954991801275
ENSG00000177963	RIC8A	-0.78370	0.00322697784528703	0.026471109451186
ENSG00000100813	ACIN1	-0.79108	0.0000600065484878535	0.00217752576800838
ENSG00000159692	CTBP1	-0.79665	0.00148111453435096	0.0156210158524405
ENSG00000149948	HMGA2	-0.80397	0.000317566935519364	0.00623771384355009
ENSG00000110713	NUP98	-0.81801	0.000296856854633462	0.0062005438869512
ENSG00000055147	FAM114A2	-0.82270	0.00003116002383181	0.00139910544317633
ENSG00000102054	RBBP7	-0.84433	0.0000215229553076465	0.00124457370760613
ENSG00000197747	S100A10	-0.85557	0.00111585637759605	0.0129814595659438
ENSG00000167461	RAB8A	-0.85565	0.000707869632350774	0.00990502453938721
ENSG00000102030	NAA10	-0.88073	0.000952704350126765	0.0118589535675663
ENSG00000168807	SNTB2	-0.91522	0.00114903804170294	0.0131936542645057
ENSG00000108424	KPNB1	-0.92018	1.28272003134713E-07	0.0000549260717422843
ENSG00000162231	NXF1	-0.92285	0.00764701875921331	0.0443692877058962
ENSG00000168906	MAT2A	-0.95121	0.00805181943276898	0.0459705210814891
ENSG00000134900	TPP2	-0.95144	0.000297453844052402	0.0062005438869512
ENSG00000161217	PCYT1A	-0.95893	0.00680678280456574	0.0420150012301338
ENSG00000166949	SMAD3	-0.97027	0.00292318524406069	0.0248354746330712
ENSG00000122705	CLTA	-1.0132	3.35681365620627E-08	0.0000179673450948441
ENSG00000131116	ZNF428	-1.03777	0.000306836302069638	0.0062005438869512
ENSG00000183576	SETD3	-1.04364	0.00312913676474904	0.0259623329367035
ENSG00000205420	KRT6A	-1.08916	0.0068161212110003	0.0420150012301338
ENSG00000110717	NDUFS8	-1.09822	0.0014715987850357	0.0155974900928784
ENSG00000179085	DPM3	-1.11088	0.000465528580530234	0.0080740909897672
ENSG00000133731	IMPA1	-1.1308	0.000704158802060634	0.00990502453938721
ENSG00000141560	FN3KRP	-1.22942	0.00204110166101629	0.0201382426554648
ENSG00000063177	RPL18	-1.26835	0.00350846182747157	0.0278208028615431
ENSG00000174444	RPL4	-1.27518	3.94795299312144E-06	0.000497209844604294
ENSG00000134910	STT3A	-1.27706	0.00688802682474403	0.0420150012301338
None	KIAA1279	-1.30086	0.00237144697320769	0.021941896075399
ENSG00000170860	LSM3	-1.30915	0.0000160047477993298	0.00114220550127884
ENSG00000119707	RBM25	-1.33445	0.00295532034650707	0.025009252418465
ENSG00000153250	RBMS1	-1.43493	0.000566819625389495	0.00890778587214392
ENSG00000167526	RPL13	-1.49805	0.0000320713654310144	0.00139910544317633
ENSG00000104897	SF3A2	-1.58698	0.000149845528171201	0.00412560210134384
ENSG00000089006	SNX5	-1.6766	0.000170443061979448	0.00445022677680486
ENSG00000023909	GCLM	-1.84156	0.00149208637593794	0.0156595927984467
ENSG00000065548	ZC3H15	-1.97325	0.0000212356962533668	0.00124457370760613
ENSG00000160201	U2AF1	-2.33853	2.57596796159007E-11	1.83838246858811E-08
ENSG00000079257	LXN	-2.48685	0.00110232462291713	0.0128965957249485
ENSG00000126267	COX6B1	-2.66351	9.2067930905235E-07	0.000219019377853453
ENSG00000169567	HINT1	-3.03404	0.00584578979261407	0.0390228266751393
ENSG00000161634	DCD	-4.06967	3.06672550490032E-07	0.0000820732413248949
ENSG00000078328	RBFOX1	-4.34146	2.1730773590682E-12	2.32627931288251E-09
ENSG00000155657	TTN	-5.61518	1.78942697247267E-12	2.32627931288251E-09

## Sheet: ACA+ vs. HC
converted_alias ENSEMBL_ID	Gene name	logFC	P.Value	adj.P.Val
ENSG00000169139	UBE2V2	2.19544	0.0000542694471142225	0.00290477215678876
ENSG00000128311	TST	1.96764	0.000119488010735511	0.00465134238154051
ENSG00000005884	ITGA3	1.67646	1.74047817233994E-07	0.000124212125565993
ENSG00000070785	EIF2B3	1.64761	2.78614949432455E-07	0.000149128651683722
ENSG00000162191	UBXN1	1.59928	0.000246837751355794	0.00749303985170943
ENSG00000038358	EDC4	1.53384	0.00199631736254278	0.0241660319136975
ENSG00000131475	VPS25	1.46177	0.000909832544135764	0.0152183709140209
ENSG00000100941	PNN	1.44114	0.00358282938493366	0.0332061881510658
ENSG00000108256	NUFIP2	1.34004	0.000154077656045936	0.00568759071714396
ENSG00000072682	P4HA2	1.33084	0.0000129683331301751	0.00126205460144113
ENSG00000113569	NUP155	1.28606	0.00123823315384077	0.0180344026011775
ENSG00000138796	HADH	1.2849	0.00263432848028821	0.0280601854542142
ENSG00000186010	NDUFA13	1.19843	0.00573630331143328	0.0443658228731339
ENSG00000177646	ACAD9	1.08296	0.000354882056625383	0.00915424678596319
ENSG00000071537	SEL1L	1.07771	0.00189224232755189	0.0234178660305699
ENSG00000102572	STK24	1.07121	0.00260323906964377	0.0278676742405366
ENSG00000102699	PARP4	1.0648	0.00317551218780617	0.0307636723714616
None	FAM195B	1.03136	0.00121137954892701	0.0177641343441967
ENSG00000106049	HIBADH	0.88553	0.00602198353638022	0.0460466669692502
ENSG00000125037	EMC3	0.88033	0.00537841897511678	0.042967145618377
None	PVRL2	0.86398	0.00113166883887195	0.0168257151668392
ENSG00000149136	SSRP1	0.86108	0.00188405311883419	0.0234178660305699
ENSG00000129559	NEDD8	0.84273	0.00259116040508233	0.0278676742405366
ENSG00000085832	EPS15	0.81823	0.00024127186451298	0.00748642118727958
ENSG00000197601	FAR1	0.80505	0.00223552076554623	0.0258716214001864
ENSG00000168615	ADAM9	0.78032	0.00645838273945498	0.0486347546557753
ENSG00000143811	PYCR2	0.77715	0.00328328092726021	0.0312422420678405
ENSG00000185896	LAMP1	0.75249	0.00031065334946822	0.00831386026514323
ENSG00000108561	C1QBP	0.73746	5.74805145934469E-06	0.000820438544963799
ENSG00000184047	DIABLO	0.73477	0.0016638099726426	0.0218540929535449
ENSG00000242372	EIF6	0.71411	0.0000030954893318327	0.000662744265945381
ENSG00000088387	DOCK9	0.69282	0.000496238539269593	0.011068398219988
None	TMEM173	0.68674	0.00498746804832865	0.0412284520906241
ENSG00000114850	SSR3	0.68103	0.000824604452678325	0.0142377268805185
ENSG00000142552	RCN3	0.67934	0.0000192092566571968	0.00164508074012234
ENSG00000116161	CACYBP	0.67469	0.000153760114473385	0.00568759071714396
ENSG00000074695	LMAN1	0.67206	0.0000294801727738006	0.00210390166362357
ENSG00000118705	RPN2	0.65286	0.0000848547914441134	0.00380629723495983
ENSG00000108828	VAT1	0.62361	1.89103577645298E-06	0.000449856399709537
ENSG00000262246	CORO7	0.61533	0.00560089024330686	0.0436054764033454
ENSG00000177830	CHID1	0.61438	7.33886270313879E-06	0.00094832487902612
ENSG00000105887	MTPN	0.60797	0.000182100813296668	0.00614692810589673
ENSG00000110917	MLEC	0.59927	4.84104425113983E-06	0.000817911553577095
ENSG00000159352	PSMD4	0.59403	0.0000345944052432673	0.00224444307957076
ENSG00000074842	MYDGF	0.58992	0.0000013007941373271	0.000348125031002165
ENSG00000092621	PHGDH	0.58554	0.000752547782547037	0.0138839492707662
ENSG00000106366	SERPINE1	0.58336	0.0000110601217824118	0.00119009314611618
ENSG00000082898	XPO1	0.56792	0.000454464874132749	0.0109326887136878
ENSG00000008294	SPAG9	0.55976	0.00133636886329406	0.0187004296491018
ENSG00000144959	NCEH1	0.55687	0.00209514945627817	0.0246467856367669
ENSG00000126883	NUP214	0.55136	0.00172434237757978	0.0222388329436949
ENSG00000116251	RPL22	0.54286	0.0000622483672652463	0.0031142543349163
ENSG00000106028	SSBP1	0.54028	0.0000322284837618909	0.00215628699169401
ENSG00000105854	PON2	0.53846	0.00308708347396529	0.0303185583383472
ENSG00000101474	APMAP	0.53821	0.00259644088584985	0.0278676742405366
ENSG00000112992	NNT	0.53061	0.0000316736163461521	0.00215628699169401
ENSG00000129235	TXNDC17	0.53011	0.00451408764025639	0.0386586465511557
ENSG00000138757	G3BP2	0.52538	0.00126849741441051	0.0180889368820733
ENSG00000044574	HSPA5	0.52149	4.47910230022673E-07	0.000186884552440481
ENSG00000168924	LETM1	0.51557	0.00243928018967398	0.0271790560557116
ENSG00000102580	DNAJC3	0.51230	0.0000211767939279387	0.00174382753075833
ENSG00000103512	NOMO1	0.50273	0.00395255260650299	0.035117300215695
ENSG00000213585	VDAC1	0.50179	0.000630844831006481	0.0123312579881539
ENSG00000104823	ECH1	0.49959	0.000572918109549071	0.0120256634563192
ENSG00000111348	ARHGDIB	0.49859	0.00135682200457491	0.0187884116740801
None	ATP5B	0.49816	4.96630088580207E-06	0.000817911553577095
ENSG00000122565	CBX3	0.49313	0.00243309852204162	0.0271790560557116
ENSG00000092964	DPYSL2	0.48662	5.23730646727177E-07	0.000186884552440481
ENSG00000110619	CARS	0.48622	0.000706781766056962	0.0133063049805899
ENSG00000173692	PSMD1	0.48423	0.000137027961603003	0.00523887260342911
ENSG00000105379	ETFB	0.48329	0.000027021690766067	0.00203600566314729
ENSG00000119689	DLST	0.48062	0.000018396055182699	0.00164108142275661
ENSG00000130254	SAFB2	0.46919	0.000580117083415954	0.0120585502484811
ENSG00000138448	ITGAV	0.46573	0.0000111171709118746	0.00119009314611618
ENSG00000097033	SH3GLB1	0.46279	0.00162554628777025	0.0216764621905139
ENSG00000170876	TMEM43	0.46083	0.00455503452293971	0.0386997179111663
ENSG00000076706	MCAM	0.45583	0.00192473869562359	0.0235478031276006
ENSG00000196396	PTPN1	0.45518	0.00290437002072471	0.0292326091887615
ENSG00000133313	CNDP2	0.44982	0.000503063612790176	0.011068398219988
ENSG00000112304	ACOT13	0.44374	0.00207454232507558	0.0245593229720623
ENSG00000106397	PLOD3	0.43751	0.00383959196635835	0.0348329084744629
ENSG00000136143	SUCLA2	0.43664	0.00361350403109322	0.0332061881510658
ENSG00000130811	EIF3G	0.43568	0.00396935387771985	0.035117300215695
ENSG00000108091	CCDC6	0.43163	0.00107741485912851	0.0164767515242439
ENSG00000244038	DDOST	0.43068	0.0065886896197687	0.0489805016525166
ENSG00000123983	ACSL3	0.42664	0.00513594183971313	0.0420683824993279
ENSG00000149781	FERMT3	0.41467	0.000700991864956227	0.0133063049805899
ENSG00000116521	SCAMP3	0.41443	0.000117177188029046	0.00464585851055902
ENSG00000184900	SUMO3	0.41239	0.00141753337380608	0.0193308213587186
ENSG00000103035	PSMD7	0.40643	0.00164399296539779	0.021727092215535
ENSG00000105355	PLIN3	0.39981	0.000253698127518926	0.00754399570858362
ENSG00000101367	MAPRE1	0.39803	0.00335749429809022	0.031666939613265
ENSG00000167085	PHB	0.39477	0.0054766852068784	0.0430880007333036
ENSG00000174437	ATP2A2	0.39411	0.0000853350150761663	0.00380629723495983
ENSG00000124942	AHNAK	0.39230	5.55000012547655E-06	0.000820438544963799
ENSG00000097021	ACOT7	0.39224	0.0000651027495580352	0.00316784060917621
ENSG00000107438	PDLIM1	0.39166	0.000081907290811165	0.00380629723495983
ENSG00000007168	PAFAH1B1	0.39097	0.00101784548703922	0.0159066218084012
ENSG00000116288	PARK7	0.38963	0.00110153839920079	0.0166193328944395
ENSG00000160633	SAFB	0.38384	0.00286278495489115	0.0292326091887615
ENSG00000163399	ATP1A1	0.38372	0.000837260365477477	0.0143405955398982
ENSG00000091140	DLD	0.38191	0.00111862839260152	0.0167481355843346
ENSG00000127884	ECHS1	0.37957	0.000387760129583393	0.00964432908054323
ENSG00000144381	HSPD1	0.37819	0.00136020729074377	0.0187884116740801
ENSG00000138071	ACTR2	0.37130	0.000970711934255694	0.0156241674098461
ENSG00000175582	RAB6A	0.37087	0.00077933173403234	0.0138906960664852
ENSG00000131143	COX4I1	0.37044	0.00127442164044709	0.0180889368820733
ENSG00000103769	RAB11A	0.37007	0.00245005035906228	0.0271790560557116
ENSG00000148672	GLUD1	0.36614	0.0000498563586693295	0.00280901220818512
ENSG00000079950	STX7	0.36514	0.000494740354427293	0.011068398219988
ENSG00000114416	FXR1	0.36368	0.00080046912688075	0.014047577054522
ENSG00000115541	HSPE1	0.36315	0.00199784570234678	0.0241660319136975
ENSG00000100714	MTHFD1	0.35216	0.000601997763827275	0.0121707612088472
ENSG00000152952	PLOD2	0.35173	0.00053214976839048	0.0115084106477174
ENSG00000175220	ARHGAP1	0.34345	0.000183747500596633	0.00614692810589673
ENSG00000163466	ARPC2	0.34311	0.00319526247382417	0.0308155718759349
ENSG00000165637	VDAC2	0.34240	0.003943579090682	0.035117300215695
ENSG00000109861	CTSC	0.34027	0.00237189291048379	0.0268689032875439
ENSG00000004455	AK2	0.33458	0.00138626133139826	0.0190255481443826
ENSG00000073969	NSF	0.33118	0.00274142089594487	0.0288140069566384
ENSG00000125810	CD93	0.32938	0.00577309948831714	0.0443658228731339
ENSG00000126524	SBDS	0.31517	0.00535772292653193	0.0429621153022654
ENSG00000082397	EPB41L3	0.31471	0.0053256868054327	0.0429621153022654
ENSG00000113657	DPYSL3	0.31398	0.000302618760132444	0.0082404365228065
ENSG00000136026	CKAP4	0.31099	0.0010758161545004	0.0164767515242439
ENSG00000140374	ETFA	0.31064	0.0011022630878143	0.0166193328944395
ENSG00000139641	ESYT1	0.30362	0.00024848474052843	0.00749303985170943
ENSG00000138363	ATIC	0.30124	0.00290668414028902	0.0292326091887615
ENSG00000115484	CCT4	0.30011	0.00418443226712851	0.0368677756540006
ENSG00000149428	HYOU1	0.30002	0.000280962354971791	0.00822872033875931
ENSG00000130741	EIF2S3	0.29898	0.00307725036824326	0.0303185583383472
ENSG00000214753	HNRNPUL2	0.29515	0.00253246159939114	0.0277553239372653
ENSG00000075785	RAB7A	0.29345	0.000391899406822635	0.00964432908054323
ENSG00000035687	ADSS	0.29126	0.000470089634350138	0.0109398033385179
None	ATP5A1	0.28516	0.000101771912910701	0.0043098192444433
ENSG00000143870	PDIA6	0.28128	0.00289901440397061	0.0292326091887615
ENSG00000140575	IQGAP1	0.28093	0.000419347118467082	0.0102025247799775
ENSG00000089597	GANAB	0.27253	0.00307129759027933	0.0303185583383472
ENSG00000177600	RPLP2	0.26919	0.00315111291954283	0.0306660580033691
ENSG00000169764	UGP2	0.26806	0.000158227633920389	0.00574178583429752
ENSG00000204394	VARS	0.26771	0.000845688309724354	0.0143699894533321
ENSG00000168385	SEPTIN2	0.26771	0.00258382392659238	0.0278676742405366
ENSG00000165410	CFL2	0.26021	0.00222979697144508	0.0258716214001864
ENSG00000143321	HDGF	0.25290	0.00159146534960382	0.0214297315314578
ENSG00000185567	AHNAK2	0.21998	0.00535599735209292	0.0429621153022654
ENSG00000136810	TXN	0.21353	0.00549417290994482	0.0430880007333036
ENSG00000013364	MVP	0.17729	0.00434665182766828	0.0379387463690632
ENSG00000131473	ACLY	-0.19030	0.00386417557918708	0.0349080165191542
ENSG00000095139	ARCN1	-0.19602	0.00517097243418854	0.0420683824993279
ENSG00000138668	HNRNPD	-0.22443	0.00473502047269004	0.0399121213859424
ENSG00000166825	ANPEP	-0.23313	0.000809779132031668	0.0140954237534943
ENSG00000092820	EZR	-0.24207	0.00186769140976723	0.0234178660305699
ENSG00000140740	UQCRC2	-0.25265	0.00552264152107759	0.0431531952431647
ENSG00000131236	CAP1	-0.25378	0.00207059776197498	0.0245593229720623
ENSG00000162613	FUBP1	-0.25507	0.00479988533623346	0.0403002137446112
ENSG00000105402	NAPA	-0.25925	0.00361375144287639	0.0332061881510658
ENSG00000182149	IST1	-0.26113	0.00275893107244786	0.0288140069566384
ENSG00000176619	LMNB2	-0.27031	0.00286369913627905	0.0292326091887615
ENSG00000160789	LMNA	-0.28993	0.00464233455786091	0.0392855268315423
ENSG00000099783	HNRNPM	-0.29017	0.00124929544863108	0.018072578077832
ENSG00000124614	RPS10	-0.29457	0.000294027827235073	0.00822872033875931
ENSG00000165119	HNRNPK	-0.29550	0.0000524880108783422	0.00288145721257771
ENSG00000089159	PXN	-0.30332	0.00578144072003941	0.0443658228731339
ENSG00000089220	PEBP1	-0.30528	0.00237014477063131	0.0268689032875439
ENSG00000175166	PSMD2	-0.30823	0.00371393600867834	0.0338363276365121
ENSG00000168439	STIP1	-0.31195	0.000315910014311411	0.00835016469926828
ENSG00000171863	RPS7	-0.31426	0.00343403746637154	0.0319664096326151
ENSG00000011304	PTBP1	-0.31889	0.000929541851683895	0.0153088392650401
ENSG00000023734	STRAP	-0.31923	0.000768676217049286	0.0138839492707662
ENSG00000111237	VPS29	-0.32259	0.000207698395067401	0.00663704871401949
ENSG00000065978	YBX1	-0.33168	0.00454360018741917	0.0386997179111663
ENSG00000166333	ILK	-0.33855	0.00483451321548554	0.0403964036922071
ENSG00000138385	SSB	-0.34052	0.000380073817424334	0.00957338874241765
ENSG00000116560	SFPQ	-0.34094	0.000923907737193801	0.0153088392650401
ENSG00000254772	EEF1G	-0.34193	0.000771690781513863	0.0138839492707662
ENSG00000100097	LGALS1	-0.34431	0.00388968080095607	0.0349907840119619
ENSG00000115641	FHL2	-0.34617	0.0022172971961904	0.0258716214001864
ENSG00000135486	HNRNPA1	-0.34806	0.000168475067704789	0.00591319868780253
ENSG00000125868	DSTN	-0.34841	0.00611871148634689	0.0466197910756893
ENSG00000147140	NONO	-0.35004	0.00333941360187199	0.0316357722195041
ENSG00000118939	UCHL3	-0.36131	0.00326718848733251	0.0312279042472272
ENSG00000100804	PSMB5	-0.38322	0.000608253829680825	0.0121707612088472
ENSG00000096746	HNRNPH3	-0.39315	0.000785041674005	0.0138906960664852
ENSG00000107164	FUBP3	-0.39727	0.0000589152408129939	0.00307652513611268
ENSG00000122566	HNRNPA2B1	-0.40722	0.000375435156695624	0.00956912702958729
ENSG00000067560	RHOA	-0.40988	0.000093847439181598	0.00410055851607758
ENSG00000071626	DAZAP1	-0.41527	0.00548833487335843	0.0430880007333036
ENSG00000105974	CAV1	-0.42714	0.00290824182961522	0.0292326091887615
ENSG00000197956	S100A6	-0.42858	0.00127945402999695	0.0180889368820733
ENSG00000169504	CLIC4	-0.43450	0.00252263143006815	0.0277553239372653
ENSG00000136450	SRSF1	-0.43613	0.00101448945133263	0.0159066218084012
ENSG00000182899	RPL35A	-0.44149	0.000506633827911642	0.011068398219988
ENSG00000155366	RHOC	-0.45420	4.17799795102706E-06	0.000813190328468086
ENSG00000167323	STIM1	-0.45423	0.00303810140854796	0.0302538377474474
ENSG00000105193	RPS16	-0.45951	0.00168572716998528	0.0220069626276736
ENSG00000164104	HMGB2	-0.46658	0.00437686611544073	0.0379387463690632
ENSG00000118363	SPCS2	-0.46776	0.00436543195073297	0.0379387463690632
ENSG00000128340	RAC2	-0.47421	0.000107224403688246	0.00441475862108721
ENSG00000114450	GNB4	-0.48849	0.000492161725087991	0.011068398219988
ENSG00000057608	GDI2	-0.49369	0.00177030064262848	0.0224272998572046
ENSG00000138029	HADHB	-0.49402	0.0000400924190027612	0.00245251054528319
ENSG00000008018	PSMB1	-0.49504	0.000501453072726118	0.011068398219988
ENSG00000103966	EHD4	-0.51772	0.000604804412176255	0.0121707612088472
ENSG00000132471	WBP2	-0.52023	0.00576148271404476	0.0443658228731339
ENSG00000170027	YWHAG	-0.52427	0.0000625469109768337	0.0031142543349163
ENSG00000136238	RAC1	-0.52493	0.000102662672333773	0.0043098192444433
ENSG00000117523	PRRC2C	-0.52526	0.0064987535128225	0.0486497596886467
ENSG00000117298	ECE1	-0.53994	0.000629215328656766	0.0123312579881539
ENSG00000100813	ACIN1	-0.54119	0.0000494583268830108	0.00280901220818512
ENSG00000085063	CD59	-0.55867	0.000708509466505019	0.0133063049805899
ENSG00000158710	TAGLN2	-0.57424	0.00173464974385663	0.0222388329436949
ENSG00000189403	HMGB1	-0.57583	0.00231318971737306	0.0264841667641482
ENSG00000167461	RAB8A	-0.5779	0.00513121661230241	0.0420683824993279
ENSG00000185728	YTHDF3	-0.57958	0.00396219337332089	0.035117300215695
ENSG00000116350	SRSF4	-0.58300	0.000957561624005555	0.0156241674098461
ENSG00000124357	NAGK	-0.58502	7.52990328979171E-06	0.00094832487902612
ENSG00000137486	ARRB1	-0.60204	0.0064740331979897	0.0486347546557753
ENSG00000030582	GRN	-0.60209	0.00231032871816144	0.0264841667641482
ENSG00000126698	DNAJC8	-0.60887	0.000977878763624183	0.0156241674098461
ENSG00000205531	NAP1L4	-0.60979	0.00368846420822587	0.033747871238511
ENSG00000196504	PRPF40A	-0.61160	0.00163003755846461	0.0216764621905139
ENSG00000125148	MT2A	-0.64078	0.000195694454735337	0.00644587427059009
ENSG00000137055	PLAA	-0.65070	0.000290064443294364	0.00822872033875931
ENSG00000100380	ST13	-0.66343	0.000460416617341854	0.0109398033385179
ENSG00000233927	RPS28	-0.67826	0.0000492513556557331	0.00280901220818512
ENSG00000102030	NAA10	-0.68326	0.00169995737834691	0.0220582348305499
ENSG00000075142	SRI	-0.69957	0.0000139446106693642	0.00129806136709168
ENSG00000198700	IPO9	-0.70336	0.00046670524160004	0.0109398033385179
ENSG00000136888	ATP6V1G1	-0.70597	0.00292931542529867	0.0293068426428245
ENSG00000168259	DNAJC7	-0.72487	0.00118836546216331	0.0175468307206321
ENSG00000205940	HSP90AB2P	-0.74193	0.000012375126641496	0.00126167362568776
ENSG00000198034	RPS4X	-0.76223	0.00342948384749237	0.0319664096326151
ENSG00000013275	PSMC4	-0.76411	0.000731320408608304	0.0136152782159163
ENSG00000142875	PRKACB	-0.77702	0.00447615754512715	0.0384877642735632
ENSG00000138814	PPP3CA	-0.78007	0.000633553656560919	0.0123312579881539
ENSG00000065000	AP3D1	-0.78098	0.00312583969400852	0.0305590081501016
ENSG00000022267	FHL1	-0.78828	0.005175571024504	0.0420683824993279
ENSG00000174444	RPL4	-0.79604	0.00018148538135161	0.00614692810589673
ENSG00000108424	KPNB1	-0.81306	8.27595820472648E-09	0.0000177188265163194
ENSG00000076043	REXO2	-0.81381	0.00645367346515973	0.0486347546557753
ENSG00000117868	ESYT2	-0.82674	0.000288436715994713	0.00822872033875931
ENSG00000198431	TXNRD1	-0.83520	0.000238012295774792	0.00748642118727958
ENSG00000103187	COTL1	-0.84024	0.0020762435581239	0.0245593229720623
ENSG00000162231	NXF1	-0.85064	0.00284596973838121	0.0292326091887615
None	HDGFRP2	-0.85943	0.000568624226802016	0.0120256634563192
ENSG00000164182	NDUFAF2	-0.86100	0.00288594749454433	0.0292326091887615
ENSG00000122705	CLTA	-0.86466	0.0000250916370397112	0.00198967388526006
ENSG00000174996	KLC2	-0.87715	0.00544546769793249	0.0430880007333036
ENSG00000079332	SAR1A	-0.89139	0.000640848494025681	0.0123608705018827
ENSG00000141560	FN3KRP	-0.89478	0.00616798877674281	0.0468285956418665
ENSG00000149591	TAGLN	-0.92590	0.00275406758188043	0.0288140069566384
ENSG00000167526	RPL13	-0.95002	0.00188391775584286	0.0234178660305699
ENSG00000103653	CSK	-0.95455	0.00192307554365295	0.0235478031276006
ENSG00000096063	SRPK1	-0.96198	0.0027581616335111	0.0288140069566384
ENSG00000197747	S100A10	-0.99748	0.000199642891908452	0.00647629441781812
ENSG00000114480	GBE1	-1.02353	0.0000275778441061521	0.00203600566314729
ENSG00000168807	SNTB2	-1.02849	0.000304060945960632	0.0082404365228065
ENSG00000069275	NUCKS1	-1.03696	0.00206196244691603	0.0245593229720623
ENSG00000160285	LSS	-1.04592	0.00128422158153907	0.0180889368820733
ENSG00000168090	COPS6	-1.04799	0.000295941833762012	0.00822872033875931
ENSG00000142192	APP	-1.05561	0.000563372812691811	0.0120256634563192
ENSG00000023909	GCLM	-1.05718	0.0044122068343816	0.0380908662597218
ENSG00000155506	LARP1	-1.06563	0.0010551623364884	0.0163703084233454
ENSG00000102172	SMS	-1.12581	0.00096905595384978	0.0156241674098461
ENSG00000129824	RPS4Y1	-1.18232	0.000896930487047938	0.0151206942737767
ENSG00000066044	ELAVL1	-1.20578	0.00541927884662693	0.0430880007333036
ENSG00000265241	RBM8A	-1.22298	0.0032155503334638	0.0308721671028968
ENSG00000149573	MPZL2	-1.23993	0.00238894297337272	0.0269196152946894
ENSG00000197451	HNRNPAB	-1.24900	0.00658666610419707	0.0489805016525166
ENSG00000162368	CMPK1	-1.38320	0.00143297436573616	0.019417709601526
ENSG00000104897	SF3A2	-1.43021	0.000337534764111066	0.00881295036538772
ENSG00000004700	RECQL	-1.45393	0.00421031491055225	0.0369437878011982
ENSG00000117862	TXNDC12	-1.46498	0.000986401712485254	0.0156436004920809
ENSG00000187109	NAP1L1	-1.47759	0.00011030766691256	0.00445601348792057
None	C19orf43	-1.53193	0.00175711183825544	0.0223927169387197
ENSG00000100075	SLC25A1	-1.53404	0.0000377661514634705	0.00237815677303795
ENSG00000144224	UBXN4	-1.57353	0.00059389619335859	0.0121707612088472
ENSG00000151247	EIF4E	-1.6426	0.0049141274007877	0.0407796386243661
ENSG00000160201	U2AF1	-1.84825	8.14098198960859E-06	0.000968324579986221
ENSG00000277791	PSMB3	-1.90961	0.000764866677165701	0.0138839492707662
ENSG00000126267	COX6B1	-2.04626	2.35178008614942E-08	0.0000251758058222296
ENSG00000078328	RBFOX1	-2.08242	0.00518732040159859	0.0420683824993279
ENSG00000162385	MAGOH	-2.16937	0.0000688147643349688	0.00327405356535929
ENSG00000197728	RPS26	-2.19421	0.00340029392299632	0.0319299530225225
ENSG00000089006	SNX5	-2.34929	1.06907150566044E-06	0.000326983156231287
ENSG00000005893	LAMP2	-3.0333	0.000162572358085588	0.00580112364435405
ENSG00000155657	TTN	-3.12303	0.0048490778836512	0.0403964036922071
ENSG00000170477	KRT4	-3.27487	0.00254088906665297	0.0277553239372653

## Sheet: ARA+ vs. HC
converted_alias ENSEMBL_ID	Gene name	logFC	P.Value	adj.P.Val
ENSG00000008294	SPAG9	0.67829	8.96212496444287E-06	0.0095939547744361
ENSG00000062485	CS	-0.39732	6.23270489955658E-06	0.0095939547744361
