# Supplementary material for: Immunoglobulins G from Patients with Systemic Sclerosis Modify the Molecular Signatures of Endothelial Cells
Source: RMD Open. 2025 Mar 23;11(1):e004290. doi: 10.1136/rmdopen-2024-004290 (PMC11931898; doi:10.1136/rmdopen-2024-004290)
Supplement: online supplemental file 3 [file rmdopen-11-1-s003.xlsx]

## Sheet: ATA+ vs. HC
geneID	symbol	genename	log2FoldChange	P.Value	adj.P.Val
ENSG00000200816	SNORA38	small nucleolar RNA, H/ACA box 38	3.50136832817798	9.75970802346084E-09	1.19272464005052E-06
ENSG00000140379	BCL2A1	BCL2 related protein A1	2.81285170533743	7.3453920864762E-11	3.02967644950577E-08
ENSG00000159167	STC1	stanniocalcin 1	2.60335521877293	6.64428455498952E-16	1.01398426593695E-11
ENSG00000249992	TMEM158	transmembrane protein 158	2.38670374088394	1.71989847037652E-11	9.91135624666519E-09
ENSG00000163814	CDCP1	CUB domain containing protein 1	2.3731108789988	5.58469738978791E-08	4.55765063452157E-06
ENSG00000206885	SNORA75	small nucleolar RNA, H/ACA box 75	2.05593517295553	1.04581513783932E-09	2.10002431823235E-07
ENSG00000200502			1.47824926048244	0.000297433204723892	0.00258934862366875
ENSG00000154734	ADAMTS1	ADAM metallopeptidase with thrombospondin type 1 motif 1	1.44059543052068	1.75353265618217E-11	9.91135624666519E-09
ENSG00000075213	SEMA3A	semaphorin 3A	1.43808989808254	1.82412572521239E-12	1.46515698381402E-09
ENSG00000002079	MYH16	myosin heavy chain 16 pseudogene	1.43414792938344	0.00180113612718747	0.0103529711627149
ENSG00000163092	XIRP2	xin actin binding repeat containing 2	1.41534053988814	1.70927342570886E-09	2.96422974428896E-07
ENSG00000254676			1.31891016406736	0.0000711074248950236	0.000873025270573576
ENSG00000172183	ISG20	interferon stimulated exonuclease gene 20	1.293572470016	8.34693463133403E-09	1.04495219340968E-06
ENSG00000159261	CLDN14	claudin 14	1.27483232871152	4.30418951404033E-07	0.0000196506076299043
ENSG00000283337	LOC124902567	U6 spliceosomal RNA	1.26054874235982	0.00814331845669287	0.032669606458357
ENSG00000272882	OR2BH1P	olfactory receptor family 2 subfamily BH member 1 pseudogene	1.25955338646497	0.00390718911677923	0.0187626221243448
ENSG00000269399			1.24484592826124	0.0000618153866824358	0.000791667339618991
ENSG00000119514	GALNT12	polypeptide N-acetylgalactosaminyltransferase 12	1.22352036609648	0.000747102303024886	0.00523005882865266
ENSG00000175820	CCDC168	coiled-coil domain containing 168	1.22072438141999	0.0000237919503068935	0.000385444749080151
ENSG00000241749	RPSAP52	ribosomal protein SA pseudogene 52	1.2204687100756	0.000391404114266804	0.00318401822378769
ENSG00000285730			1.20975471133929	8.80921006163777E-07	0.0000344711166027318
ENSG00000271425	NBPF10	NBPF member 10	1.1963995184914	0.0000605485993156608	0.000780432579523902
ENSG00000138678	GPAT3	glycerol-3-phosphate acyltransferase 3	1.17263710734029	2.75771634361847E-08	2.77405708988198E-06
ENSG00000251257	LOC124900964	uncharacterized LOC124900964	1.1644948743544	0.00013424279685242	0.00141875299360442
ENSG00000106333	PCOLCE	procollagen C-endopeptidase enhancer	1.15930892500306	0.00271393192439844	0.0141211439134826
ENSG00000123689	G0S2	G0/G1 switch 2	1.14577593269572	0.0000326051410558323	0.000494128160529351
ENSG00000154319	FAM167A	family with sequence similarity 167 member A	1.13634686010786	0.00184109835011995	0.010515345030382
ENSG00000246334			1.13576812855199	0.00707719307095451	0.029429167154179
ENSG00000069482	GAL	galanin and GMAP prepropeptide	1.1338284925265	0.0000371476628972882	0.000539914746167157
ENSG00000104611	SH2D4A	SH2 domain containing 4A	1.13348924428417	0.00116495724705896	0.00742934080541863
ENSG00000278972			1.13001145475095	0.00450852355122231	0.0209196041092137
ENSG00000268375			1.12284719444561	0.0113531253877454	0.0420228102212911
ENSG00000230300			1.11611867165202	0.00667276300312226	0.0280609082917192
ENSG00000134242	PTPN22	protein tyrosine phosphatase non-receptor type 22	1.1090294831817	0.000754854943555556	0.00527223857830725
ENSG00000274191			1.10859040718997	0.0000764576866388742	0.00092458063058309
ENSG00000100292	HMOX1	heme oxygenase 1	1.09754664634391	2.92513792039141E-12	1.9841359330721E-09
ENSG00000169429	CXCL8	C-X-C motif chemokine ligand 8	1.0906358174011	8.17141619279126E-07	0.0000323094159767857
ENSG00000279148			1.07230323555723	0.00342610751711296	0.0168936435601489
ENSG00000095397	WHRN	whirlin	1.05723041572635	0.0014977325655071	0.008983500700924
ENSG00000187583	PLEKHN1	pleckstrin homology domain containing N1	1.04803604968563	0.00642623990888661	0.027367116875164
ENSG00000254486	LINC02547	long intergenic non-protein coding RNA 2547	1.0435281957845	3.68972800456794E-07	0.0000181057681921902
ENSG00000279549			1.03526441101714	0.0084750269700358	0.0336055841832828
ENSG00000263603			1.03445598431509	0.0059249849484949	0.0258125022263719
ENSG00000099937	SERPIND1	serpin family D member 1	1.02598669822966	0.00791847262287352	0.0320524602282332
ENSG00000196878	LAMB3	laminin subunit beta 3	0.995011386215915	1.75050994428197E-06	0.0000558881428026929
ENSG00000196569	LAMA2	laminin subunit alpha 2	0.978585566021496	0.00838478163416153	0.0333229563851404
ENSG00000162711	NLRP3	NLR family pyrin domain containing 3	0.975940812512663	0.00298008006656521	0.0152358465312736
ENSG00000177855			0.974904707906949	0.00708482861463529	0.0294528928052163
ENSG00000136928	GABBR2	gamma-aminobutyric acid type B receptor subunit 2	0.960978350121252	0.000015910792388072	0.000290795931298643
ENSG00000206846			0.949139307881144	0.000512225557176654	0.0039341088213754
ENSG00000284906			0.943095800098429	0.000149358133564355	0.00153491883927651
ENSG00000170345	FOS	Fos proto-oncogene, AP-1 transcription factor subunit	0.942179055645093	0.0100289142163113	0.0383840234966038
ENSG00000128165	ADM2	adrenomedullin 2	0.942023634774429	0.00531358910816233	0.0237266052274895
ENSG00000058085	LAMC2	laminin subunit gamma 2	0.925392220988026	0.0000118823725866913	0.000234892342027845
ENSG00000181773	GPR3	G protein-coupled receptor 3	0.923506358880331	0.00936574458174791	0.0363691165552303
ENSG00000225761			0.903963155253373	0.000136505350894407	0.00143779997376054
ENSG00000135842	NIBAN1	niban apoptosis regulator 1	0.89140501207356	0.0000880871539276324	0.00103169459408258
ENSG00000185338	SOCS1	suppressor of cytokine signaling 1	0.888468690285355	0.00884646261834833	0.0347633391792317
ENSG00000202111	VTRNA1-2	vault RNA 1-2	0.883166637329399	0.00318016582701862	0.0160014872028128
ENSG00000105851	PIK3CG	phosphatidylinositol-4,5-bisphosphate 3-kinase catalytic subunit gamma	0.88080742969278	0.0000379298064071445	0.000546973470383757
ENSG00000183395	PMCH	pro-melanin concentrating hormone	0.874261997303245	0.000290548319408125	0.00254684543508754
ENSG00000177602	HASPIN	histone H3 associated protein kinase	0.872751258900036	0.00478872706968958	0.0219067037801357
ENSG00000156113	KCNMA1	potassium calcium-activated channel subfamily M alpha 1	0.872088134275411	1.50902717139378E-06	0.000050172687718171
ENSG00000197385	ZNF860	zinc finger protein 860	0.865006682424375	0.00340544993125323	0.0168292533019048
ENSG00000092853	CLSPN	claspin	0.863898722522427	4.21694404116398E-07	0.0000194551155433603
ENSG00000226650	KIF4B	kinesin family member 4B	0.850963471412205	0.00566797839112943	0.0249708482179637
ENSG00000280239			0.839038017829814	0.00292057182598543	0.0149767629826491
ENSG00000180730	SHISA2	shisa family member 2	0.837784831768269	0.00427899701226321	0.0201424347329269
ENSG00000168404	MLKL	mixed lineage kinase domain like pseudokinase	0.836095382351767	4.45549827276952E-09	6.07101420899425E-07
ENSG00000128408	RIBC2	RIB43A domain with coiled-coils 2	0.834172185138137	0.0010376448008743	0.00675287731605231
ENSG00000133101	CCNA1	cyclin A1	0.82271479743009	0.00388157522643414	0.0186748800537867
ENSG00000186871	ERCC6L	ERCC excision repair 6 like, spindle assembly checkpoint helicase	0.820950454070853	3.15340537803066E-07	0.0000160867067938521
ENSG00000202515	VTRNA1-3	vault RNA 1-3	0.818795224597811	0.00164004114524494	0.00964867691502814
ENSG00000262902	MTCO1P40	MT-CO1 pseudogene 40	0.815303157280918	0.00159076125193478	0.00944615076489363
ENSG00000279265			0.814268060237656	0.000394763578555728	0.00320451434698881
ENSG00000219133	RPL21P19	ribosomal protein L21 pseudogene 19	0.812642210440569	0.00523272431287158	0.023445861931513
ENSG00000202354	RNY3	RNA, Ro60-associated Y3	0.808891570546357	0.0126471372972381	0.0455372873681457
ENSG00000092621	PHGDH	phosphoglycerate dehydrogenase	0.80675567142573	1.44028978645412E-10	4.99551418888099E-08
ENSG00000138356	AOX1	aldehyde oxidase 1	0.806049652671272	0.00803991070943869	0.0323925639549811
ENSG00000174130	TLR6	toll like receptor 6	0.804567736895153	0.00020575975531819	0.00196501853936852
ENSG00000266897			0.79354609726304	0.0124940827883077	0.0451337208819345
ENSG00000277075	H2AC8	H2A clustered histone 8	0.792662545632266	0.00104848486819126	0.00681760868064203
ENSG00000225339			0.79229719728892	0.00503207253094765	0.0227471738432441
ENSG00000236493			0.791576388060139	0.00233322284503931	0.0126088221806462
ENSG00000184357	H1-5	H1.5 linker histone, cluster member	0.790608251220898	0.0014336715193715	0.00868224645124144
ENSG00000174371	EXO1	exonuclease 1	0.785643808006257	3.75703523243497E-06	0.000100943863877095
ENSG00000103472	RRN3P2	RRN3 pseudogene 2	0.785402711046888	0.0111634625236541	0.0415142864265044
ENSG00000082126	MPP4	MAGUK p55 scaffold protein 4	0.783211271476301	0.0000105894567615891	0.000215187349718524
ENSG00000163638	ADAMTS9	ADAM metallopeptidase with thrombospondin type 1 motif 9	0.782155113536901	2.76296885959021E-08	2.77405708988198E-06
ENSG00000130305	NSUN5	NOP2/Sun RNA methyltransferase 5	0.77655356441493	0.000198579532456508	0.00190359437488616
ENSG00000138166	DUSP5	dual specificity phosphatase 5	0.775805780250599	1.06587115495253E-09	2.11250125918579E-07
ENSG00000197299	BLM	BLM RecQ like helicase	0.768969158316231	4.26389113514145E-07	0.0000195519172537516
ENSG00000175832	ETV4	ETS variant transcription factor 4	0.768743928358265	0.000127957606056476	0.00136365993437701
ENSG00000118242	MREG	melanoregulin	0.768426713502805	0.0000417396757485098	0.000588170998705455
ENSG00000139618	BRCA2	BRCA2 DNA repair associated	0.76660956877069	2.12250032025527E-07	0.0000120405779352048
ENSG00000135119	RNFT2	ring finger protein, transmembrane 2	0.764400669437803	0.00405804621743844	0.0192807731395791
ENSG00000173083	HPSE	heparanase	0.762151088078966	0.000316647292230089	0.00270481865051153
ENSG00000144395	CCDC150	coiled-coil domain containing 150	0.755902063409049	0.000119349244579163	0.00129084962545897
ENSG00000189057	FAM111B	FAM111 trypsin like peptidase B	0.755278754139095	2.85695450027551E-08	2.83116770316264E-06
ENSG00000138778	CENPE	centromere protein E	0.749752397239727	1.44043713875575E-06	0.0000487417099214002
ENSG00000154920	EME1	essential meiotic structure-specific endonuclease 1	0.748572289015531	0.0000824571873415708	0.000980809926749581
ENSG00000091879	ANGPT2	angiopoietin 2	0.74614746845899	3.21468447397535E-14	1.22648249393344E-10
ENSG00000196584	XRCC2	X-ray repair cross complementing 2	0.744642920934073	1.33876901798755E-06	0.0000465317045102727
ENSG00000260196			0.740189102745924	0.0000130100323652542	0.000250689525159273
ENSG00000184368	MAP7D2	MAP7 domain containing 2	0.739435032971573	0.0136863876082999	0.0484500026189435
ENSG00000180071	ANKRD18A	ankyrin repeat domain 18A	0.737271349945277	0.000214316504646504	0.00202268656611645
ENSG00000243678	NME2	NME/NM23 nucleoside diphosphate kinase 2	0.734911844702857	0.00172009349895833	0.00998871647169066
ENSG00000085840	ORC1	origin recognition complex subunit 1	0.724614046963188	0.000306046308173672	0.00264837081878032
ENSG00000101311	FERMT1	FERM domain containing kindlin 1	0.722665551593097	0.000330278883203472	0.00278936692671178
ENSG00000175305	CCNE2	cyclin E2	0.721188606079217	6.55293763113782E-10	1.51521789679991E-07
ENSG00000176208	ATAD5	ATPase family AAA domain containing 5	0.720096112868773	1.90610979157583E-07	0.0000111452649537313
ENSG00000012048	BRCA1	BRCA1 DNA repair associated	0.716510039258317	7.52213287017799E-06	0.000164463137151556
ENSG00000100558	PLEK2	pleckstrin 2	0.715452320747438	0.00517469715218405	0.0232267803645532
ENSG00000198554	WDHD1	WD repeat and HMG-box DNA binding protein 1	0.710924189092735	3.70206865671384E-08	3.42407695576424E-06
ENSG00000198885	ITPRIPL1	ITPRIP like 1	0.709620300489156	0.00136846192153637	0.0083871877046452
ENSG00000171241	SHCBP1	SHC binding and spindle associated 1	0.709427549268236	9.53665099922606E-06	0.000199368261505738
ENSG00000186792	HYAL3	hyaluronidase 3	0.708555900571576	0.00238574280592211	0.0128019764279808
ENSG00000168389	MFSD2A	major facilitator superfamily domain containing 2A	0.705097660146142	0.000456112683414166	0.00358455795137244
ENSG00000080839	RBL1	RB transcriptional corepressor like 1	0.704188002676875	9.32540548637901E-08	6.80933077165694E-06
ENSG00000109674	NEIL3	nei like DNA glycosylase 3	0.702372839806751	5.97542104759102E-06	0.000140494433128274
ENSG00000189410	SH2D5	SH2 domain containing 5	0.701499226841475	0.000161860699820135	0.0016369490655766
ENSG00000201044	RNU6-268P	RNA, U6 small nuclear 268, pseudogene	0.699069629538787	0.00599223843864269	0.026044775582572
ENSG00000196611	MMP1	matrix metallopeptidase 1	0.697779680164623	0.0000203015866948722	0.000343865165982736
ENSG00000138182	KIF20B	kinesin family member 20B	0.697512050883666	1.10211720853718E-06	0.0000412240458810928
ENSG00000109805	NCAPG	non-SMC condensin I complex subunit G	0.695234192501275	8.38686577779538E-07	0.000033072857528407
ENSG00000171320	ESCO2	establishment of sister chromatid cohesion N-acetyltransferase 2	0.692545590146135	0.0000113687022662309	0.000226364041398751
ENSG00000094804	CDC6	cell division cycle 6	0.690409964488008	7.22271889919837E-07	0.0000294721692836006
ENSG00000100629	CEP128	centrosomal protein 128	0.686067153290288	3.73668379689775E-06	0.000100574129496396
ENSG00000196549	MME	membrane metalloendopeptidase	0.685659005818943	2.30170203158047E-09	3.61775137529241E-07
ENSG00000142731	PLK4	polo like kinase 4	0.680218265531393	7.85574400777911E-06	0.000169810919692234
ENSG00000187741	FANCA	FA complementation group A	0.679347955366914	0.000007475930858335	0.000164158533566979
ENSG00000268201			0.675748938972174	0.0127696000117066	0.0459073888760082
ENSG00000141574	SECTM1	secreted and transmembrane 1	0.675066614577719	0.000377256536035769	0.00308959867174289
ENSG00000172244	C5orf34	chromosome 5 open reading frame 34	0.673960656118108	0.000303715855622495	0.00263203161422765
ENSG00000123892	RAB38	RAB38, member RAS oncogene family	0.673832707832043	0.003525134434719	0.0173147977496771
ENSG00000198298	ZNF485	zinc finger protein 485	0.672329361783753	0.0133900895506279	0.0476553536921949
ENSG00000147697	GSDMC	gasdermin C	0.668540041502951	0.00038130470004257	0.00311421210372244
ENSG00000182667	NTM	neurotrimin	0.667963423180129	0.0000633743883968104	0.000805963784436437
ENSG00000189149			0.667399996383567	0.0117469139750594	0.043149349288249
ENSG00000204086	RPA4	replication protein A4	0.666204654119567	0.00618676750007159	0.026656199553527
ENSG00000125454	SLC25A19	solute carrier family 25 member 19	0.665775804087623	8.49436522698317E-06	0.000180295560123769
ENSG00000110031	LPXN	leupaxin	0.662835229546865	0.000942889214221786	0.00625131014982837
ENSG00000140961	OSGIN1	oxidative stress induced growth inhibitor 1	0.661528981260933	0.000453554975426658	0.00357277521362396
ENSG00000206687	RNU1-109P	RNA, U1 small nuclear 109, pseudogene	0.660498231272899	0.00160384297201151	0.00948691767281695
ENSG00000267279			0.660357333941289	0.00309027562898953	0.0156472118029228
ENSG00000139629	GALNT6	polypeptide N-acetylgalactosaminyltransferase 6	0.660047553267002	1.55129839164481E-08	1.74599162234211E-06
ENSG00000180015			0.660025572013535	0.0117701838581278	0.0431998017938643
ENSG00000165046	LETM2	leucine zipper and EF-hand containing transmembrane protein 2	0.659672671868595	0.000258761097425999	0.00233847164554406
ENSG00000234617			0.658420385944477	0.00913136991136359	0.0356768653910189
ENSG00000160949	TONSL	tonsoku like, DNA repair protein	0.658290569080244	0.00130133402117755	0.00807960069047624
ENSG00000121690	DEPDC7	DEP domain containing 7	0.658068758741658	0.000963778899232507	0.00635619264528405
ENSG00000280063			0.656982835399543	0.00674159306446962	0.0282802231327297
ENSG00000067798	NAV3	neuron navigator 3	0.656277626475561	0.0000122023176636913	0.00023935677360616
ENSG00000198056	PRIM1	DNA primase subunit 1	0.648259175610355	9.26255561741519E-06	0.000194170139117271
ENSG00000264379	LOC124900282	small nucleolar RNA SNORD55/SNORD39	0.647648642626351	0.000385114317626713	0.00313954572719085
ENSG00000138587	MNS1	meiosis specific nuclear structural 1	0.646130927686988	0.0000184098672702202	0.000322563701964214
ENSG00000137812	KNL1	kinetochore scaffold 1	0.645781107495529	0.0000072659401511776	0.000161640688989973
ENSG00000278991			0.644797506315584	0.000186373509529523	0.00181509006313341
ENSG00000129810	SGO1	shugoshin 1	0.644726849623596	0.0000504858502081081	0.000681827044270741
ENSG00000213988	ZNF90	zinc finger protein 90	0.643900427860622	0.0000131478612542458	0.000253025864566261
ENSG00000091844	RGS17	regulator of G protein signaling 17	0.642435301062333	0.0000339916082266134	0.000507579190945545
ENSG00000136010	ALDH1L2	aldehyde dehydrogenase 1 family member L2	0.637144914149728	0.000667148681404358	0.00478213879323717
ENSG00000168298	H1-4	H1.4 linker histone, cluster member	0.636768207509056	0.000245404688397641	0.00224797175848524
ENSG00000180385			0.636551136434167	0.0000315535065806316	0.000482987025002026
ENSG00000125885	MCM8	minichromosome maintenance 8 homologous recombination repair factor	0.636374887524524	6.33614145761932E-07	0.0000268599596624246
ENSG00000230082	PRRT3-AS1	PRRT3 antisense RNA 1	0.636101878610695	0.000749027552988745	0.00523889500365994
ENSG00000091651	ORC6	origin recognition complex subunit 6	0.635396444339526	1.74663252267642E-07	0.0000105357149915276
ENSG00000146670	CDCA5	cell division cycle associated 5	0.634435189229218	0.0000147976990401424	0.000275735879183899
ENSG00000198695	ND6	NADH dehydrogenase subunit 6	0.633555858892744	0.000122391709089714	0.00131536610733671
ENSG00000156802	ATAD2	ATPase family AAA domain containing 2	0.633045128888488	1.93791248957932E-07	0.0000112879704211718
ENSG00000085999	RAD54L	RAD54 like	0.631338742751957	0.000546164820808081	0.0041385408790229
ENSG00000051341	POLQ	DNA polymerase theta	0.630863032558069	0.000429332068342269	0.00342321666403938
ENSG00000280032			0.630731054963006	0.00324129698558637	0.0162501423446234
ENSG00000170006	TMEM154	transmembrane protein 154	0.628128052696119	5.7205390058922E-07	0.0000247312027673997
ENSG00000182324	KCNJ14	potassium inwardly rectifying channel subfamily J member 14	0.627286125246734	0.00477088240059295	0.0218643952899246
ENSG00000281344			0.624580543160605	0.000108438744806311	0.00120267709628569
ENSG00000275185			0.621154208505774	0.0140587701465109	0.049356082633058
ENSG00000129173	E2F8	E2F transcription factor 8	0.620598294727135	0.0000272886729319578	0.000428126151176916
ENSG00000075131	TIPIN	TIMELESS interacting protein	0.618290730105439	3.87794217411035E-07	0.0000183792781115211
ENSG00000248483	POU5F2	POU domain class 5, transcription factor 2	0.617948261029294	0.0114359231073949	0.042257535724444
ENSG00000164045	CDC25A	cell division cycle 25A	0.617910648650207	1.47644579319312E-06	0.0000496300424007053
ENSG00000240694	PNMA2	PNMA family member 2	0.617253876816547	6.6835490574942E-07	0.000027868208242191
ENSG00000071539	TRIP13	thyroid hormone receptor interactor 13	0.617081003840877	6.06868127504249E-06	0.000142046234568134
ENSG00000175449	RFESD	Rieske Fe-S domain containing	0.61419298114107	0.00572545486800745	0.0251659466418956
ENSG00000169607	CKAP2L	cytoskeleton associated protein 2 like	0.612577867962662	6.11003089880267E-06	0.000142795071281206
ENSG00000135069	PSAT1	phosphoserine aminotransferase 1	0.611043314076365	0.0000544960977842518	0.000721931378720023
ENSG00000258904			0.610935198346237	0.00174116236875041	0.0100803789489757
ENSG00000157111	TMEM171	transmembrane protein 171	0.610763735825665	0.000247216874174482	0.00226050132820658
ENSG00000149054	ZNF215	zinc finger protein 215	0.60914077399672	0.000105296998349291	0.00117724358374251
ENSG00000076382	SPAG5	sperm associated antigen 5	0.608783790122687	4.26965653746597E-06	0.000110815014316783
ENSG00000120539	MASTL	microtubule associated serine/threonine kinase like	0.608256125557334	3.10866151954042E-07	0.0000159734961110122
ENSG00000144554	FANCD2	FA complementation group D2	0.607323178147274	0.0000154185411518999	0.000284572259088763
ENSG00000285531			0.606751441081086	0.0108575747003612	0.0406819168922691
ENSG00000168496	FEN1	flap structure-specific endonuclease 1	0.604568947207906	2.86834297217961E-06	0.0000821271709163847
ENSG00000159259	CHAF1B	chromatin assembly factor 1 subunit B	0.601077738800136	6.43848924854422E-06	0.00014775606680005
ENSG00000198042	MAK16	MAK16 homolog	0.600297762911806	2.32317433181742E-09	3.61775137529241E-07
ENSG00000084734	GCKR	glucokinase regulator	0.600086742559783	0.00921142153855649	0.0358885637222136
ENSG00000007968	E2F2	E2F transcription factor 2	0.599544354903853	0.00109931187403639	0.00708471220847521
ENSG00000140905	GCSH	glycine cleavage system protein H	0.599115222477495	0.00377778657580744	0.018275982440426
ENSG00000275632			0.598580345148261	0.00230891926500262	0.0125307314734015
ENSG00000166250	CLMP	CXADR like membrane protein	0.597776472483741	0.000109048884665555	0.00120593842672539
ENSG00000163808	KIF15	kinesin family member 15	0.597762719984535	0.0000194522323176146	0.000333463128099194
ENSG00000140534	TICRR	TOPBP1 interacting checkpoint and replication regulator	0.597190475999041	0.000175507872443867	0.00174263216744688
ENSG00000118503	TNFAIP3	TNF alpha induced protein 3	0.59695285463186	3.61786933988157E-07	0.0000178104206438493
ENSG00000087494	PTHLH	parathyroid hormone like hormone	0.596927921004301	0.00537006017984335	0.0239137695957366
ENSG00000111247	RAD51AP1	RAD51 associated protein 1	0.596919731643622	0.0000648226215442631	0.000819600685490471
ENSG00000065328	MCM10	minichromosome maintenance 10 replication initiation factor	0.596817516182076	0.000217490766574222	0.00204253943919336
ENSG00000246273	SBF2-AS1	SBF2 antisense RNA 1	0.596038156037425	0.000501720494653226	0.0038788026691504
ENSG00000090889	KIF4A	kinesin family member 4A	0.595215465031789	0.0000329252474687557	0.000497005145025402
ENSG00000167772	ANGPTL4	angiopoietin like 4	0.595147340433666	1.10187480488047E-07	7.56657402274204E-06
ENSG00000102387	TAF7L	TATA-box binding protein associated factor 7 like	0.592855592449208	0.00428083544432262	0.0201448750280011
ENSG00000176225	RTTN	rotatin	0.592617479621046	3.63127635465882E-06	0.0000988683224493589
ENSG00000151503	NCAPD3	non-SMC condensin II complex subunit D3	0.590595226491293	9.45456603077821E-07	0.0000364249986527159
ENSG00000138346	DNA2	DNA replication helicase/nuclease 2	0.586750930417578	4.32645577855177E-07	0.0000196506076299043
ENSG00000149548	CCDC15	coiled-coil domain containing 15	0.585130415509552	4.62449038230316E-06	0.000118251508298063
ENSG00000166851	PLK1	polo like kinase 1	0.583219503823267	0.0000134691587301204	0.000257074702646083
ENSG00000137310	TCF19	transcription factor 19	0.5824124565449	0.000230871840401654	0.00214706590881758
ENSG00000154839	SKA1	spindle and kinetochore associated complex subunit 1	0.582009322863004	0.00017408982998626	0.00172967766628926
ENSG00000177842	ZNF620	zinc finger protein 620	0.580928502501398	0.00815116155765218	0.0326838876855833
ENSG00000201882			0.579463120987527	0.0090030223713185	0.0352656890166046
ENSG00000183963	SMTN	smoothelin	0.579352724672509	5.71366347129477E-07	0.0000247312027673997
ENSG00000075702	WDR62	WD repeat domain 62	0.577995950391349	0.00590826434613744	0.0257690832198924
ENSG00000188807	TMEM201	transmembrane protein 201	0.577054703577632	5.36086842045266E-08	4.44631592198522E-06
ENSG00000281398			0.574916184104017	0.000151412719386323	0.00155289617644804
ENSG00000273066			0.573150927851123	0.0071769701945722	0.0297064665417321
ENSG00000163535	SGO2	shugoshin 2	0.572316890695144	1.86086902453637E-06	0.0000583135979126274
ENSG00000147536	GINS4	GINS complex subunit 4	0.572310759135279	0.0000389949362881398	0.000558256775509664
ENSG00000249119	MTND6P4	MT-ND6 pseudogene 4	0.571826891535341	0.00666332137241531	0.0280289270850138
ENSG00000113460	BRIX1	biogenesis of ribosomes BRX1	0.569823428364125	7.98814092087606E-11	3.20807943667078E-08
ENSG00000146410	MTFR2	mitochondrial fission regulator 2	0.567261113915204	0.000102104490025514	0.00115167525667359
ENSG00000120334	CENPL	centromere protein L	0.56614487244373	0.0000073878813051081	0.000163637817993113
ENSG00000112742	TTK	TTK protein kinase	0.564175199815951	0.0000434819515489596	0.000607116251224769
ENSG00000031691	CENPQ	centromere protein Q	0.561512945930708	0.0000113391623859337	0.000226205172773508
ENSG00000010438	PRSS3	serine protease 3	0.559441405041631	0.00354152274792029	0.0173730422524342
ENSG00000138134	STAMBPL1	STAM binding protein like 1	0.559425289864785	0.0108415832104264	0.040641955631127
ENSG00000145220	LYAR	Ly1 antibody reactive	0.559361365925781	4.61832836032293E-09	6.22384971483044E-07
ENSG00000163689	CFAP20DC	CFAP20 domain containing	0.558724582093619	0.00237029969322725	0.0127459984560751
ENSG00000155846	PPARGC1B	PPARG coactivator 1 beta	0.557903143119397	0.00264631988270379	0.0138686427644033
ENSG00000156463	SH3RF2	SH3 domain containing ring finger 2	0.557693609589993	0.00710173002219398	0.0294990478684546
ENSG00000171848	RRM2	ribonucleotide reductase regulatory subunit M2	0.557280967880742	0.0000644104966885699	0.000815741568435074
ENSG00000185480	PARPBP	PARP1 binding protein	0.556535384263452	0.0000222360490636328	0.000367255784372402
ENSG00000186638	KIF24	kinesin family member 24	0.556184021717041	0.00966150390653431	0.0372522008887368
ENSG00000272711			0.555797293692006	0.00026692266491325	0.0023877531003758
ENSG00000163507	CIP2A	cellular inhibitor of PP2A	0.553333038814752	0.000046547110671558	0.000642855616252169
ENSG00000118655	DCLRE1B	DNA cross-link repair 1B	0.552563335527924	2.43681473793607E-06	0.0000717919492579967
ENSG00000177464	GPR4	G protein-coupled receptor 4	0.550376049131307	0.000867232214555448	0.00586277871087745
ENSG00000112029	FBXO5	F-box protein 5	0.549096575353778	0.0000154583842988391	0.000284572259088763
ENSG00000138821	SLC39A8	solute carrier family 39 member 8	0.547923494615765	0.0000730363968733721	0.000893115747343374
ENSG00000131470	PSMC3IP	PSMC3 interacting protein	0.547373730054294	0.0000834901906673202	0.000986536607460807
ENSG00000070814	TCOF1	treacle ribosome biogenesis factor 1	0.546611330856221	2.11519059104328E-07	0.0000120405779352048
ENSG00000097046	CDC7	cell division cycle 7	0.546061091889667	0.0000233097332126702	0.000379255990686932
ENSG00000104738	MCM4	minichromosome maintenance complex component 4	0.545881489028353	0.0000246542002496577	0.000397012723767196
ENSG00000136492	BRIP1	BRCA1 interacting helicase 1	0.544262198971036	0.0000595150237701345	0.000769710828606799
ENSG00000131153	GINS2	GINS complex subunit 2	0.543934951599074	0.000164579333790457	0.00165457523911473
ENSG00000121621	KIF18A	kinesin family member 18A	0.543491530504223	0.0000568909380438985	0.000747170916943145
ENSG00000014138	POLA2	DNA polymerase alpha 2, accessory subunit	0.543342422642131	4.63005077516012E-06	0.000118251508298063
ENSG00000070950	RAD18	RAD18 E3 ubiquitin protein ligase	0.542960932258038	4.82196730087762E-06	0.000121818720368384
ENSG00000183814	LIN9	lin-9 DREAM MuvB core complex component	0.541557866479005	0.0000189987238957813	0.000328357333378843
ENSG00000173145	NOC3L	NOC3 like DNA replication regulator	0.541245695148643	1.47595146011822E-10	5.00544338508093E-08
ENSG00000276672			0.540871800552108	0.00366021908220984	0.0178328919081561
ENSG00000164114	MAP9	microtubule associated protein 9	0.540106731636833	0.00642708517663245	0.027367116875164
ENSG00000163006	CCDC138	coiled-coil domain containing 138	0.538986112232195	0.0000143422966090162	0.000269886299075458
ENSG00000251194			0.538313102412359	0.00891610642595143	0.0349701105542135
ENSG00000272994			0.538101555009261	0.000258797544354067	0.00233847164554406
ENSG00000167670	CHAF1A	chromatin assembly factor 1 subunit A	0.536958804493209	0.0000671726599020116	0.000842335220020213
ENSG00000148773	MKI67	marker of proliferation Ki-67	0.536846199979884	0.000100574979579699	0.00114117082778126
ENSG00000267383			0.536044037886685	8.44089659898787E-06	0.000179853106992525
ENSG00000000460	C1orf112	chromosome 1 open reading frame 112	0.535471116247502	0.000398317330228997	0.00322307570340654
ENSG00000149636	DSN1	DSN1 component of MIS12 kinetochore complex	0.535388327845542	1.14806650053529E-07	7.75249684277391E-06
ENSG00000263272			0.534875762046257	0.00195823616967727	0.0110249105768275
ENSG00000240240			0.53373307956898	0.00531714762322352	0.0237266052274895
ENSG00000117877	POLR1G	RNA polymerase I subunit G	0.533615335262918	0.0000141204993558345	0.000267124358080087
ENSG00000138376	BARD1	BRCA1 associated RING domain 1	0.533595730515071	4.8558836272369E-07	0.0000216051428674234
ENSG00000183763	TRAIP	TRAF interacting protein	0.533013047734488	0.00387654355873601	0.0186624388800852
ENSG00000049130	KITLG	KIT ligand	0.53016308663717	1.95379497131575E-06	0.0000608452371210732
ENSG00000162409	PRKAA2	protein kinase AMP-activated catalytic subunit alpha 2	0.529682938431164	0.0000154475467324002	0.000284572259088763
ENSG00000133863	TEX15	testis expressed 15, meiosis and synapsis associated	0.529114773099085	0.0000167593037030819	0.000302046475953632
ENSG00000080986	NDC80	NDC80 kinetochore complex component	0.527890067191144	0.0000174459724145778	0.000311031524554757
ENSG00000147874	HAUS6	HAUS augmin like complex subunit 6	0.527612542436008	2.96096079978257E-08	2.91530469454721E-06
ENSG00000123485	HJURP	Holliday junction recognition protein	0.527484959713724	0.000390413834236809	0.00317765627962024
ENSG00000112877	CEP72	centrosomal protein 72	0.526255692507891	0.00438747148003162	0.0205327207165785
ENSG00000120278	PLEKHG1	pleckstrin homology and RhoGEF domain containing G1	0.52571231529533	1.56988793200735E-09	2.7984078379437E-07
ENSG00000055044	NOP58	NOP58 ribonucleoprotein	0.525392284946981	4.08491958716927E-14	1.24679915639581E-10
ENSG00000184661	CDCA2	cell division cycle associated 2	0.525190089865027	0.0000526181982477029	0.000703774166045744
ENSG00000147852	VLDLR	very low density lipoprotein receptor	0.524128363573814	0.00262323535074626	0.0137814445805964
ENSG00000093009	CDC45	cell division cycle 45	0.523662664744577	0.000128673427368693	0.0013693759937752
ENSG00000100749	VRK1	VRK serine/threonine kinase 1	0.523494728853983	1.34158639568311E-06	0.0000465317045102727
ENSG00000198826	ARHGAP11A	Rho GTPase activating protein 11A	0.523475929393295	0.0000453391697434432	0.000627877558488826
ENSG00000077514	POLD3	DNA polymerase delta 3, accessory subunit	0.52274732894007	1.65933729842895E-08	1.82180910153411E-06
ENSG00000165480	SKA3	spindle and kinetochore associated complex subunit 3	0.522641658599578	0.00235322736260298	0.0126854831440071
ENSG00000214954	LRRC69	leucine rich repeat containing 69	0.522582042252285	0.00793439418699242	0.0320873888407497
ENSG00000151725	CENPU	centromere protein U	0.520989463921414	0.0000183452843463517	0.000322171903808599
ENSG00000102098	SCML2	Scm polycomb group protein like 2	0.520422333182382	0.00682175851220456	0.0285537182267564
ENSG00000129484	PARP2	poly(ADP-ribose) polymerase 2	0.519730859623178	1.63807585676545E-06	0.0000532988746334284
ENSG00000163162	RNF149	ring finger protein 149	0.518721993025762	3.3504287101398E-11	1.64938363049818E-08
ENSG00000156876	SASS6	SAS-6 centriolar assembly protein	0.5183326209294	2.34320415129399E-06	0.0000698855498000267
ENSG00000135632	SMYD5	SMYD family member 5	0.518102945139879	0.0000164130982272764	0.000297583413014872
ENSG00000127564	PKMYT1	protein kinase, membrane associated tyrosine/threonine 1	0.517891658243575	0.00167061897862311	0.00977581143894454
ENSG00000197472	ZNF695	zinc finger protein 695	0.517626064682744	0.0116865322234439	0.0430084157608194
ENSG00000151849	CENPJ	centromere protein J	0.517599786304751	0.0000552481323444872	0.000729361373450881
ENSG00000134815	DHX34	DExH-box helicase 34	0.516267113990288	0.00024594028677388	0.00225152652456879
ENSG00000101773	RBBP8	RB binding protein 8, endonuclease	0.516088639105406	5.41724023378517E-09	7.0660259151962E-07
ENSG00000156970	BUB1B	BUB1 mitotic checkpoint serine/threonine kinase B	0.515906805230732	0.000566259709181982	0.00424377300610065
ENSG00000157557	ETS2	ETS proto-oncogene 2, transcription factor	0.515370906336142	3.85090016711351E-09	5.39161352755222E-07
ENSG00000117724	CENPF	centromere protein F	0.515193482536658	0.000124545536099295	0.0013349393021582
ENSG00000075218	GTSE1	G2 and S-phase expressed 1	0.514938275665082	0.0000412934130352845	0.000582641310077423
ENSG00000148019	CEP78	centrosomal protein 78	0.514301857341817	1.2095297011254E-07	8.02549250820638E-06
ENSG00000112118	MCM3	minichromosome maintenance complex component 3	0.514271334641341	6.94341706916738E-06	0.00015698294502602
ENSG00000123219	CENPK	centromere protein K	0.513915407671894	9.90626372493452E-06	0.000206020238321969
ENSG00000167721	TSR1	TSR1 ribosome maturation factor	0.512856366905395	3.28646312471614E-08	3.15438451234547E-06
ENSG00000165959	CLMN	calmin	0.512529507394723	2.08817792811053E-08	2.19777126626861E-06
ENSG00000140525	FANCI	FA complementation group I	0.512510675916889	0.0000691934169451256	0.000857409950543492
ENSG00000123473	STIL	STIL centriolar assembly protein	0.511667766806835	0.0000940798860896888	0.00108440569608364
ENSG00000187951	LOC100288637	OTU deubiquitinase 7A pseudogene	0.511361582651687	0.00322490709153381	0.0161839221058525
ENSG00000145358	DDIT4L	DNA damage inducible transcript 4 like	0.511093599485203	0.00393466859921725	0.0188530541578193
ENSG00000131979	GCH1	GTP cyclohydrolase 1	0.511068341291028	0.000215454629876888	0.00202743518120905
ENSG00000279822			0.511029665925406	0.0104123538360416	0.0394857897292253
ENSG00000118193	KIF14	kinesin family member 14	0.510476366758004	0.00011859891053166	0.00128546731081226
ENSG00000101868	POLA1	DNA polymerase alpha 1, catalytic subunit	0.509877030830445	0.0000110830812490262	0.000222551188080774
ENSG00000276043	UHRF1	ubiquitin like with PHD and ring finger domains 1	0.509600984447014	0.000467862446618312	0.00366532279150003
ENSG00000037897	METTL1	methyltransferase 1, tRNA methylguanosine	0.509515635764474	5.36202039772988E-06	0.000131936605168026
ENSG00000144959	NCEH1	neutral cholesterol ester hydrolase 1	0.50936193535875	7.49060671170959E-07	0.0000301822781006064
ENSG00000152455	SUV39H2	SUV39H2 histone lysine methyltransferase	0.508827167471183	0.0000036882734371264	0.0000997966623474203
ENSG00000137807	KIF23	kinesin family member 23	0.506085611433555	0.000119934457730066	0.00129442698685893
ENSG00000121152	NCAPH	non-SMC condensin I complex subunit H	0.505694680342122	0.00054732645524206	0.00414528488012361
ENSG00000143942	CHAC2	ChaC glutathione specific gamma-glutamylcyclotransferase 2	0.504701182419717	0.00061986894852422	0.00453056514531998
ENSG00000158859	ADAMTS4	ADAM metallopeptidase with thrombospondin type 1 motif 4	0.504411443268254	0.0000119719418075247	0.000235746843773723
ENSG00000073737	DHRS9	dehydrogenase/reductase 9	0.503379880602741	0.000448749045696871	0.00353920371389145
ENSG00000186193	SAPCD2	suppressor APC domain containing 2	0.503222259228023	0.000149944602310854	0.0015388732857202
ENSG00000185869	ZNF829	zinc finger protein 829	0.502397861398046	0.0000741469662164392	0.000903078093718339
ENSG00000115107	STEAP3	STEAP3 metalloreductase	0.502064958423396	0.00407605961525983	0.0193543079615682
ENSG00000196497	IPO4	importin 4	0.501779541669769	0.000131119929774533	0.00139341330224494
ENSG00000066279	ASPM	assembly factor for spindle microtubules	0.501596799405639	0.000261111921483989	0.00235231938238911
ENSG00000127824	TUBA4A	tubulin alpha 4a	0.501377800189367	0.0000477121214100648	0.000653035591783855
ENSG00000142945	KIF2C	kinesin family member 2C	0.501360429127501	0.000370438214668877	0.00304429595803001
ENSG00000138160	KIF11	kinesin family member 11	0.500586314520264	0.000136446352468396	0.00143779997376054
ENSG00000133121	STARD13	StAR related lipid transfer domain containing 13	0.499623079490308	3.15768267336089E-06	0.00008891032339144
ENSG00000137760	ALKBH8	alkB homolog 8, tRNA methyltransferase	0.498418331747645	7.47340895011923E-07	0.0000301822781006064
ENSG00000112312	GMNN	geminin DNA replication inhibitor	0.497479257246476	7.19238272239669E-06	0.000160942745933278
ENSG00000152413	HOMER1	homer scaffold protein 1	0.49698749607721	8.28129689615739E-06	0.000177252274799801
ENSG00000131351	HAUS8	HAUS augmin like complex subunit 8	0.496721361567223	0.0000611120681614549	0.0007857045258736
ENSG00000013573	DDX11	DEAD/H-box helicase 11	0.494432189099487	0.000116496129082996	0.00126989101852543
ENSG00000126787	DLGAP5	DLG associated protein 5	0.493921392916711	0.000302556132900543	0.0026264557134216
ENSG00000131370	SH3BP5	SH3 domain binding protein 5	0.493726484533792	1.02727301971952E-12	1.04514757026264E-09
ENSG00000143228	NUF2	NUF2 component of NDC80 kinetochore complex	0.492805502097494	0.000404921972496652	0.00326440265307523
ENSG00000172572	PDE3A	phosphodiesterase 3A	0.491904999656309	1.70528965308421E-07	0.0000103271529348088
ENSG00000139133	ALG10	ALG10 alpha-1,2-glucosyltransferase	0.491627142065812	0.00280600739255352	0.014535804079348
ENSG00000270607			0.490972818166956	0.0000804731563915705	0.000960203940337575
ENSG00000155903	RASA2	RAS p21 protein activator 2	0.490605537722767	1.43868698065562E-08	1.66331833422616E-06
ENSG00000120756	PLS1	plastin 1	0.490525260955055	0.00114613488684276	0.00732154228049698
ENSG00000133119	RFC3	replication factor C subunit 3	0.489974409737719	0.00106631786442502	0.00692176815354755
ENSG00000160352	ZNF714	zinc finger protein 714	0.489690278452389	5.81338209859044E-06	0.000138548603552772
ENSG00000104998	IL27RA	interleukin 27 receptor subunit alpha	0.489039891519695	0.00244635002872569	0.0130662717652676
ENSG00000184162	NR2C2AP	nuclear receptor 2C2 associated protein	0.48850182523403	0.0000359069741282038	0.000526394171153236
ENSG00000109452	INPP4B	inositol polyphosphate-4-phosphatase type II B	0.487521796956155	7.49570452683987E-06	0.000164356245379459
ENSG00000105825	TFPI2	tissue factor pathway inhibitor 2	0.486414054304163	2.96849217063834E-07	0.0000153566640732582
ENSG00000102554	KLF5	KLF transcription factor 5	0.485949483327041	0.00906472250826763	0.0354800539109188
ENSG00000148459	PDSS1	decaprenyl diphosphate synthase subunit 1	0.485073108134521	0.000162481713728354	0.00164105455539935
ENSG00000214188	ST7-OT4	ST7 overlapping transcript 4	0.484659585440946	0.00475795919741921	0.0218313936595955
ENSG00000138658	ZGRF1	zinc finger GRF-type containing 1	0.484582773755074	0.000258808637004385	0.00233847164554406
ENSG00000135905	DOCK10	dedicator of cytokinesis 10	0.484116421598469	4.04039574074548E-06	0.00010576411560809
ENSG00000188211	NCR3LG1	natural killer cell cytotoxicity receptor 3 ligand 1	0.483239599087751	0.000252305855204392	0.00229602841757557
ENSG00000121057	AKAP1	A-kinase anchoring protein 1	0.482755053087509	4.64922919527338E-09	6.22384971483044E-07
ENSG00000153044	CENPH	centromere protein H	0.48274717064146	0.000562041350950499	0.00422827161134192
ENSG00000203995	ZYG11A	zyg-11 family member A, cell cycle regulator	0.482252332704939	0.00512885933690385	0.0230821357536094
ENSG00000146143	PRIM2	DNA primase subunit 2	0.482178675207675	0.000080588311187826	0.000960826732060479
ENSG00000113810	SMC4	structural maintenance of chromosomes 4	0.481484950789343	0.0000157162226188702	0.00028792949986384
ENSG00000187840	EIF4EBP1	eukaryotic translation initiation factor 4E binding protein 1	0.480878882936517	9.46323738600832E-07	0.0000364249986527159
ENSG00000228716	DHFR	dihydrofolate reductase	0.480489144441786	0.0000257466182988574	0.000409717561896624
ENSG00000218336	TENM3	teneurin transmembrane protein 3	0.480063148084685	4.14792199723071E-13	5.45670996371423E-10
ENSG00000011426	ANLN	anillin, actin binding protein	0.479507355251858	0.000108600274304515	0.00120359388973218
ENSG00000143476	DTL	denticleless E3 ubiquitin protein ligase homolog	0.479143289339845	0.0000247945892180191	0.000398725211861106
ENSG00000115884	SDC1	syndecan 1	0.478475629171474	0.00184788142884692	0.0105422499011712
ENSG00000174136	RGMB	repulsive guidance molecule BMP co-receptor b	0.476963542299619	9.84362408128694E-08	6.98448364082555E-06
ENSG00000119900	OGFRL1	opioid growth factor receptor like 1	0.475568454516871	3.44780605993723E-08	3.22803486384675E-06
ENSG00000234171	RNASEH1-DT	RNASEH1 divergent transcript	0.475194848250271	0.000213752842439627	0.0020210256061739
ENSG00000187678	SPRY4	sprouty RTK signaling antagonist 4	0.475161144083259	0.000151871582256698	0.00155386109837335
ENSG00000256269	HMBS	hydroxymethylbilane synthase	0.475141126105289	1.23269085209717E-06	0.0000438510375148134
ENSG00000119969	HELLS	helicase, lymphoid specific	0.473549975782627	0.0000243639302533299	0.000393458137138696
ENSG00000072274	TFRC	transferrin receptor	0.472444006660361	0.0000023162200893548	0.0000695823519363062
ENSG00000160818	GPATCH4	G-patch domain containing 4 (gene/pseudogene)	0.470867906260667	1.70658813310129E-09	2.96422974428896E-07
ENSG00000136237	RAPGEF5	Rap guanine nucleotide exchange factor 5	0.470732556098702	3.97999860408903E-10	1.06559225784215E-07
ENSG00000184992	BRI3BP	BRI3 binding protein	0.470271525798023	0.0000622146158453242	0.000793370803145489
ENSG00000112137	PHACTR1	phosphatase and actin regulator 1	0.470116470708968	1.25595433579051E-07	0.00000822623138133
ENSG00000261061			0.469821958806594	0.0000384261428282588	0.000551666383539094
ENSG00000133302	SLF1	SMC5-SMC6 complex localization factor 1	0.469671793002436	2.90895699187673E-06	0.0000829786778561323
ENSG00000175592	FOSL1	FOS like 1, AP-1 transcription factor subunit	0.468641135844868	0.000364829950207215	0.00301280837127289
ENSG00000235750	KIAA0040	KIAA0040	0.468537509753008	0.000153143024811417	0.00156224311607423
ENSG00000163935	SFMBT1	Scm like with four mbt domains 1	0.468318872497277	0.0000698750395978163	0.000862387032915346
ENSG00000117152	RGS4	regulator of G protein signaling 4	0.467968817520118	8.27389250761765E-06	0.000177252274799801
ENSG00000165304	MELK	maternal embryonic leucine zipper kinase	0.466962054524033	0.000147461609091681	0.00152363684248351
ENSG00000101003	GINS1	GINS complex subunit 1	0.465109679631229	0.000227132719928736	0.00212004430509629
ENSG00000101361	NOP56	NOP56 ribonucleoprotein	0.464414703704869	3.06415196761019E-07	0.0000157979808032767
ENSG00000113013	HSPA9	heat shock protein family A (Hsp70) member 9	0.464158997000232	9.35886749732946E-11	3.57064192191862E-08
ENSG00000198865	CCDC152	coiled-coil domain containing 152	0.464029355806589	0.00298644817180816	0.0152479710772714
ENSG00000024526	DEPDC1	DEP domain containing 1	0.463301701547868	0.000428894606865081	0.00342151625476634
ENSG00000138180	CEP55	centrosomal protein 55	0.462899153432016	0.00145230061702993	0.00877070032310794
ENSG00000140451	PIF1	PIF1 5'-to-3' DNA helicase	0.462458397408433	0.000961908484066043	0.00634659981639943
ENSG00000110104	CCDC86	coiled-coil domain containing 86	0.462032995039018	3.55407971674609E-09	5.06904771563197E-07
ENSG00000178105	DDX10	DEAD-box helicase 10	0.461630980066226	1.48527162459669E-09	2.73093135698434E-07
ENSG00000253669			0.460988936411697	0.00645433987300649	0.0274372369921872
ENSG00000092470	WDR76	WD repeat domain 76	0.46085210195868	0.000571768558536741	0.00426687529184802
ENSG00000182841	RRP7BP	ribosomal RNA processing 7 homolog B, pseudogene	0.460476308088638	0.000418078592039439	0.0033474802692098
ENSG00000184260	H2AC20	H2A clustered histone 20	0.45855509152493	0.00527570023695238	0.0235899388561765
ENSG00000122483	CCDC18	coiled-coil domain containing 18	0.458161168556419	0.0000375562585465506	0.000543781842200103
ENSG00000197565	COL4A6	collagen type IV alpha 6 chain	0.458129652613354	0.000898057910233409	0.00601899945896885
ENSG00000102384	CENPI	centromere protein I	0.457306861079291	0.00233242790086105	0.0126088221806462
ENSG00000152056	AP1S3	adaptor related protein complex 1 subunit sigma 3	0.457082200792594	0.000198478906594741	0.00190359437488616
ENSG00000111906	HDDC2	HD domain containing 2	0.457020798748684	0.000320047197089021	0.00272558051047743
ENSG00000123737	EXOSC9	exosome component 9	0.456216940645035	4.3032869906714E-10	1.11749526684129E-07
ENSG00000053372	MRTO4	MRT4 homolog, ribosome maturation factor	0.455822264084104	7.45306552316963E-06	0.000163946206413141
ENSG00000114346	ECT2	epithelial cell transforming 2	0.454820369275409	0.0000788398224508507	0.000945906685786441
ENSG00000128059	PPAT	phosphoribosyl pyrophosphate amidotransferase	0.454008616057464	2.94843147865699E-07	0.0000153566640732582
ENSG00000076003	MCM6	minichromosome maintenance complex component 6	0.453787185014888	0.0000218401669575172	0.000362285639063772
ENSG00000102967	DHODH	dihydroorotate dehydrogenase (quinone)	0.453648935924529	0.00438886320370849	0.020532937262966
ENSG00000144381	HSPD1	heat shock protein family D (Hsp60) member 1	0.453602038424718	0.0000132916447276322	0.000254828882146224
ENSG00000006634	DBF4	DBF4 zinc finger	0.453451416691217	0.0000974215908927534	0.00111200515977136
ENSG00000174442	ZWILCH	zwilch kinetochore protein	0.453382757028486	4.99724951941784E-06	0.000125226641897924
ENSG00000068489	PRR11	proline rich 11	0.45291694166056	0.000258796564342674	0.00233847164554406
ENSG00000239280			0.452806661284008	0.0000344498420609821	0.000513918904880399
ENSG00000169679	BUB1	BUB1 mitotic checkpoint serine/threonine kinase	0.450751018760757	0.00170542970817337	0.00992622531519215
ENSG00000159216	RUNX1	RUNX family transcription factor 1	0.449773573441097	0.0000639446107423975	0.000811862482978144
ENSG00000141384	TAF4B	TATA-box binding protein associated factor 4b	0.449200980493113	0.00275218040082076	0.014286062958138
ENSG00000100714	MTHFD1	methylenetetrahydrofolate dehydrogenase, cyclohydrolase and formyltetrahydrofolate synthetase 1	0.448658630492732	2.70832250742805E-06	0.0000785773950301512
ENSG00000168411	RFWD3	ring finger and WD repeat domain 3	0.448545120707785	8.84598519338502E-08	6.52167053315212E-06
ENSG00000163491	NEK10	NIMA related kinase 10	0.447303715524041	0.00709908523133359	0.0294960903118383
ENSG00000134363	FST	follistatin	0.446517453735277	0.00567886531742094	0.0249899549046024
ENSG00000121211	MND1	meiotic nuclear divisions 1	0.445273898773449	0.0135545642661678	0.048081544060798
ENSG00000170425	ADORA2B	adenosine A2b receptor	0.445090471224635	0.000400592794737489	0.00323291731384919
ENSG00000105929	ATP6V0A4	ATPase H+ transporting V0 subunit a4	0.445042541882625	0.00384869849584895	0.0185635233075698
ENSG00000159055	MIS18A	MIS18 kinetochore protein A	0.444680014206854	0.000146433070847595	0.0015180027994309
ENSG00000169683	LRRC45	leucine rich repeat containing 45	0.444167741990073	0.00601996673268643	0.026121897158808
ENSG00000224411			0.443928289210945	0.00801313298702646	0.0323452769111029
ENSG00000165244	ZNF367	zinc finger protein 367	0.443777234491683	0.00043623450943577	0.0034709983568818
ENSG00000136824	SMC2	structural maintenance of chromosomes 2	0.442923480766609	0.0000835204309573005	0.000986536607460807
ENSG00000116120	FARSB	phenylalanyl-tRNA synthetase subunit beta	0.442157971673949	6.87481945758815E-06	0.000155893937209885
ENSG00000184557	SOCS3	suppressor of cytokine signaling 3	0.440714031747422	0.000291636898697605	0.00255492004077161
ENSG00000197275	RAD54B	RAD54 homolog B	0.440537880144878	0.00395508404908859	0.0189211716843702
ENSG00000178295	GEN1	GEN1 Holliday junction 5' flap endonuclease	0.440067306442347	9.90884312484929E-06	0.000206020238321969
ENSG00000080824	HSP90AA1	heat shock protein 90 alpha family class A member 1	0.440015694638095	2.0088724568982E-07	0.0000116126524866377
ENSG00000250899			0.43976608327338	0.000462494189583675	0.0036251278003269
ENSG00000277778	PGM5P2	phosphoglucomutase 5 pseudogene 2	0.439356130812318	3.50409339766027E-06	0.0000965270204723707
ENSG00000184445	KNTC1	kinetochore associated 1	0.438302042597497	0.0000127552294401344	0.000246506521401585
ENSG00000023909	GCLM	glutamate-cysteine ligase modifier subunit	0.43817987015393	5.73977285536467E-06	0.000137496821519541
ENSG00000269973			0.437858371595057	3.38626771808257E-06	0.0000936989211597014
ENSG00000186185	KIF18B	kinesin family member 18B	0.437131505702833	0.00163430527292703	0.00962606436516382
ENSG00000270558			0.436546780590807	0.00267069744023859	0.0139496058282641
ENSG00000225648	SBDSP1	SBDS pseudogene 1	0.436189949485383	0.000214917006180185	0.00202459779710852
ENSG00000147036	LANCL3	LanC like family member 3	0.435990039322663	0.00508381227197289	0.0229402894981012
ENSG00000103995	CEP152	centrosomal protein 152	0.435419009664298	0.000012522025042843	0.00024405954556683
ENSG00000052749	RRP12	ribosomal RNA processing 12 homolog	0.434871444471492	0.000359826799811183	0.00297955333256563
ENSG00000185015	CA13	carbonic anhydrase 13	0.434765717652004	0.0108103997345497	0.0405649152566913
ENSG00000144354	CDCA7	cell division cycle associated 7	0.434672655038653	0.0000792673431800924	0.000948039909303598
ENSG00000164109	MAD2L1	mitotic arrest deficient 2 like 1	0.434155996674506	0.000320777920419511	0.0027302798904195
ENSG00000130935	NOL11	nucleolar protein 11	0.432921769674599	6.54900162952337E-10	1.51521789679991E-07
ENSG00000082516	GEMIN5	gem nuclear organelle associated protein 5	0.432454853503458	1.09126039415802E-07	7.53562211549574E-06
ENSG00000146263	MMS22L	MMS22 like, DNA repair protein	0.432345395960513	7.45551846214007E-06	0.000163946206413141
ENSG00000170312	CDK1	cyclin dependent kinase 1	0.431682379989418	0.000364208631062579	0.00300930585741528
ENSG00000177311	ZBTB38	zinc finger and BTB domain containing 38	0.43110502786551	5.09873740743623E-11	2.16143976596901E-08
ENSG00000100297	MCM5	minichromosome maintenance complex component 5	0.430928011408637	0.000239519041321037	0.00221209294196441
ENSG00000135476	ESPL1	extra spindle pole bodies like 1, separase	0.43025908015886	0.00240978840718301	0.0129128444108216
ENSG00000124795	DEK	DEK proto-oncogene	0.429604954286871	3.48173575913506E-07	0.0000173643037320785
ENSG00000130810	PPAN	peter pan homolog	0.429252223362479	0.000531869780678553	0.00405235383072162
ENSG00000092208	GEMIN2	gem nuclear organelle associated protein 2	0.428810165133739	5.05415718620589E-06	0.000126069871823826
ENSG00000100479	POLE2	DNA polymerase epsilon 2, accessory subunit	0.428607603916138	0.00238231005037761	0.0127970551491773
ENSG00000130816	DNMT1	DNA methyltransferase 1	0.427880026841179	0.0000307642905462805	0.000474236200027058
ENSG00000178966	RMI1	RecQ mediated genome instability 1	0.427395250922041	0.0000810964216086273	0.00096537635738632
ENSG00000107020	PLGRKT	plasminogen receptor with a C-terminal lysine	0.426901876940892	0.000399106518112381	0.00322719988995996
ENSG00000279670			0.426828843558311	0.000567648593478399	0.00424859499022749
ENSG00000115816	CEBPZ	CCAAT enhancer binding protein zeta	0.426681745318174	8.19746779577386E-10	1.74754485932059E-07
ENSG00000163811	WDR43	WD repeat domain 43	0.42628737955089	8.68991847008087E-08	6.43771095980118E-06
ENSG00000137822	TUBGCP4	tubulin gamma complex associated protein 4	0.42549535965868	3.87484919471107E-06	0.000102663322153621
ENSG00000165490	DDIAS	DNA damage induced apoptosis suppressor	0.425487364240714	0.000377388598124015	0.00308959867174289
ENSG00000105889	STEAP1B	STEAP family member 1B	0.425251248185278	0.0000954894727628672	0.00109568785250685
ENSG00000198901	PRC1	protein regulator of cytokinesis 1	0.425139856710247	0.000246485042115941	0.00225516080799244
ENSG00000131747	TOP2A	DNA topoisomerase II alpha	0.424721470895102	0.00029987586050562	0.00260912514662273
ENSG00000164989	CCDC171	coiled-coil domain containing 171	0.423745300507537	0.00783196489239422	0.0317881958039437
ENSG00000146281	PM20D2	peptidase M20 domain containing 2	0.422552356166592	0.0000141527219013419	0.000267124358080087
ENSG00000164134	NAA15	N-alpha-acetyltransferase 15, NatA auxiliary subunit	0.422382629563077	3.22249813414484E-11	1.63928480083948E-08
ENSG00000165732	DDX21	DExD-box helicase 21	0.421889799671598	6.35348396224399E-08	4.99006626626895E-06
ENSG00000111845	PAK1IP1	PAK1 interacting protein 1	0.421676447826937	5.66228230405003E-10	1.35018891003293E-07
ENSG00000136861	CDK5RAP2	CDK5 regulatory subunit associated protein 2	0.42101479578271	2.1302378890671E-07	0.0000120405779352048
ENSG00000105676	ARMC6	armadillo repeat containing 6	0.42100533699562	5.0420216133911E-07	0.0000223242570589147
ENSG00000151304	SRFBP1	serum response factor binding protein 1	0.420743567093862	4.3998257383238E-08	3.83758196114893E-06
ENSG00000077152	UBE2T	ubiquitin conjugating enzyme E2 T	0.420676532168516	0.000264435517528814	0.00236967142278757
ENSG00000115758	ODC1	ornithine decarboxylase 1	0.420674370816232	0.0000692175518687885	0.000857409950543492
ENSG00000205571	SMN1	survival of motor neuron 1, telomeric	0.420007041232361	0.0108174004174489	0.0405812064333057
ENSG00000176124	DLEU1	deleted in lymphocytic leukemia 1	0.418887999928177	0.00278285782033722	0.0144256770367413
ENSG00000197989	SNHG12	small nucleolar RNA host gene 12	0.418621346511057	0.0000016694913011164	0.0000540936448966825
ENSG00000115896	PLCL1	phospholipase C like 1 (inactive)	0.418475967752549	0.00011681425549472	0.00127063603214891
ENSG00000198924	DCLRE1A	DNA cross-link repair 1A	0.418420171133921	6.17045387342712E-07	0.0000263037141235674
ENSG00000157193	LRP8	LDL receptor related protein 8	0.417790174963235	0.000132948127135311	0.00140848428791362
ENSG00000152253	SPC25	SPC25 component of NDC80 kinetochore complex	0.417285851623019	0.00709542531530217	0.0294889122376978
ENSG00000072571	HMMR	hyaluronan mediated motility receptor	0.416788621578016	0.000760367281431533	0.00529861419266056
ENSG00000162607	USP1	ubiquitin specific peptidase 1	0.416624235032141	5.27206385132638E-06	0.000130210654240844
ENSG00000026508	CD44	CD44 molecule (Indian blood group)	0.416384307047392	0.000258539560272121	0.00233847164554406
ENSG00000128578	STRIP2	striatin interacting protein 2	0.415400356946604	0.00152414529583263	0.0091108426790841
ENSG00000125257	ABCC4	ATP binding cassette subfamily C member 4	0.415289607351655	1.42977224431898E-07	9.04422855141433E-06
ENSG00000112208	BAG2	BAG cochaperone 2	0.41479734305104	3.77754706011742E-06	0.00010106244781437
ENSG00000162062	TEDC2	tubulin epsilon and delta complex 2	0.414690463032417	0.0100774383583205	0.0384864331297119
ENSG00000096433	ITPR3	inositol 1,4,5-trisphosphate receptor type 3	0.414229813186999	1.07139056592529E-06	0.0000405544403874744
ENSG00000111445	RFC5	replication factor C subunit 5	0.41301931765177	0.0013780819268511	0.00841572960611228
ENSG00000159231	CBR3	carbonyl reductase 3	0.412221580097583	0.00211580007417753	0.0116609696395895
ENSG00000171163	ZNF692	zinc finger protein 692	0.411050249098755	0.000587631274657432	0.00435755144924542
ENSG00000148841	ITPRIP	inositol 1,4,5-trisphosphate receptor interacting protein	0.410608732992751	1.98550582034867E-08	2.11893736533853E-06
ENSG00000110172	CHORDC1	cysteine and histidine rich domain containing 1	0.410552588447206	3.27608266672543E-06	0.0000910679372985369
ENSG00000087586	AURKA	aurora kinase A	0.40973717366993	0.00088218631505748	0.00593641383927945
ENSG00000164087	POC1A	POC1 centriolar protein A	0.409643170243211	0.00252041125355435	0.0133563322779193
ENSG00000079313	REXO1	RNA exonuclease 1 homolog	0.409064674287586	0.0121832471073916	0.0443239110937092
ENSG00000158163	DZIP1L	DAZ interacting zinc finger protein 1 like	0.408947575517342	0.000744974008754735	0.00521994873627457
ENSG00000136875	PRPF4	pre-mRNA processing factor 4	0.408502016396813	0.0000136219077658819	0.000259206900766986
ENSG00000120699	EXOSC8	exosome component 8	0.408389559149213	0.0000191750419151879	0.000329910163097726
ENSG00000051825	MPHOSPH9	M-phase phosphoprotein 9	0.407754731013437	5.66617339193354E-07	0.0000247061348955137
ENSG00000146054	TRIM7	tripartite motif containing 7	0.407457495944455	0.00411604162302273	0.019507736400295
ENSG00000214114	MYCBP	MYC binding protein	0.407173942873519	0.000235886721281556	0.00218703964366818
ENSG00000175352	NRIP3	nuclear receptor interacting protein 3	0.407126230878227	0.0014234376237734	0.00864084390469603
ENSG00000102174	PHEX	phosphate regulating endopeptidase X-linked	0.406849659366784	0.000623169159954073	0.00454380532730966
ENSG00000136108	CKAP2	cytoskeleton associated protein 2	0.406633308403828	3.92563337877187E-06	0.000103648946355428
ENSG00000068650	ATP11A	ATPase phospholipid transporting 11A	0.406261064040852	1.23887491154407E-13	2.7009242892963E-10
ENSG00000116750	UCHL5	ubiquitin C-terminal hydrolase L5	0.405968709611933	1.14056634664391E-06	0.0000419023085159794
ENSG00000102977	ACD	ACD shelterin complex subunit and telomerase recruitment factor	0.405688319823652	0.000165097346220297	0.00165759907938681
ENSG00000163938	GNL3	G protein nucleolar 3	0.405521618282848	0.0000205380901889694	0.000346333474446256
ENSG00000171490	RSL1D1	ribosomal L1 domain containing 1	0.405504397233923	1.83185930237155E-09	3.07208844104311E-07
ENSG00000162063	CCNF	cyclin F	0.405328727938676	0.00159869557860848	0.00946969167583112
ENSG00000137842	TMEM62	transmembrane protein 62	0.404727487936791	0.00311708029053459	0.0157411523209293
ENSG00000159399	HK2	hexokinase 2	0.404600271147193	0.00172106164586688	0.00999053700174003
ENSG00000112159	MDN1	midasin AAA ATPase 1	0.404329236019238	2.99031036371524E-12	1.9841359330721E-09
ENSG00000151466	SCLT1	sodium channel and clathrin linker 1	0.403921631243887	0.000010891716918736	0.000219285609362573
ENSG00000123977	DAW1	dynein assembly factor with WD repeats 1	0.403334773514721	0.00370016933476198	0.0179892590690674
ENSG00000131876	SNRPA1	small nuclear ribonucleoprotein polypeptide A'	0.403254070170345	3.05511398786655E-06	0.0000866618858156717
ENSG00000164070	HSPA4L	heat shock protein family A (Hsp70) member 4 like	0.402644921815169	0.0000791785453690206	0.000947720612452254
ENSG00000145375	SPATA5	spermatogenesis associated 5	0.401921658205102	6.21533799548596E-06	0.000144103003690296
ENSG00000120800	UTP20	UTP20 small subunit processome component	0.400956543239044	2.79156275699073E-07	0.0000148318858514872
ENSG00000178921	PFAS	phosphoribosylformylglycinamidine synthase	0.400773576060931	0.0000205857072277881	0.000346443449903145
ENSG00000180530	NRIP1	nuclear receptor interacting protein 1	0.400340597966376	4.18063649840443E-07	0.0000193923080857599
ENSG00000198805	PNP	purine nucleoside phosphorylase	0.399650860311668	2.61787581520861E-06	0.0000763889155179706
ENSG00000089195	TRMT6	tRNA methyltransferase 6 non-catalytic subunit	0.399089623683858	4.6498409323076E-07	0.0000208097426592218
ENSG00000120694	HSPH1	heat shock protein family H (Hsp110) member 1	0.39886652924729	7.38982078307071E-08	5.61074900350459E-06
ENSG00000213672	NCKIPSD	NCK interacting protein with SH3 domain	0.398452062282099	0.000602206085807341	0.00443331745079876
ENSG00000167513	CDT1	chromatin licensing and DNA replication factor 1	0.398030807364967	0.0062358795763781	0.0268072558352412
ENSG00000115687	PASK	PAS domain containing serine/threonine kinase	0.397700123551939	0.000937425943967648	0.00622814859855911
ENSG00000112379	ARFGEF3	ARFGEF family member 3	0.396791746973384	0.00114788616261662	0.00732659587105491
ENSG00000129347	KRI1	KRI1 homolog	0.396510633531581	0.00023030393526824	0.00214439802082283
ENSG00000165271	NOL6	nucleolar protein 6	0.396198869331188	0.0000138274116091364	0.000262462846476407
ENSG00000106089	STX1A	syntaxin 1A	0.395351917259907	0.00357267295908887	0.0174919993675506
ENSG00000221829	FANCG	FA complementation group G	0.395231612241105	0.000818542144071581	0.00561680380426097
ENSG00000189362	NEMP2	nuclear envelope integral membrane protein 2	0.394882577312135	0.00971398086862182	0.0374072828756088
ENSG00000011422	PLAUR	plasminogen activator, urokinase receptor	0.394851067106242	0.0000105876733477688	0.000215187349718524
ENSG00000187790	FANCM	FA complementation group M	0.394643853725256	6.19584852437422E-07	0.0000263383967494359
ENSG00000181634	TNFSF15	TNF superfamily member 15	0.394136327377063	0.0000607301994016588	0.000781453265656589
ENSG00000197498	RPF2	ribosome production factor 2 homolog	0.393860114635786	1.04915478958988E-07	7.31102796526538E-06
ENSG00000090273	NUDC	nuclear distribution C, dynein complex regulator	0.393355700830824	0.0000011291428351956	0.0000416228232075364
ENSG00000117155	SSX2IP	SSX family member 2 interacting protein	0.392971606531971	0.0000101386497220814	0.000207942039374101
ENSG00000126602	TRAP1	TNF receptor associated protein 1	0.39259514180688	1.64146983013638E-06	0.0000532988746334284
ENSG00000120129	DUSP1	dual specificity phosphatase 1	0.392378764606871	0.0000661491217303813	0.000832235570261623
ENSG00000089048	ESF1	ESF1 nucleolar pre-rRNA processing protein homolog	0.3918843654573	6.8751186687906E-15	3.49737286681378E-11
ENSG00000145736	GTF2H2	general transcription factor IIH subunit 2	0.391368158832353	0.000341803128679174	0.00286135904924458
ENSG00000138092	CENPO	centromere protein O	0.390259454755173	0.00080900944685359	0.00557394725437139
ENSG00000163918	RFC4	replication factor C subunit 4	0.390007873545293	0.00241121843464653	0.0129137103527514
ENSG00000179431	FJX1	four-jointed box kinase 1	0.38977369090661	7.31867410017006E-06	0.000162340531166708
ENSG00000163376	KBTBD8	kelch repeat and BTB domain containing 8	0.389769254048731	0.012291688893295	0.0445990166905788
ENSG00000146918	NCAPG2	non-SMC condensin II complex subunit G2	0.389270312042556	0.00137032134644009	0.00839184352649367
ENSG00000149554	CHEK1	checkpoint kinase 1	0.388792890283687	0.0000368137585334116	0.000536594812777836
ENSG00000149929	HIRIP3	HIRA interacting protein 3	0.388280879157831	0.00588059877200853	0.0256630877493915
ENSG00000168078	PBK	PDZ binding kinase	0.387275283994627	0.00273824756686367	0.0142378035572285
ENSG00000113356	POLR3G	RNA polymerase III subunit G	0.38709766150103	1.73998714887268E-06	0.0000557855963843403
ENSG00000136371	MTHFS	methenyltetrahydrofolate synthetase	0.387052815679865	0.00383832089256874	0.0185251787291245
ENSG00000242193	CRYZL2P	crystallin zeta like 2, pseudogene	0.387037825093354	0.00120044544023543	0.00758142317377476
ENSG00000108559	NUP88	nucleoporin 88	0.386888235593814	3.79732428262669E-09	5.36583017381166E-07
ENSG00000137337	MDC1	mediator of DNA damage checkpoint 1	0.386573417670883	0.000075500297467178	0.000915906231833548
ENSG00000183323	CCDC125	coiled-coil domain containing 125	0.386326013565045	0.000135568721303083	0.00143078440927133
ENSG00000169126	ODAD2	outer dynein arm docking complex subunit 2	0.386156743276389	0.00358731644925007	0.0175580616844148
ENSG00000178773	CPNE7	copine 7	0.384837943195706	0.0059578980663467	0.0259115082332622
ENSG00000117479	SLC19A2	solute carrier family 19 member 2	0.384355477943347	0.000640861262380551	0.00464616804047011
ENSG00000167264	DUS2	dihydrouridine synthase 2	0.384259323689858	0.00219617285435774	0.0120387190841787
ENSG00000095794	CREM	cAMP responsive element modulator	0.384216172716382	5.16433088435711E-15	3.49737286681378E-11
ENSG00000105173	CCNE1	cyclin E1	0.384212218041507	0.000147658882244068	0.00152464289710874
ENSG00000135372	NAT10	N-acetyltransferase 10	0.384136805488435	4.02629877557232E-07	0.0000188482655257697
ENSG00000163171	CDC42EP3	CDC42 effector protein 3	0.384123199798298	1.67941248036701E-06	0.0000541850187375919
ENSG00000164338	UTP15	UTP15 small subunit processome component	0.383964242127453	1.12705818251734E-06	0.0000416228232075364
ENSG00000135521	LTV1	LTV1 ribosome biogenesis factor	0.383959669607033	1.48732647453928E-08	1.70662325774015E-06
ENSG00000178409	BEND3	BEN domain containing 3	0.38366504205458	0.000157645121696003	0.0016006801079193
ENSG00000122861	PLAU	plasminogen activator, urokinase	0.383520556527212	0.0000973499579971286	0.00111200515977136
ENSG00000074621	SLC24A1	solute carrier family 24 member 1	0.383133446630524	0.000957086578833525	0.00631955348703733
ENSG00000213551	DNAJC9	DnaJ heat shock protein family (Hsp40) member C9	0.382766982601997	0.0000312606360296003	0.000479465895927367
ENSG00000136982	DSCC1	DNA replication and sister chromatid cohesion 1	0.382603804627254	0.0123314103768344	0.0446675877226989
ENSG00000114491	UMPS	uridine monophosphate synthetase	0.381044038048537	0.0000171092151216865	0.000306406101878018
ENSG00000154719	MRPL39	mitochondrial ribosomal protein L39	0.380966611806184	0.000267081202816388	0.00238777166735846
ENSG00000111696	NT5DC3	5'-nucleotidase domain containing 3	0.380372914865912	0.000589874808896829	0.0043699414847449
ENSG00000156110	ADK	adenosine kinase	0.379555268836371	0.00111345095916101	0.00715769801506159
ENSG00000221963	APOL6	apolipoprotein L6	0.379488740435051	0.000555015038892429	0.00419311114284028
ENSG00000214425			0.379158564672421	0.00402649018591401	0.0191546966107337
ENSG00000143850	PLEKHA6	pleckstrin homology domain containing A6	0.379115081713599	0.0124473931943496	0.045024808613171
ENSG00000170515	PA2G4	proliferation-associated 2G4	0.378787792370891	0.0000101750346468594	0.000208151747648421
ENSG00000179409	GEMIN4	gem nuclear organelle associated protein 4	0.378753397029099	0.0000935943728616911	0.00108289895696912
ENSG00000135636	DYSF	dysferlin	0.378653676400434	3.35144698085216E-08	0.0000031767970419121
ENSG00000147394	ZNF185	zinc finger protein 185 with LIM domain	0.378047421731212	0.00322986674537065	0.0162034833665685
ENSG00000120647	CCDC77	coiled-coil domain containing 77	0.377481518183841	0.0000474868860678704	0.000651706266440441
ENSG00000143498	TAF1A	TATA-box binding protein associated factor, RNA polymerase I subunit A	0.377181131131812	0.00909942904705611	0.0355793970502494
ENSG00000167550	RHEBL1	RHEB like 1	0.376431113793105	0.011776822455676	0.0432015599983816
ENSG00000212719	LINC02693	long intergenic non-protein coding RNA 2693	0.376125184660275	0.000193676949040822	0.00186951544548513
ENSG00000172031	EPHX4	epoxide hydrolase 4	0.375381158436509	0.00193946657035078	0.0109339487735956
ENSG00000159147	DONSON	DNA replication fork stabilization factor DONSON	0.375320872736823	0.0000231053594848102	0.000377265217998709
ENSG00000163428	LRRC58	leucine rich repeat containing 58	0.375201069574198	4.5399847024546E-10	1.11749526684129E-07
ENSG00000224945			0.375105009210678	0.00484016463398495	0.0220890408131711
ENSG00000133657	ATP13A3	ATPase 13A3	0.374736191000844	1.03452931878876E-07	0.0000072755538866522
ENSG00000141076	UTP4	UTP4 small subunit processome component	0.374679898524378	1.20199013111677E-06	0.0000432266952430371
ENSG00000173588	CEP83	centrosomal protein 83	0.374313703077645	0.000311774540215763	0.00267754150716531
ENSG00000237135	DDX10P1	DEAD-box helicase 10 pseudogene 1	0.373528836038248	0.00732283271011598	0.0301548165108149
ENSG00000145386	CCNA2	cyclin A2	0.373312529899266	0.00179698127961173	0.0103329808998322
ENSG00000111602	TIMELESS	timeless circadian regulator	0.372984885940788	0.000185571780586568	0.00181074868512251
ENSG00000177084	POLE	DNA polymerase epsilon, catalytic subunit	0.372312399869583	0.000273800101870428	0.00242792757387833
ENSG00000067334	DNTTIP2	deoxynucleotidyltransferase terminal interacting protein 2	0.372036249232913	2.36704897592721E-10	7.22470688432504E-08
ENSG00000141458	NPC1	NPC intracellular cholesterol transporter 1	0.371220713439757	3.67046521771171E-06	0.0000994937294626969
ENSG00000166197	NOLC1	nucleolar and coiled-body phosphoprotein 1	0.371129991401786	3.85400085978015E-07	0.0000183708069249445
ENSG00000023330	ALAS1	5'-aminolevulinate synthase 1	0.370696830741312	4.15372677587747E-08	3.68546653062012E-06
ENSG00000058804	NDC1	NDC1 transmembrane nucleoporin	0.370587019548279	0.00118346548461723	0.00749724647602474
ENSG00000139116	KIF21A	kinesin family member 21A	0.370350206911669	5.92995978331844E-06	0.000140305606594144
ENSG00000188229	TUBB4B	tubulin beta 4B class IVb	0.37000240516569	0.000537164565456899	0.00408810425807516
ENSG00000074416	MGLL	monoglyceride lipase	0.36966798133853	0.0000379558944457374	0.000546973470383757
ENSG00000105127	AKAP8	A-kinase anchoring protein 8	0.369500649780043	3.76366675091815E-08	3.46007941480493E-06
ENSG00000188312	CENPP	centromere protein P	0.369198157251916	0.00624332080130101	0.0268241325305897
ENSG00000138780	GSTCD	glutathione S-transferase C-terminal domain containing	0.369124045348121	0.00192215480065402	0.0108724997823503
ENSG00000185033	SEMA4B	semaphorin 4B	0.369029715994086	0.0013197793117776	0.00816753936619546
ENSG00000110074	FOXRED1	FAD dependent oxidoreductase domain containing 1	0.368609829951698	0.000105989949270252	0.00118152857254442
ENSG00000154328	NEIL2	nei like DNA glycosylase 2	0.368473702143632	0.0000314876750955044	0.000482463262683226
ENSG00000080608	PUM3	pumilio RNA binding family member 3	0.368450886002247	1.40089899854309E-06	0.0000479352457775024
ENSG00000156697	UTP14A	UTP14A small subunit processome component	0.367425877134718	1.0822876700203E-07	7.50763278735447E-06
ENSG00000049541	RFC2	replication factor C subunit 2	0.367396494192732	0.000399637703255353	0.00322719988995996
ENSG00000114790	ARHGEF26	Rho guanine nucleotide exchange factor 26	0.367215782118899	0.000341302856957158	0.00286030911588313
ENSG00000133641	C12orf29	chromosome 12 open reading frame 29	0.366747736473966	1.53311764084814E-06	0.0000507525126181854
ENSG00000132330	SCLY	selenocysteine lyase	0.366528337391613	0.00101240761430339	0.00661685336269126
ENSG00000106462	EZH2	enhancer of zeste 2 polycomb repressive complex 2 subunit	0.366285878262605	0.0000591382214945364	0.000767439114139558
ENSG00000132436	FIGNL1	fidgetin like 1	0.366151628739479	0.0000254647656203029	0.000406079193449783
ENSG00000101412	E2F1	E2F transcription factor 1	0.366149296082559	0.0075297090200578	0.0308072089423866
ENSG00000115750	TAF1B	TATA-box binding protein associated factor, RNA polymerase I subunit B	0.365894447740353	3.63044649879183E-06	0.0000988683224493589
ENSG00000139437	TCHP	trichoplein keratin filament binding	0.365838898590395	0.0000543970476311825	0.000721520470916958
ENSG00000198830	HMGN2	high mobility group nucleosomal binding domain 2	0.365640092936415	0.000453698017122777	0.00357277521362396
ENSG00000165724	ZMYND19	zinc finger MYND-type containing 19	0.365108600613849	9.07703852798636E-08	6.65984062382692E-06
ENSG00000073111	MCM2	minichromosome maintenance complex component 2	0.364967097906062	0.00145502766978934	0.00878022035138596
ENSG00000164171	ITGA2	integrin subunit alpha 2	0.364608476185295	5.32268942435714E-08	4.44631592198522E-06
ENSG00000113569	NUP155	nucleoporin 155	0.364357603948229	0.0000140459147535096	0.000266279136712186
ENSG00000139734	DIAPH3	diaphanous related formin 3	0.364081627516871	0.000137604971852592	0.00144527837263758
ENSG00000155561	NUP205	nucleoporin 205	0.363935136854332	0.0000501366948894316	0.000678914020148728
ENSG00000124784	RIOK1	RIO kinase 1	0.363861390176834	2.59208901563033E-07	0.0000140775339742116
ENSG00000088205	DDX18	DEAD-box helicase 18	0.363836512591261	1.17969090272029E-11	7.50135952767267E-09
ENSG00000115541	HSPE1	heat shock protein family E (Hsp10) member 1	0.363594984808478	0.000035341352167995	0.000520816446568888
ENSG00000171522	PTGER4	prostaglandin E receptor 4	0.363545605056007	0.0000234781945586539	0.000381576919232819
ENSG00000172167	MTBP	MDM2 binding protein	0.363079320613229	0.00906839570454801	0.0354818090269797
ENSG00000080345	RIF1	replication timing regulatory factor 1	0.362837531805899	2.63459096591737E-09	4.06126189200657E-07
ENSG00000138035	PNPT1	polyribonucleotide nucleotidyltransferase 1	0.362753419361253	3.19325412998956E-07	0.0000161469856742849
ENSG00000149781	FERMT3	FERM domain containing kindlin 3	0.362742514004731	0.00668574535065859	0.0281077575196696
ENSG00000129534	MIS18BP1	MIS18 binding protein 1	0.362693040918382	7.81191236036399E-08	5.86014436929581E-06
ENSG00000128708	HAT1	histone acetyltransferase 1	0.362277386376947	4.53405166369717E-06	0.000116488488955694
ENSG00000153207	AHCTF1	AT-hook containing transcription factor 1	0.362117761312023	1.69404021818053E-10	5.62016255862024E-08
ENSG00000184220	CMSS1	cms1 ribosomal small subunit homolog	0.362115364899678	0.000843413462059486	0.00575641003778614
ENSG00000166881	NEMP1	nuclear envelope integral membrane protein 1	0.362059759900894	0.000145152629942697	0.00151271817077983
ENSG00000184635	ZNF93	zinc finger protein 93	0.36137125185431	0.00182025608355804	0.0104236127921873
ENSG00000117650	NEK2	NIMA related kinase 2	0.360122262385624	0.0123212541973025	0.0446675877226989
ENSG00000018699	TTC27	tetratricopeptide repeat domain 27	0.359455714412708	2.80873796676483E-07	0.0000148318858514872
ENSG00000121897	LIAS	lipoic acid synthetase	0.359358878238904	0.0000699018910763569	0.000862387032915346
ENSG00000136104	RNASEH2B	ribonuclease H2 subunit B	0.359334938956324	0.000072142839318699	0.000883763943150111
ENSG00000111206	FOXM1	forkhead box M1	0.358887485372628	0.00188176420210811	0.0107075329934273
ENSG00000242265	PEG10	paternally expressed 10	0.358337677245692	0.000324624462106576	0.00275533588220715
ENSG00000254093	PINX1	PIN2 (TERF1) interacting telomerase inhibitor 1	0.358287178880191	0.000416434409388765	0.00333606589064669
ENSG00000197044	ZNF441	zinc finger protein 441	0.358196486366266	0.00415564895284642	0.0196469988937233
ENSG00000250568			0.35798383184426	0.0120615413475191	0.0439520493086173
ENSG00000054967	RELT	RELT TNF receptor	0.357319715751506	0.00246187383094214	0.0131274131844892
ENSG00000104689	TNFRSF10A	TNF receptor superfamily member 10a	0.357144771421801	5.51088029150432E-06	0.000133919656255808
ENSG00000196876	SCN8A	sodium voltage-gated channel alpha subunit 8	0.357120343457472	0.0000192645437108466	0.000331076803571205
ENSG00000138442	WDR12	WD repeat domain 12	0.356951021899901	1.83868213197172E-08	0.0000019900800011362
ENSG00000099810	MTAP	methylthioadenosine phosphorylase	0.356674626372387	7.7522327273246E-07	0.0000308895100918279
ENSG00000117399	CDC20	cell division cycle 20	0.356435215576789	0.00960798261576521	0.0370926948391583
ENSG00000145604	SKP2	S-phase kinase associated protein 2	0.356425883981045	5.42308912077761E-06	0.000132418820915499
ENSG00000272333	KMT2B	lysine methyltransferase 2B	0.35535775023141	7.29373963233327E-06	0.000162022941090303
ENSG00000131016	AKAP12	A-kinase anchoring protein 12	0.355129218667824	1.11596537369955E-07	7.60301230715574E-06
ENSG00000133739	LRRCC1	leucine rich repeat and coiled-coil centrosomal protein 1	0.354925208414689	0.000997393902541211	0.00653497920468846
ENSG00000160072	ATAD3B	ATPase family AAA domain containing 3B	0.354285930420871	0.00804588030298916	0.0323979364917988
ENSG00000138018	SELENOI	selenoprotein I	0.353680047934346	3.30706776359226E-06	0.0000917621111639664
ENSG00000116830	TTF2	transcription termination factor 2	0.353290151051021	0.000739709800437872	0.00519021207562408
ENSG00000117395	EBNA1BP2	EBNA1 binding protein 2	0.35282105490731	0.0000188064679980835	0.000325403070429424
ENSG00000116062	MSH6	mutS homolog 6	0.352764513194597	2.35639835114842E-06	0.0000700994059198364
ENSG00000088325	TPX2	TPX2 microtubule nucleation factor	0.35266849758918	0.00257090298946239	0.013554043650707
ENSG00000072501	SMC1A	structural maintenance of chromosomes 1A	0.352440406038406	0.0000386077409108731	0.00055375256958725
ENSG00000013810	TACC3	transforming acidic coiled-coil containing protein 3	0.352414000466185	0.00397079347704837	0.018972535771207
ENSG00000135763	URB2	URB2 ribosome biogenesis homolog	0.351987232915091	0.000249489053888992	0.00227854724799516
ENSG00000152193	OBI1	ORC ubiquitin ligase 1	0.35118735157215	9.51081845580613E-08	6.86637738325546E-06
ENSG00000108179	PPIF	peptidylprolyl isomerase F	0.351017204675184	0.000202976858500411	0.0019408708255481
ENSG00000134697	GNL2	G protein nucleolar 2	0.350939427372196	7.6279059828563E-10	1.66299247434814E-07
ENSG00000122966	CIT	citron rho-interacting serine/threonine kinase	0.350714692361248	0.00220472281907582	0.0120725780200632
ENSG00000132603	NIP7	nucleolar pre-rRNA processing protein NIP7	0.350544650835648	1.62599640396193E-06	0.0000530593170174246
ENSG00000161888	SPC24	SPC24 component of NDC80 kinetochore complex	0.350380231686218	0.0119394674879459	0.0436636025242135
ENSG00000163781	TOPBP1	DNA topoisomerase II binding protein 1	0.349847180433034	7.17460456443169E-07	0.0000293543271468611
ENSG00000165097	KDM1B	lysine demethylase 1B	0.349710058688737	0.00144700494438329	0.00874818591332399
ENSG00000215114	UBXN2B	UBX domain protein 2B	0.349022226569855	0.0119066027262466	0.043557533140781
ENSG00000125630	POLR1B	RNA polymerase I subunit B	0.348838048427835	0.0000411814795111717	0.000581917184092584
ENSG00000104147	OIP5	Opa interacting protein 5	0.348589307243905	0.0132673536735012	0.0473067954232013
ENSG00000138363	ATIC	5-aminoimidazole-4-carboxamide ribonucleotide formyltransferase/IMP cyclohydrolase	0.348053273054823	0.0000207484722811848	0.000348445132516416
ENSG00000179041	RRS1	ribosome biogenesis regulator 1 homolog	0.34801326318571	0.000508753573815163	0.00391335095261755
ENSG00000184967	NOC4L	nucleolar complex associated 4 homolog	0.347757862716324	0.00614601470427506	0.0265330496186539
ENSG00000171208	NETO2	neuropilin and tolloid like 2	0.347635608094724	0.0000055222927611523	0.000133983640425986
ENSG00000168228	ZCCHC4	zinc finger CCHC-type containing 4	0.347376677353062	0.000270768768755473	0.00240804322842499
ENSG00000082898	XPO1	exportin 1	0.347254894913744	9.17460299702177E-09	1.13832208404512E-06
ENSG00000228794	LINC01128	long intergenic non-protein coding RNA 1128	0.347246636509187	0.00165426963700266	0.0097099265116529
ENSG00000154640	BTG3	BTG anti-proliferation factor 3	0.346746764246093	3.99979687216451E-06	0.000105242931148453
ENSG00000140403	DNAJA4	DnaJ heat shock protein family (Hsp40) member A4	0.346429812464007	0.000255962960963307	0.00232176440033662
ENSG00000115604	IL18R1	interleukin 18 receptor 1	0.345900547089132	0.000211062753942672	0.00200188234177695
ENSG00000154743	TSEN2	tRNA splicing endonuclease subunit 2	0.345638398545239	0.00229480877712057	0.0124763365684492
ENSG00000040275	SPDL1	spindle apparatus coiled-coil protein 1	0.345503932836831	0.000296499208193839	0.00258416585736504
ENSG00000149503	INCENP	inner centromere protein	0.345499024547802	0.0116889598702161	0.0430084157608194
ENSG00000084774	CAD	carbamoyl-phosphate synthetase 2, aspartate transcarbamylase, and dihydroorotase	0.344145853541131	8.46173454037302E-06	0.000179853106992525
ENSG00000138074	SLC5A6	solute carrier family 5 member 6	0.343985714647548	0.00332018099506507	0.0165388882492635
ENSG00000135698	MPHOSPH6	M-phase phosphoprotein 6	0.343968203571688	5.47419514160006E-06	0.000133453182198017
ENSG00000111490	TBC1D30	TBC1 domain family member 30	0.343119701465396	0.00535708025534962	0.0238629310498805
ENSG00000167325	RRM1	ribonucleotide reductase catalytic subunit M1	0.342966489742432	0.0000495370634369505	0.000673299122337154
ENSG00000128805	ARHGAP22	Rho GTPase activating protein 22	0.342285694628582	0.000268343639601104	0.00239330238716589
ENSG00000166004	CEP295	centrosomal protein 295	0.342264418461939	2.80024027010375E-07	0.0000148318858514872
ENSG00000128245	YWHAH	tyrosine 3-monooxygenase/tryptophan 5-monooxygenase activation protein eta	0.341738916055554	1.17064162431317E-06	0.000042475644581596
ENSG00000128050	PAICS	phosphoribosylaminoimidazole carboxylase and phosphoribosylaminoimidazolesuccinocarboxamide synthase	0.341205072821878	0.0000263274118464899	0.00041721976343643
ENSG00000091129	NRCAM	neuronal cell adhesion molecule	0.341103952429377	0.000490680499952935	0.00379623388168544
ENSG00000112541	PDE10A	phosphodiesterase 10A	0.341082688065402	0.0000333429225274631	0.000501851472939552
ENSG00000226380			0.340393609445942	0.00742302063838547	0.0304769217009418
ENSG00000128944	KNSTRN	kinetochore localized astrin (SPAG5) binding protein	0.339975316663159	0.00081608919466028	0.00561006180167141
ENSG00000137124	ALDH1B1	aldehyde dehydrogenase 1 family member B1	0.339743707828429	0.0000629408275525876	0.000801117572377013
ENSG00000167524	RSKR	ribosomal protein S6 kinase related	0.339613169549783	0.002135707013297	0.011757945429266
ENSG00000177192	PUS1	pseudouridine synthase 1	0.33940773593758	0.000726947898555951	0.00511713647595128
ENSG00000106077	ABHD11	abhydrolase domain containing 11	0.338428173432502	0.00828951059084024	0.0330933460379391
ENSG00000120075	HOXB5	homeobox B5	0.338078940494907	4.12335357066209E-06	0.000107566664686964
ENSG00000136444	RSAD1	radical S-adenosyl methionine domain containing 1	0.337935246245263	0.0000339038272642061	0.000506783075015413
ENSG00000101844	ATG4A	autophagy related 4A cysteine peptidase	0.337390800617397	2.37694453346048E-08	0.0000024387003820753
ENSG00000275464	LOC102724159	periodic tryptophan protein 2 homolog	0.337034421706817	0.0111155177799362	0.0413943184088839
ENSG00000065613	SLK	STE20 like kinase	0.336036594013871	1.33534448923346E-10	4.73923075585856E-08
ENSG00000166508	MCM7	minichromosome maintenance complex component 7	0.33528926172201	0.00220447100127887	0.0120725780200632
ENSG00000170264	FAM161A	FAM161 centrosomal protein A	0.33513929098035	0.000373151498777849	0.00306329479443182
ENSG00000181019	NQO1	NAD(P)H quinone dehydrogenase 1	0.334926377673587	0.000477604990540041	0.0037263444584006
ENSG00000103257	SLC7A5	solute carrier family 7 member 5	0.334807741935797	0.0030885314870847	0.0156470844468257
ENSG00000005100	DHX33	DEAH-box helicase 33	0.334680856824601	7.07807733296462E-08	5.45548172618046E-06
ENSG00000162129	CLPB	caseinolytic mitochondrial matrix peptidase chaperone subunit B	0.333728436074746	0.0000473224080931554	0.000650033546273308
ENSG00000198824	CHAMP1	chromosome alignment maintaining phosphoprotein 1	0.333657282411337	6.39474216127523E-06	0.000147194811648901
ENSG00000124383	MPHOSPH10	M-phase phosphoprotein 10	0.332627206640052	1.53112082525625E-11	9.34657396569427E-09
ENSG00000100564	PIGH	phosphatidylinositol glycan anchor biosynthesis class H	0.332378149266896	0.0139286779506887	0.0490211099990174
ENSG00000145833	DDX46	DEAD-box helicase 46	0.331891650098069	6.69321246429968E-10	1.52455396145787E-07
ENSG00000156136	DCK	deoxycytidine kinase	0.3316691015129	1.69452482701889E-06	0.0000545572645256018
ENSG00000277972	CISD3	CDGSH iron sulfur domain 3	0.331354890390556	5.2026739494812E-07	0.0000228812700700382
ENSG00000148843	PDCD11	programmed cell death 11	0.331090160028365	5.97295713830294E-07	0.0000257495194597856
ENSG00000075336	TIMM21	translocase of inner mitochondrial membrane 21	0.330962509200279	0.000025460770581667	0.000406079193449783
ENSG00000188976	NOC2L	NOC2 like nucleolar associated transcriptional repressor	0.330076368605146	0.000101011014491738	0.00114441654948657
ENSG00000132773	TOE1	target of EGR1, exonuclease	0.329814801829145	0.00187785943011737	0.0106892997997095
ENSG00000100413	POLR3H	RNA polymerase III subunit H	0.329606876704039	7.16012549075647E-06	0.000160456204279639
ENSG00000151287	TEX30	testis expressed 30	0.329537436030841	0.0000344894864369724	0.000514007863783824
ENSG00000126249	PDCD2L	programmed cell death 2 like	0.329455822201775	0.000184796149125939	0.00180837612570525
ENSG00000101596	SMCHD1	structural maintenance of chromosomes flexible hinge domain containing 1	0.328994345474336	4.39889665346665E-10	1.11749526684129E-07
ENSG00000262919	CCNQ	cyclin Q	0.328558375826721	0.000163661427490683	0.00165078456373781
ENSG00000130826	DKC1	dyskerin pseudouridine synthase 1	0.328495595948367	0.0000333449573134595	0.000501851472939552
ENSG00000135336	ORC3	origin recognition complex subunit 3	0.328463311175313	0.000320037063385299	0.00272558051047743
ENSG00000059145	UNKL	unk like zinc finger	0.328005382609764	2.97760177988951E-06	0.0000846204483480332
ENSG00000166801	FAM111A	FAM111 trypsin like peptidase A	0.327343518430847	0.0000199103802027349	0.000338742823047867
ENSG00000162433	AK4	adenylate kinase 4	0.327279416076976	0.00010508456861003	0.00117572991316545
ENSG00000138381	ASNSD1	asparagine synthetase domain containing 1	0.326588017642579	2.93630317626806E-07	0.0000153462064291188
ENSG00000107937	GTPBP4	GTP binding protein 4	0.326524957784773	1.58627194537701E-06	0.0000521142191027062
ENSG00000179262	RAD23A	RAD23 homolog A, nucleotide excision repair protein	0.326504899288961	4.26016560376944E-09	5.91039884355685E-07
ENSG00000203727	SAMD5	sterile alpha motif domain containing 5	0.326079289933142	0.0059495737384244	0.0258974457564446
ENSG00000086015	MAST2	microtubule associated serine/threonine kinase 2	0.326072952226398	7.45246804813358E-06	0.000163946206413141
ENSG00000135919	SERPINE2	serpin family E member 2	0.325878073017191	1.16731404663196E-06	0.000042475644581596
ENSG00000123094	RASSF8	Ras association domain family member 8	0.325744853949434	2.04920282785452E-06	0.0000626711109336428
ENSG00000139725	RHOF	ras homolog family member F, filopodia associated	0.325641540075691	0.00651682246651829	0.0276258965726488
ENSG00000174791	RIN1	Ras and Rab interactor 1	0.325430999037469	0.00257081790751145	0.013554043650707
ENSG00000176597	B3GNT5	UDP-GlcNAc:betaGal beta-1,3-N-acetylglucosaminyltransferase 5	0.325199619533848	0.0000843877744456731	0.000994911127883931
ENSG00000112210	RAB23	RAB23, member RAS oncogene family	0.325013356027086	0.0000035362783318208	0.0000970632079530886
ENSG00000164284	GRPEL2	GrpE like 2, mitochondrial	0.324552922646917	7.25533305019439E-06	0.000161640346976667
ENSG00000161960	EIF4A1	eukaryotic translation initiation factor 4A1	0.324484942826532	0.00481135015627542	0.0219904207052768
ENSG00000170545	SMAGP	small cell adhesion glycoprotein	0.324354492056506	0.000537365647185556	0.00408810425807516
ENSG00000008394	MGST1	microsomal glutathione S-transferase 1	0.324318225953078	0.000993613687937059	0.00651634657997742
ENSG00000137804	NUSAP1	nucleolar and spindle associated protein 1	0.323717662842776	0.00401397841118422	0.0191190151476537
ENSG00000164430	CGAS	cyclic GMP-AMP synthase	0.323574366886471	0.0129846626638547	0.0464834475517445
ENSG00000111300	NAA25	N-alpha-acetyltransferase 25, NatB auxiliary subunit	0.323083642813342	6.12992073754817E-07	0.0000262041233545442
ENSG00000004478	FKBP4	FKBP prolyl isomerase 4	0.322689699854864	0.0000127606416294642	0.000246506521401585
ENSG00000158417	EIF5B	eukaryotic translation initiation factor 5B	0.32247439541317	9.30007546468883E-11	3.57064192191862E-08
ENSG00000121797	CCRL2	C-C motif chemokine receptor like 2	0.3222898646912	0.011140556379993	0.0414471065126947
ENSG00000120802	TMPO	thymopoietin	0.321721903629401	0.000504888227101553	0.00389640723526431
ENSG00000115053	NCL	nucleolin	0.321637447522147	0.0000175744427447991	0.00031222767255923
ENSG00000048162	NOP16	NOP16 nucleolar protein	0.320929935021578	0.000126220428445488	0.00134797057978068
ENSG00000109881	CCDC34	coiled-coil domain containing 34	0.320868384318122	0.000680283390380606	0.00485584884031732
ENSG00000152484	USP12	ubiquitin specific peptidase 12	0.320829379857875	8.24312372047741E-06	0.000176931520531935
ENSG00000137574	TGS1	trimethylguanosine synthase 1	0.320577221641132	0.000010208102828221	0.000208548671032772
ENSG00000120526	NUDCD1	NudC domain containing 1	0.320140786226375	2.17881755105003E-07	0.0000122596227515215
ENSG00000214367	HAUS3	HAUS augmin like complex subunit 3	0.319947058240534	0.0000776971174742733	0.000936600086710019
ENSG00000025770	NCAPH2	non-SMC condensin II complex subunit H2	0.319559157778233	0.00437493440014696	0.0205054895210819
ENSG00000134250	NOTCH2	notch receptor 2	0.319233037364549	0.00289013607054785	0.0148756716939733
ENSG00000164022	AIMP1	aminoacyl tRNA synthetase complex interacting multifunctional protein 1	0.318586852109903	4.68189773622415E-08	4.00528686447371E-06
ENSG00000280138			0.31821611410298	0.000284136985487709	0.00249794534567463
ENSG00000105011	ASF1B	anti-silencing function 1B histone chaperone	0.317878188682987	0.0069688704997403	0.0290499679586279
ENSG00000127328	RAB3IP	RAB3A interacting protein	0.317461818663227	0.000507376275701918	0.0039066339120869
ENSG00000095485	CWF19L1	CWF19 like cell cycle control factor 1	0.317308631082967	0.000524181168422436	0.00400777996557855
ENSG00000119787	ATL2	atlastin GTPase 2	0.316863217345051	1.35696151687891E-06	0.0000468520129164909
ENSG00000171824	EXOSC10	exosome component 10	0.316702964553673	9.97263402132023E-07	0.000038239288391801
ENSG00000131043	AAR2	AAR2 splicing factor	0.316565312438255	0.0000108225244115744	0.00021864936902806
ENSG00000009954	BAZ1B	bromodomain adjacent to zinc finger domain 1B	0.316542783285389	9.40935421796662E-07	0.0000364249986527159
ENSG00000114850	SSR3	signal sequence receptor subunit 3	0.316515365052704	8.86467733191567E-07	0.0000345247002260847
ENSG00000118965	WDR35	WD repeat domain 35	0.315871848920266	0.000103423683503805	0.00116311631094441
ENSG00000071054	MAP4K4	mitogen-activated protein kinase kinase kinase kinase 4	0.315773876714731	2.27219974162482E-06	0.0000685297238279374
ENSG00000130024	PHF10	PHD finger protein 10	0.315737516923998	8.80811035855453E-10	1.84137770112193E-07
ENSG00000166451	CENPN	centromere protein N	0.31570749962004	0.00396965755977999	0.018972535771207
ENSG00000183605	SFXN4	sideroflexin 4	0.315498903133109	0.00173964075547953	0.0100792169967248
ENSG00000164053	ATRIP	ATR interacting protein	0.314864811302389	0.00468840201953348	0.0215641058529537
ENSG00000175216	CKAP5	cytoskeleton associated protein 5	0.31465115520392	2.32876289610863E-06	0.0000696848050147331
ENSG00000040199	PHLPP2	PH domain and leucine rich repeat protein phosphatase 2	0.314629789379385	0.000127165978743133	0.00135617051125014
ENSG00000184226	PCDH9	protocadherin 9	0.314554443639291	6.50524103729826E-07	0.0000274227109127657
ENSG00000167747	C19orf48	multidrug resistance-related protein	0.314447711039136	0.00624044626424141	0.0268193327058823
ENSG00000089685	BIRC5	baculoviral IAP repeat containing 5	0.314401631071162	0.00371396509254089	0.0180505800246072
ENSG00000122140	MRPS2	mitochondrial ribosomal protein S2	0.314357858178731	0.0000205900143543774	0.000346443449903145
ENSG00000087269	NOP14	NOP14 nucleolar protein	0.313450090904848	1.96754551836397E-06	0.0000609633555018854
ENSG00000163655	GMPS	guanine monophosphate synthase	0.313146733099722	2.04147772752416E-06	0.0000626711109336428
ENSG00000149231	CCDC82	coiled-coil domain containing 82	0.312615965772966	2.13472895638507E-12	1.55133802873298E-09
ENSG00000145675	PIK3R1	phosphoinositide-3-kinase regulatory subunit 1	0.311869025057821	4.26629214697549E-07	0.0000195519172537516
ENSG00000152953	STK32B	serine/threonine kinase 32B	0.311550888962298	0.00801514862147301	0.0323452769111029
ENSG00000158201	ABHD3	abhydrolase domain containing 3, phospholipase	0.311365913802147	0.00433771069806498	0.0203560279714544
ENSG00000084463	WBP11	WW domain binding protein 11	0.31114870701668	0.0000132812044351551	0.000254828882146224
ENSG00000095383	TBC1D2	TBC1 domain family member 2	0.310952265844766	0.00287725177107877	0.014823133258826
ENSG00000047634	SCML1	Scm polycomb group protein like 1	0.310486456639183	0.0000791322264822367	0.000947720612452254
ENSG00000153485	LYSET	lysosomal enzyme trafficking factor	0.310014832347614	0.0000976617729162606	0.00111391353996641
ENSG00000176014	TUBB6	tubulin beta 6 class V	0.3095636126517	0.000136701013598644	0.00143875459898546
ENSG00000197771	MCMBP	minichromosome maintenance complex binding protein	0.308975741816114	5.84749090363333E-06	0.000138784694681724
ENSG00000161920	MED11	mediator complex subunit 11	0.308550113805752	0.0138776988896246	0.0489116773105221
ENSG00000126749	EMG1	EMG1 N1-specific pseudouridine methyltransferase	0.308310923985016	0.0000294791479078531	0.000457196418924539
ENSG00000114405	C3orf14	chromosome 3 open reading frame 14	0.30826694974543	0.000543289185545234	0.00412482039442601
ENSG00000275700	AATF	apoptosis antagonizing transcription factor	0.307371679546653	0.000101543209577402	0.00114788957137832
ENSG00000178537	SLC25A20	solute carrier family 25 member 20	0.307235573670056	0.000566448175966649	0.00424377300610065
ENSG00000250461			0.307015608819609	0.00657702565246897	0.0277935956942732
ENSG00000155438	NIFK	nucleolar protein interacting with the FHA domain of MKI67	0.306945825728808	0.000111919922459588	0.00122966878088969
ENSG00000126453	BCL2L12	BCL2 like 12	0.306215054144772	0.00516556699401313	0.0231994461140772
ENSG00000143493	INTS7	integrator complex subunit 7	0.306052582254758	0.000563532095450265	0.00423330652317017
ENSG00000213390	ARHGAP19	Rho GTPase activating protein 19	0.305455920610824	0.000454211219724423	0.00357489294699042
ENSG00000204856	FAM216A	family with sequence similarity 216 member A	0.305287583270779	0.000172412503971408	0.0017182500922513
ENSG00000076650	GPATCH1	G-patch domain containing 1	0.305000725630388	0.000276994702475795	0.00244727468585378
ENSG00000085760	MTIF2	mitochondrial translational initiation factor 2	0.304011540156354	6.98930631137446E-07	0.0000289061798422454
ENSG00000139350	NEDD1	NEDD1 gamma-tubulin ring complex targeting factor	0.303098633169073	0.0000376869521503027	0.000544640697694858
ENSG00000134001	EIF2S1	eukaryotic translation initiation factor 2 subunit alpha	0.302884964301695	9.44324070467044E-08	6.86253792352265E-06
ENSG00000260822			0.302055801198058	0.00487186927639459	0.0221982896638427
ENSG00000185238	PRMT3	protein arginine methyltransferase 3	0.301970201474778	0.0000488406625610477	0.000666092360450535
ENSG00000128191	DGCR8	DGCR8 microprocessor complex subunit	0.301939691531268	0.0000750682628087772	0.000912105072717637
ENSG00000123136	DDX39A	DExD-box helicase 39A	0.301722000561254	0.000124850773106132	0.00133708606903346
ENSG00000134802	SLC43A3	solute carrier family 43 member 3	0.301555583986444	5.16505352029575E-06	0.000128377657611129
ENSG00000163002	NUP35	nucleoporin 35	0.30151069474462	0.00204438648528782	0.0113576200043602
ENSG00000113407	TARS1	threonyl-tRNA synthetase 1	0.301238614327515	2.63126225324034E-10	7.72224870128863E-08
ENSG00000153107	ANAPC1	anaphase promoting complex subunit 1	0.300824386169797	0.00752480699800805	0.0308072089423866
ENSG00000095209	TMEM38B	transmembrane protein 38B	0.299904738140427	0.00535208735167588	0.0238546159678521
ENSG00000103494	RPGRIP1L	RPGRIP1 like	0.299837885009549	4.82932480328107E-06	0.000121818720368384
ENSG00000118246	FASTKD2	FAST kinase domains 2	0.299689948191883	0.0000784274840284382	0.000943169293741525
ENSG00000136122	BORA	BORA aurora kinase A activator	0.299366072928566	0.00502074071268006	0.0227161351960304
ENSG00000175279	CENPS	centromere protein S	0.299206259393499	0.00285260878221454	0.0147320494062062
ENSG00000119285	HEATR1	HEAT repeat containing 1	0.298861309477299	1.19530217591491E-06	0.000043124128857299
ENSG00000198604	BAZ1A	bromodomain adjacent to zinc finger domain 1A	0.298727391181468	1.32675161405113E-12	1.19103272835496E-09
ENSG00000020922	MRE11	MRE11 homolog, double strand break repair nuclease	0.298706021618829	0.0000181540921832718	0.000319584421270848
ENSG00000214706	IFRD2	interferon related developmental regulator 2	0.298538732113319	0.00306900694902095	0.0155653423227015
ENSG00000147872	PLIN2	perilipin 2	0.298017979327148	0.0000370005584218924	0.0005382893442102
ENSG00000115233	PSMD14	proteasome 26S subunit, non-ATPase 14	0.297938761768114	0.000071757590549609	0.000880299509145967
ENSG00000026103	FAS	Fas cell surface death receptor	0.29777830399229	0.00192965156415071	0.0108947142140229
ENSG00000124207	CSE1L	chromosome segregation 1 like	0.297682136677892	0.000623624892590254	0.00454495677450806
ENSG00000095002	MSH2	mutS homolog 2	0.297435837304038	0.0000327054097044167	0.00049417550247436
ENSG00000105821	DNAJC2	DnaJ heat shock protein family (Hsp40) member C2	0.297270257250132	7.60970609392453E-10	1.66299247434814E-07
ENSG00000093000	NUP50	nucleoporin 50	0.297171174825317	2.71149928138766E-07	0.0000145193650993885
ENSG00000262454	MIR193BHG	MIR193b-365a host gene	0.297113498950835	0.0122498864000975	0.044470371030076
ENSG00000152133	GPATCH11	G-patch domain containing 11	0.296736123772128	0.0000274646357335478	0.000429884929158639
ENSG00000011260	UTP18	UTP18 small subunit processome component	0.296712716019505	0.0000235133141811277	0.00038174115714701
ENSG00000132768	DPH2	diphthamide biosynthesis 2	0.296550283667658	0.00134908811104113	0.00830848816085497
ENSG00000067533	RRP15	ribosomal RNA processing 15 homolog	0.296403127417635	2.48431759209673E-06	0.0000728713702791853
ENSG00000198825	INPP5F	inositol polyphosphate-5-phosphatase F	0.296205873842639	0.0000349675142056636	0.000518096343973429
ENSG00000196511	TPK1	thiamin pyrophosphokinase 1	0.295867420971855	0.00257119168919447	0.013554043650707
ENSG00000166938	DIS3L	DIS3 like exosome 3'-5' exoribonuclease	0.29585286330841	0.000268086719761808	0.0023925563919795
ENSG00000165916	PSMC3	proteasome 26S subunit, ATPase 3	0.295569179450849	1.36135644874294E-07	8.72926922868322E-06
ENSG00000198498	TMA16	translation machinery associated 16 homolog	0.295560655758291	7.7034048581858E-07	0.0000307753040682653
ENSG00000149948	HMGA2	high mobility group AT-hook 2	0.295479648248477	0.00689786093243004	0.0288090464394677
ENSG00000181472	ZBTB2	zinc finger and BTB domain containing 2	0.295427624675341	0.0000119532045840767	0.000235681983407745
ENSG00000213186	TRIM59	tripartite motif containing 59	0.295346919573587	0.000392938431201838	0.00319309552639577
ENSG00000108055	SMC3	structural maintenance of chromosomes 3	0.295239465463749	9.96321273066511E-06	0.000206868829228136
ENSG00000123213	NLN	neurolysin	0.294911769797726	7.63266236685349E-06	0.000165692831266787
ENSG00000116922	C1orf109	chromosome 1 open reading frame 109	0.294464376972621	0.000603949506134517	0.00443972707761025
ENSG00000097021	ACOT7	acyl-CoA thioesterase 7	0.294339609841784	0.000271974691067679	0.00241454669015931
ENSG00000058056	USP13	ubiquitin specific peptidase 13	0.294281872204098	0.0000421765438246608	0.000593231553279399
ENSG00000165632	TAF3	TATA-box binding protein associated factor 3	0.293858753313536	0.000038931336967947	0.00055786960888999
ENSG00000151729	SLC25A4	solute carrier family 25 member 4	0.29329501237721	0.000301274131817071	0.00261681532479244
ENSG00000178074	C2orf69	chromosome 2 open reading frame 69	0.293230380738539	4.47360995342341E-07	0.0000201987460056789
ENSG00000058729	RIOK2	RIO kinase 2	0.293215795144801	7.4956316100713E-07	0.0000301822781006064
ENSG00000137814	HAUS2	HAUS augmin like complex subunit 2	0.293122720508615	0.0000936806547762456	0.00108296190009699
ENSG00000157212	PAXIP1	PAX interacting protein 1	0.292791108615347	0.0000495904987315156	0.000673310143364466
ENSG00000104356	POP1	POP1 homolog, ribonuclease P/MRP subunit	0.292669772331319	0.000602821823414211	0.00443571063024314
ENSG00000143458	GABPB2	GA binding protein transcription factor subunit beta 2	0.292311470135377	0.00309933290806522	0.0156791501110562
ENSG00000027001	MIPEP	mitochondrial intermediate peptidase	0.292293777527928	0.000052518717329587	0.00070367703702092
ENSG00000257954			0.292208187063675	0.00449029512380288	0.0208540456130115
ENSG00000172731	LRRC20	leucine rich repeat containing 20	0.292207284855496	0.00465092958333934	0.0214147717696788
ENSG00000101194	SLC17A9	solute carrier family 17 member 9	0.291969172396381	7.95244286567624E-06	0.000171415579905487
ENSG00000117748	RPA2	replication protein A2	0.291860677103394	0.000444790683613237	0.00351937636358986
ENSG00000171497	PPID	peptidylprolyl isomerase D	0.291791728517698	0.000238571295786173	0.00220523109932937
ENSG00000185842	DNAH14	dynein axonemal heavy chain 14	0.291730103574544	0.000310786128002012	0.00267055579923351
ENSG00000093167	LRRFIP2	LRR binding FLII interacting protein 2	0.291656278365696	0.0000154528967116989	0.000284572259088763
ENSG00000114686	MRPL3	mitochondrial ribosomal protein L3	0.290537101251974	0.000151818186133728	0.00155386109837335
ENSG00000138002	IFT172	intraflagellar transport 172	0.29018964343491	0.00830426269909286	0.0331064140676218
ENSG00000183621	ZNF438	zinc finger protein 438	0.290023106301189	0.000746744568232443	0.0052299535822833
ENSG00000001497	LAS1L	LAS1 like ribosome biogenesis factor	0.289808138937384	0.00446780943540415	0.0208002561908794
ENSG00000155393	HEATR3	HEAT repeat containing 3	0.289763618061795	0.000391837590856025	0.00318584628345967
ENSG00000196305	IARS1	isoleucyl-tRNA synthetase 1	0.289588193093855	0.0000788336512482075	0.000945906685786441
ENSG00000101546	RBFA	ribosome binding factor A	0.289495737323569	0.00361363875129434	0.0176529260510573
ENSG00000162441	LZIC	leucine zipper and CTNNBIP1 domain containing	0.289452500103324	6.14416125679391E-06	0.000142942781086004
ENSG00000111196	MAGOHB	mago homolog B, exon junction complex subunit	0.289356365422819	9.20955924494424E-06	0.000193858046395992
ENSG00000119640	ACYP1	acylphosphatase 1	0.28911296953485	0.00040722952792355	0.00327608319749145
ENSG00000080819	CPOX	coproporphyrinogen oxidase	0.288924810367928	0.0000035574905309164	0.0000974629008863191
ENSG00000152404	CWF19L2	CWF19 like cell cycle control factor 2	0.28879489875887	3.03300469138198E-09	4.49385287331849E-07
ENSG00000155034	FBXL18	F-box and leucine rich repeat protein 18	0.288415206751257	0.00402643670896802	0.0191546966107337
ENSG00000148835	TAF5	TATA-box binding protein associated factor 5	0.288166146733008	0.00983641883247173	0.0377929475836735
ENSG00000154639	CXADR	CXADR Ig-like cell adhesion molecule	0.288016832791204	0.00162702377088544	0.00958687635810141
ENSG00000275835	TUBGCP5	tubulin gamma complex associated protein 5	0.287778687609495	0.0000246620838825308	0.000397012723767196
ENSG00000106344	RBM28	RNA binding motif protein 28	0.287758769078776	1.95632615012338E-06	0.0000608452371210732
ENSG00000137776	SLTM	SAFB like transcription modulator	0.287698433786171	3.95816501626218E-11	1.83047140342961E-08
ENSG00000111371	SLC38A1	solute carrier family 38 member 1	0.287691989580465	0.0000124795947525348	0.000243543600407205
ENSG00000182957	SPATA13	spermatogenesis associated 13	0.287484576727242	0.00608051412987088	0.0263098174471107
ENSG00000055483	USP36	ubiquitin specific peptidase 36	0.287482836708041	3.86028163658984E-07	0.0000183708069249445
ENSG00000183431	SF3A3	splicing factor 3a subunit 3	0.287435709231599	0.0000429818059080003	0.000602326928402495
ENSG00000106305	AIMP2	aminoacyl tRNA synthetase complex interacting multifunctional protein 2	0.287280903164394	0.0000185883556820981	0.000323832073132991
ENSG00000147459	DOCK5	dedicator of cytokinesis 5	0.287143959555966	0.000184994282721802	0.0018085827986018
ENSG00000156787	TBC1D31	TBC1 domain family member 31	0.287109364474779	0.0035538108125454	0.0174108208058605
ENSG00000171793	CTPS1	CTP synthase 1	0.287093947756568	0.0000702623996986798	0.000866134476414824
ENSG00000100522	GNPNAT1	glucosamine-phosphate N-acetyltransferase 1	0.286468370953308	0.0000157002263190311	0.00028792949986384
ENSG00000042088	TDP1	tyrosyl-DNA phosphodiesterase 1	0.286369283153292	0.0103791091337938	0.0393993680436017
ENSG00000083099	LYRM2	LYR motif containing 2	0.286305925782133	2.72796912425877E-09	4.12193433715972E-07
ENSG00000115368	WDR75	WD repeat domain 75	0.286256817117929	6.62167234930523E-07	0.0000277619070666888
ENSG00000118412	CASP8AP2	caspase 8 associated protein 2	0.286252156986554	1.3913985618078E-07	8.88457466600373E-06
ENSG00000189050	RNFT1	ring finger protein, transmembrane 1	0.285345028123612	0.00164358648571881	0.0096620852690889
ENSG00000230453	ANKRD18B	ankyrin repeat domain 18B	0.285261201788608	0.00324492333159834	0.0162629802835869
ENSG00000151461	UPF2	UPF2 regulator of nonsense mediated mRNA decay	0.284947609866661	2.38101275754682E-08	0.0000024387003820753
ENSG00000198198	SZT2	SZT2 subunit of KICSTOR complex	0.284521433317781	0.00224831568473877	0.0122804386774511
ENSG00000167553	TUBA1C	tubulin alpha 1c	0.284506547564092	0.00398281531180353	0.0190180677326138
ENSG00000108511	HOXB6	homeobox B6	0.283945157009701	0.000152127925865615	0.00155500621341939
ENSG00000172009	THOP1	thimet oligopeptidase 1	0.283907888410396	0.00513896915073996	0.0231140018300744
ENSG00000166401	SERPINB8	serpin family B member 8	0.283624937683857	0.00159851142029693	0.00946969167583112
ENSG00000159176	CSRP1	cysteine and glycine rich protein 1	0.283509447306285	6.91400444003867E-09	8.86677493776724E-07
ENSG00000203668	CHML	CHM like Rab escort protein	0.28349194989162	7.23402178969922E-09	9.19986721104999E-07
ENSG00000169684	CHRNA5	cholinergic receptor nicotinic alpha 5 subunit	0.283203392382628	0.000105917595569439	0.00118152857254442
ENSG00000164104	HMGB2	high mobility group box 2	0.283036357866899	0.00240675754024838	0.0129056664869046
ENSG00000174842	GLMN	glomulin, FKBP associated protein	0.282991286615242	0.000231493569517485	0.00215153676273224
ENSG00000057252	SOAT1	sterol O-acyltransferase 1	0.28293400640997	0.0000057093443495551	0.000137213077352064
ENSG00000170779	CDCA4	cell division cycle associated 4	0.282880272916788	0.00638290938137317	0.0272322001870662
ENSG00000108021	TASOR2	transcription activation suppressor family member 2	0.28271818964086	5.16242863872671E-10	1.25053688024775E-07
ENSG00000133706	LARS1	leucyl-tRNA synthetase 1	0.282572457512874	2.1743720388975E-08	2.27281449901471E-06
ENSG00000164187	LMBRD2	LMBR1 domain containing 2	0.282506884490698	0.0000050574511550766	0.000126069871823826
ENSG00000105967	TFEC	transcription factor EC	0.282389775633345	0.00119313660319323	0.00754911181647261
ENSG00000226419	SLC16A1-AS1	SLC16A1 antisense RNA 1	0.282306955968191	0.0000641843839554018	0.000813553059421418
ENSG00000148840	PPRC1	PPARG related coactivator 1	0.282150026309745	0.000195595862023095	0.00188105324164069
ENSG00000136270	TBRG4	transforming growth factor beta regulator 4	0.281883451752526	0.00292621760006139	0.0149906031535874
ENSG00000074266	EED	embryonic ectoderm development	0.281574550707106	0.0000409866214734771	0.000579700491479828
ENSG00000116237	ICMT	isoprenylcysteine carboxyl methyltransferase	0.281509482988053	3.83849275870613E-06	0.000102054421586436
ENSG00000167595	PROSER3	proline and serine rich 3	0.281277119724641	0.00309966554518423	0.0156791501110562
ENSG00000249867	LINC02742	long intergenic non-protein coding RNA 2742	0.281197093865737	0.00131426732585139	0.00814333481925218
ENSG00000157036	EXOG	exo/endonuclease G	0.281099203739082	0.0000101218000771841	0.000207942039374101
ENSG00000174720	LARP7	La ribonucleoprotein 7, transcriptional regulator	0.280884783385106	1.09313001840814E-09	2.13875092447777E-07
ENSG00000112365	ZBTB24	zinc finger and BTB domain containing 24	0.280733562363357	0.000538149201748662	0.00408998753380793
ENSG00000108592	FTSJ3	FtsJ RNA 2'-O-methyltransferase 3	0.280660334178101	0.000113471680323941	0.00124224627935701
ENSG00000105849	POLR1F	RNA polymerase I subunit F	0.280590539941076	8.55068123020736E-07	0.0000336319449108749
ENSG00000104980	TIMM44	translocase of inner mitochondrial membrane 44	0.280450138849346	0.0000780435351620816	0.00094003345707066
ENSG00000107815	TWNK	twinkle mtDNA helicase	0.280403530157194	0.00122285160369132	0.00769247251604831
ENSG00000239672	NME1	NME/NM23 nucleoside diphosphate kinase 1	0.280138308536034	0.0012330023077735	0.00774993748720401
ENSG00000186687	LYRM7	LYR motif containing 7	0.28006371569127	0.0000476306280080848	0.000653035591783855
ENSG00000091436	MAP3K20	mitogen-activated protein kinase kinase kinase 20	0.279725477554752	0.000122843845588144	0.00131929621922637
ENSG00000115761	NOL10	nucleolar protein 10	0.279459514342117	0.0000430205328588375	0.000602326928402495
ENSG00000123106	CCDC91	coiled-coil domain containing 91	0.279298833719487	0.000695926109304621	0.00494923378999382
ENSG00000258791	LINC00520	long intergenic non-protein coding RNA 520	0.279279639211474	0.0141013029979212	0.049414462698341
ENSG00000124571	XPO5	exportin 5	0.279017332068698	7.01490599250052E-07	0.0000289336433382569
ENSG00000171606	ZNF274	zinc finger protein 274	0.278839335225983	0.00314664745588626	0.0158537427613999
ENSG00000174840	PDE12	phosphodiesterase 12	0.278434072717571	0.000038290880526798	0.000550748327160553
ENSG00000004700	RECQL	RecQ like helicase	0.278405201213988	0.0000163773344662875	0.000297583413014872
ENSG00000070495	JMJD6	jumonji domain containing 6, arginine demethylase and lysine hydroxylase	0.277732811570204	0.000324328301117643	0.0027543540363697
ENSG00000145414	NAF1	nuclear assembly factor 1 ribonucleoprotein	0.277448790936241	0.0000250318418811558	0.000401693942111796
ENSG00000103423	DNAJA3	DnaJ heat shock protein family (Hsp40) member A3	0.277438509607194	0.0000828144363889398	0.000984292144650787
ENSG00000111364	DDX55	DEAD-box helicase 55	0.277189420922512	0.0000472656981711142	0.000649839477287723
ENSG00000173559	NABP1	nucleic acid binding protein 1	0.27689937631672	0.000560959175415399	0.00422338331327795
ENSG00000083635	NUFIP1	nuclear FMR1 interacting protein 1	0.27685006909409	0.00014867816061807	0.00153034878762282
ENSG00000141560	FN3KRP	fructosamine 3 kinase related protein	0.276663239936022	0.000110016798215721	0.00121488159013757
ENSG00000175110	MRPS22	mitochondrial ribosomal protein S22	0.276539213725011	1.43418079381578E-07	9.04422855141433E-06
ENSG00000132953	XPO4	exportin 4	0.276374777273189	1.5559587224856E-08	1.74599162234211E-06
ENSG00000167842	MIS12	MIS12 kinetochore complex component	0.275853251586637	2.38612212948131E-06	0.000070707980229154
ENSG00000113649	TCERG1	transcription elongation regulator 1	0.27578277643019	3.36007707948111E-09	4.88363202952011E-07
ENSG00000111581	NUP107	nucleoporin 107	0.275484905307208	0.000313016816017415	0.00268503612822131
ENSG00000183579	ZNRF3	zinc and ring finger 3	0.275317159747838	0.00266463150560239	0.0139358949304312
ENSG00000115840	SLC25A12	solute carrier family 25 member 12	0.274993981034176	0.000605717652237512	0.00444843940846808
ENSG00000169288	MRPL1	mitochondrial ribosomal protein L1	0.274924217459319	0.0000152908336292675	0.000283195888369237
ENSG00000105948	TTC26	tetratricopeptide repeat domain 26	0.274806632075674	0.000190408550532901	0.00184731397945492
ENSG00000171960	PPIH	peptidylprolyl isomerase H	0.27471985016194	0.00556616863126883	0.02459331195188
ENSG00000156261	CCT8	chaperonin containing TCP1 subunit 8	0.274565127368616	4.78297733214746E-07	0.0000213429874461703
ENSG00000102763	VWA8	von Willebrand factor A domain containing 8	0.274464443546069	0.00160206302400446	0.00948374081044686
ENSG00000184428	TOP1MT	DNA topoisomerase I mitochondrial	0.274418927273353	0.00388960479079733	0.0186958295157033
ENSG00000155100	OTUD6B	OTU deubiquitinase 6B	0.274268942163108	4.40060836905224E-08	3.83758196114893E-06
ENSG00000039523	RIPOR1	RHO family interacting cell polarization regulator 1	0.274122710025797	0.000180196699603482	0.0017738846836976
ENSG00000162408	NOL9	nucleolar protein 9	0.274005463884771	0.0000101476055510541	0.000207942039374101
ENSG00000164654	MIOS	meiosis regulator for oocyte development	0.273318510288272	0.00160846043080505	0.00950686081894497
ENSG00000100304	TTLL12	tubulin tyrosine ligase like 12	0.273282401207978	0.00155677403279595	0.0092768170693085
ENSG00000163714	U2SURP	U2 snRNP associated SURP domain containing	0.273018768059703	2.57765245285154E-11	1.35646738217129E-08
ENSG00000150753	CCT5	chaperonin containing TCP1 subunit 5	0.272816959560329	9.99613842534546E-06	0.000207270473517931
ENSG00000171295	ZNF440	zinc finger protein 440	0.272496862495558	0.0094511642269313	0.0366169630025891
ENSG00000106628	POLD2	DNA polymerase delta 2, accessory subunit	0.272479201119497	0.00199466455680288	0.0111733006572983
ENSG00000151131	NOPCHAP1	NOP protein chaperone 1	0.272097488214319	0.000852988026593083	0.00580100279582756
ENSG00000109606	DHX15	DEAH-box helicase 15	0.272034031141194	3.73069803832801E-07	0.0000181219273604402
ENSG00000182173	TSEN54	tRNA splicing endonuclease subunit 54	0.271987543440331	0.00611614738284585	0.026426536016311
ENSG00000125450	NUP85	nucleoporin 85	0.271329866431663	0.000207412808480502	0.00197339580437715
ENSG00000181938	GINS3	GINS complex subunit 3	0.27120533552358	0.00265974574949572	0.0139198833618156
ENSG00000163798	SLC4A1AP	solute carrier family 4 member 1 adaptor protein	0.271046218984232	4.06712608586622E-08	3.62973164891253E-06
ENSG00000149485	FADS1	fatty acid desaturase 1	0.270844087041999	1.49007155292132E-06	0.0000499779823497411
ENSG00000116161	CACYBP	calcyclin binding protein	0.270329727958747	0.000510466406398609	0.00392257191744671
ENSG00000109917	ZPR1	ZPR1 zinc finger	0.270193133552225	0.000120707926442811	0.00130185418052561
ENSG00000170802	FOXN2	forkhead box N2	0.269746704634978	0.000119799584119399	0.00129388637880123
ENSG00000119929	CUTC	cutC copper transporter	0.269711279523154	0.000377570376960912	0.00308959867174289
ENSG00000139514	SLC7A1	solute carrier family 7 member 1	0.26960305684197	0.000044863904097578	0.00062469711718352
ENSG00000092140	G2E3	G2/M-phase specific E3 ubiquitin protein ligase	0.269499366883839	0.000378396684045039	0.00309470085488282
ENSG00000186432	KPNA4	karyopherin subunit alpha 4	0.26949814176498	5.65100963962239E-06	0.000136423246485207
ENSG00000064933	PMS1	PMS1 homolog 1, mismatch repair system component	0.269386638945631	5.87683010498945E-06	0.000139264447565596
ENSG00000181817	LSM10	LSM10, U7 small nuclear RNA associated	0.269065606412519	0.000267803294943148	0.0023914254441939
ENSG00000013503	POLR3B	RNA polymerase III subunit B	0.268685634820196	0.000585562979625268	0.00434855310562589
ENSG00000150768	DLAT	dihydrolipoamide S-acetyltransferase	0.268124618668015	0.0000585877972236199	0.000763542590460857
ENSG00000237870	LOC102724434	uncharacterized LOC102724434	0.267580986647914	0.0000743553000302745	0.000904893328358867
ENSG00000120438	TCP1	t-complex 1	0.26738709146207	1.03106296816015E-06	0.0000392395310650675
ENSG00000163961	RNF168	ring finger protein 168	0.267350706066939	7.21165863375176E-06	0.000161137807334825
ENSG00000166477	LEO1	LEO1 homolog, Paf1/RNA polymerase II complex component	0.267009541322232	3.87457974619923E-08	3.51964056587776E-06
ENSG00000261236	BOP1	BOP1 ribosomal biogenesis factor	0.266468883945108	0.00204074289092772	0.011341506649107
ENSG00000198721	ECI2	enoyl-CoA delta isomerase 2	0.266467090053072	0.00203041343329345	0.0113129388117894
ENSG00000255561	FDXACB1	ferredoxin-fold anticodon binding domain containing 1	0.266458602318767	0.0131397887746551	0.0469396808263137
ENSG00000140259	MFAP1	microfibril associated protein 1	0.266455607225156	2.28413198048943E-09	3.61775137529241E-07
ENSG00000117593	DARS2	aspartyl-tRNA synthetase 2, mitochondrial	0.265848219984086	0.000664425438429948	0.00476494201874034
ENSG00000204519	ZNF551	zinc finger protein 551	0.265684006369562	0.000798772499222859	0.00551836446837485
ENSG00000172590	MRPL52	mitochondrial ribosomal protein L52	0.265442235847712	0.000148712879368629	0.00153034878762282
ENSG00000113456	RAD1	RAD1 checkpoint DNA exonuclease	0.265022743693206	0.0000515890519473604	0.000692528321691339
ENSG00000132478	UNK	unk zinc finger	0.264858664818241	0.00131265000911863	0.00813661729860253
ENSG00000249115	HAUS5	HAUS augmin like complex subunit 5	0.264826822423052	0.00792274914354293	0.0320543676244986
ENSG00000159228	CBR1	carbonyl reductase 1	0.264793288975453	0.0081536614591875	0.0326853237532599
ENSG00000253729	PRKDC	protein kinase, DNA-activated, catalytic subunit	0.264754793441308	0.0000499089692317517	0.000676430532367462
ENSG00000166411	IDH3A	isocitrate dehydrogenase (NAD(+)) 3 catalytic subunit alpha	0.264592971125756	0.000788325589710522	0.00545854665361718
ENSG00000174013	FBXO45	F-box protein 45	0.264448521444985	0.000049545568074479	0.000673299122337154
ENSG00000185163	DDX51	DEAD-box helicase 51	0.264099637198785	0.00309760274003381	0.015679109590599
ENSG00000132646	PCNA	proliferating cell nuclear antigen	0.264053753305545	0.00150906925885823	0.00902779535846159
ENSG00000165138	ANKS6	ankyrin repeat and sterile alpha motif domain containing 6	0.264010974723503	0.00218564449887316	0.0119982448551451
ENSG00000135597	REPS1	RALBP1 associated Eps domain containing 1	0.263898205056142	0.00169795336057077	0.00990159198917481
ENSG00000107949	BCCIP	BRCA2 and CDKN1A interacting protein	0.263897927887973	0.00363704884542277	0.0177502406235999
ENSG00000180198	RCC1	regulator of chromosome condensation 1	0.263248935049992	0.00308922517779213	0.0156470844468257
ENSG00000138772	ANXA3	annexin A3	0.262891546867738	0.000595473156687582	0.00439435002137775
ENSG00000126953	TIMM8A	translocase of inner mitochondrial membrane 8A	0.262800005307538	0.00727328021751672	0.0299788972914097
ENSG00000092201	SUPT16H	SPT16 homolog, facilitates chromatin remodeling subunit	0.262467607045954	0.000075815398596004	0.000918268887280648
ENSG00000116580	GON4L	gon-4 like	0.26227802328693	0.0000376454779378605	0.00054455700361108
ENSG00000148516	ZEB1	zinc finger E-box binding homeobox 1	0.262256477639041	4.83775367253877E-09	6.41990946057514E-07
ENSG00000176087	SLC35A4	solute carrier family 35 member A4	0.262042167801802	0.000825305886109273	0.00565051284338879
ENSG00000134769	DTNA	dystrobrevin alpha	0.262008827590967	0.00266287817029579	0.0139314994024285
ENSG00000120253	NUP43	nucleoporin 43	0.261833979468704	0.000658201250812317	0.00473257121154555
ENSG00000164163	ABCE1	ATP binding cassette subfamily E member 1	0.261719213276275	5.40550690993391E-06	0.00013220102716747
ENSG00000105447	GRWD1	glutamate rich WD repeat containing 1	0.261590552661354	0.000731325850112468	0.00513847320375984
ENSG00000198000	NOL8	nucleolar protein 8	0.261437317465764	1.17359018425862E-12	1.11938498762317E-09
ENSG00000166261	ZNF202	zinc finger protein 202	0.261395733627336	0.00643141958583581	0.0273702995815506
ENSG00000137040	RANBP6	RAN binding protein 6	0.261322076041706	2.66516400048274E-09	4.06730678113671E-07
ENSG00000064102	INTS13	integrator complex subunit 13	0.261268318257515	0.0000373358500085583	0.00054161825758613
ENSG00000162377	COA7	cytochrome c oxidase assembly factor 7	0.261216119849759	0.000194431137495443	0.0018744242509905
ENSG00000066651	TRMT11	tRNA methyltransferase 11 homolog	0.261036081348611	0.000673366222489057	0.004810775784674
ENSG00000171612	SLC25A33	solute carrier family 25 member 33	0.260826652888828	0.000644135948496589	0.00465884299052438
ENSG00000148331	ASB6	ankyrin repeat and SOCS box containing 6	0.259957349864071	0.000137107690468491	0.00144204029237742
ENSG00000204764	RANBP17	RAN binding protein 17	0.259952422667292	0.00120428069733212	0.00760071452522145
ENSG00000138050	THUMPD2	THUMP domain containing 2	0.259697620687942	0.000277264788142401	0.00244727468585378
ENSG00000102699	PARP4	poly(ADP-ribose) polymerase family member 4	0.259238450584845	0.00156321394893736	0.00930792355627507
ENSG00000197170	PSMD12	proteasome 26S subunit, non-ATPase 12	0.258887052442328	0.0000256360129481924	0.000408383291860506
ENSG00000115866	DARS1	aspartyl-tRNA synthetase 1	0.25852839044597	8.45031432337126E-06	0.000179853106992525
ENSG00000133773	CCDC59	coiled-coil domain containing 59	0.258380377110877	7.93378168129759E-07	0.0000315305839162194
ENSG00000106246	PTCD1	pentatricopeptide repeat domain 1	0.258275596982157	0.00340643230781626	0.0168292533019048
ENSG00000148337	CIZ1	CDKN1A interacting zinc finger protein 1	0.258239366929689	0.0000233105379244048	0.000379255990686932
ENSG00000162407	PLPP3	phospholipid phosphatase 3	0.25821048099398	0.000019830511477716	0.000338137916940139
ENSG00000256940	PPP1R14B-AS1	PPP1R14B antisense RNA 1	0.258143844833648	0.00576762024990874	0.025271218097576
ENSG00000137692	DCUN1D5	defective in cullin neddylation 1 domain containing 5	0.257999313116506	0.000292616916156716	0.00256203485798487
ENSG00000170191	NANP	N-acetylneuraminic acid phosphatase	0.257971119531171	0.000157761520865757	0.00160079692149755
ENSG00000065413	ANKRD44	ankyrin repeat domain 44	0.257900777711737	0.0125609584372393	0.0452960271055552
ENSG00000162623	TYW3	tRNA-yW synthesizing protein 3 homolog	0.257498310826973	0.000406861948020104	0.00327494705989681
ENSG00000102738	MRPS31	mitochondrial ribosomal protein S31	0.257233041243966	0.000582614138194096	0.00432876064409936
ENSG00000164815	ORC5	origin recognition complex subunit 5	0.257170442543295	0.000609633754864072	0.00447504604760972
ENSG00000113368	LMNB1	lamin B1	0.257157049743552	0.00942251165820087	0.0365430623674215
ENSG00000145734	BDP1	B double prime 1, subunit of RNA polymerase III transcription initiation factor IIIB	0.257041418627298	1.17329361392611E-07	7.88794442384421E-06
ENSG00000197312	DDI2	DNA damage inducible 1 homolog 2	0.256857769017101	6.37614128774291E-08	4.99006626626895E-06
ENSG00000108773	KAT2A	lysine acetyltransferase 2A	0.25667246201803	0.000757163111118895	0.00528110888427123
ENSG00000095319	NUP188	nucleoporin 188	0.256589723132194	0.0000113767918060967	0.000226364041398751
ENSG00000115946	PNO1	partner of NOB1 homolog	0.256579044002662	0.000710107452633216	0.00502874702303272
ENSG00000078177	N4BP2	NEDD4 binding protein 2	0.256567325646317	0.000244260192650753	0.00224152423333923
ENSG00000172766	NAA16	N-alpha-acetyltransferase 16, NatA auxiliary subunit	0.256511030681973	2.57323786912166E-07	0.0000140250654002377
ENSG00000108094	CUL2	cullin 2	0.256439148576334	0.0000211182612291293	0.000352224901221575
ENSG00000143319	ISG20L2	interferon stimulated exonuclease gene 20 like 2	0.256375340381418	0.0000112519544996636	0.000225123185389328
ENSG00000146223	RPL7L1	ribosomal protein L7 like 1	0.256222270294586	3.71526867330152E-07	0.0000181146055026372
ENSG00000132305	IMMT	inner membrane mitochondrial protein	0.256211637401166	1.5037993518026E-08	1.71264790357161E-06
ENSG00000110713	NUP98	nucleoporin 98 and 96 precursor	0.256113318904517	6.64344131448798E-06	0.000151096211476008
ENSG00000172113	NME6	NME/NM23 nucleoside diphosphate kinase 6	0.25596137466059	0.000121269726408989	0.00130698961492061
ENSG00000213020	ZNF611	zinc finger protein 611	0.255836380148902	0.0022449826443825	0.0122666237507774
ENSG00000176170	SPHK1	sphingosine kinase 1	0.255807792699009	0.000569719399793628	0.00425991561011786
ENSG00000159079	CFAP298	cilia and flagella associated protein 298	0.255684764460017	0.0000625493643993717	0.000796799540983982
ENSG00000119685	TTLL5	tubulin tyrosine ligase like 5	0.255179772580319	0.0000020578015604284	0.0000628082192273956
ENSG00000125485	DDX31	DEAD-box helicase 31	0.255120561497435	0.00325068673406476	0.0162865168248727
ENSG00000132780	NASP	nuclear autoantigenic sperm protein	0.255045274044908	0.0000590808944994819	0.000767347685920504
ENSG00000175455	CCDC14	coiled-coil domain containing 14	0.254417385709422	0.0000665922546757492	0.000835743748854119
ENSG00000083642	PDS5B	PDS5 cohesin associated factor B	0.254183682063611	1.90446640281691E-08	2.04676491361894E-06
ENSG00000174799	CEP135	centrosomal protein 135	0.253725616723697	8.17209525394094E-07	0.0000323094159767857
ENSG00000146757	ZNF92	zinc finger protein 92	0.253448867842701	0.000614444475687314	0.00449522394221673
ENSG00000176105	YES1	YES proto-oncogene 1, Src family tyrosine kinase	0.253366233757018	0.0000300160098572464	0.000464578424372655
ENSG00000147679	UTP23	UTP23 small subunit processome component	0.253327367273561	3.12342405374448E-07	0.0000159954947933539
ENSG00000132688	NES	nestin	0.253164535442706	0.00145646453284847	0.00878541708924921
ENSG00000196756	SNHG17	small nucleolar RNA host gene 17	0.252979344039958	0.00496466220383322	0.0225225059134063
ENSG00000070785	EIF2B3	eukaryotic translation initiation factor 2B subunit gamma	0.252805234542579	0.000997739436925765	0.00653497920468846
ENSG00000169718	DUS1L	dihydrouridine synthase 1 like	0.252699406741925	0.000575294090164691	0.00428480386042135
ENSG00000156256	USP16	ubiquitin specific peptidase 16	0.252665287847044	3.84547183862481E-07	0.0000183708069249445
ENSG00000115295	CLIP4	CAP-Gly domain containing linker protein family member 4	0.252417398499053	1.49436360952169E-06	0.0000499962473328176
ENSG00000145332	KLHL8	kelch like family member 8	0.252237910284458	0.0000224625431807712	0.000369397490820851
ENSG00000109685	NSD2	nuclear receptor binding SET domain protein 2	0.252172460589934	0.00223084970368599	0.0121937669512721
ENSG00000092445	TYRO3	TYRO3 protein tyrosine kinase	0.252067122751304	0.0026418038567363	0.0138497315897123
ENSG00000136271	DDX56	DEAD-box helicase 56	0.251967358439481	0.000073987761816259	0.000901858812362562
ENSG00000136937	NCBP1	nuclear cap binding protein subunit 1	0.251827460507744	1.28161734241008E-07	8.35844541133344E-06
ENSG00000183520	UTP11	UTP11 small subunit processome component	0.251732409475459	0.0000530438096180979	0.000708225353089931
ENSG00000072210	ALDH3A2	aldehyde dehydrogenase 3 family member A2	0.251574934405969	3.83812170653455E-06	0.000102054421586436
ENSG00000104976	SNAPC2	small nuclear RNA activating complex polypeptide 2	0.251427090216822	0.000971378126808848	0.00639249745288048
ENSG00000033050	ABCF2	ATP binding cassette subfamily F member 2	0.251372043452452	0.000065338048576317	0.000825433741161567
ENSG00000140006	WDR89	WD repeat domain 89	0.251249266839728	0.000101698887882616	0.001148012381072
ENSG00000134058	CDK7	cyclin dependent kinase 7	0.250976570314441	0.0000537831321327666	0.000715592309919923
ENSG00000108829	LRRC59	leucine rich repeat containing 59	0.250962574141309	5.68306675482057E-07	0.0000247091970784378
ENSG00000115484	CCT4	chaperonin containing TCP1 subunit 4	0.250641243015036	1.51747636821991E-06	0.0000503439279465306
ENSG00000139131	YARS2	tyrosyl-tRNA synthetase 2	0.250205397398456	0.0000405306059242086	0.000574849049265193
ENSG00000135624	CCT7	chaperonin containing TCP1 subunit 7	0.250040400741231	4.49424233908878E-07	0.0000202320449371191
ENSG00000035928	RFC1	replication factor C subunit 1	0.249945965828686	1.32282397704034E-07	8.55407487864944E-06
ENSG00000197555	SIPA1L1	signal induced proliferation associated 1 like 1	0.249804324136853	0.0014065746955887	0.00855611810647573
ENSG00000213066	CEP43	centrosomal protein 43	0.249719141416125	0.000705653108867641	0.00500649562734964
ENSG00000091127	PUS7	pseudouridine synthase 7	0.249658331921546	2.56165590197745E-07	0.0000140119823369455
ENSG00000130695	CEP85	centrosomal protein 85	0.249540179566955	0.0104412514553918	0.0395394388240034
ENSG00000177542	SLC25A22	solute carrier family 25 member 22	0.249518644598747	0.00230757681060262	0.012527900998437
ENSG00000173540	GMPPB	GDP-mannose pyrophosphorylase B	0.249235188558742	0.0015791523428439	0.00938817448544632
ENSG00000159445	THEM4	thioesterase superfamily member 4	0.249144729369523	0.000349413408759721	0.00290757766523694
ENSG00000132382	MYBBP1A	MYB binding protein 1a	0.248339055424437	0.0000451048044179209	0.000626907486540884
ENSG00000148296	SURF6	surfeit 6	0.248318885110464	3.25484851053696E-06	0.0000906427794147892
ENSG00000198168	SVIP	small VCP interacting protein	0.248242407548951	0.000482141927774512	0.0037452682806479
ENSG00000101811	CSTF2	cleavage stimulation factor subunit 2	0.248163365387867	0.0118443150216219	0.0433899711776332
ENSG00000039123	MTREX	Mtr4 exosome RNA helicase	0.24812923895499	0.0000687549037185082	0.000855847133481366
ENSG00000134987	WDR36	WD repeat domain 36	0.248031061865322	0.0000844249990570533	0.000994911127883931
ENSG00000087470	DNM1L	dynamin 1 like	0.248030204654465	6.2804033427423E-08	4.96607437376115E-06
ENSG00000113734	BNIP1	BCL2 interacting protein 1	0.247922758593034	0.00336757371987308	0.0166981560943468
ENSG00000196943	NOP9	NOP9 nucleolar protein	0.247921137711895	0.00214069023762625	0.0117768830989236
ENSG00000162909	CAPN2	calpain 2	0.247795147795211	6.14445084807146E-06	0.000142942781086004
ENSG00000182199	SHMT2	serine hydroxymethyltransferase 2	0.247751597333874	0.00142780005688727	0.00866043587764571
ENSG00000279632			0.24766511196531	0.0121839202567401	0.0443239110937092
ENSG00000143499	SMYD2	SET and MYND domain containing 2	0.247566551468962	0.00964765218152765	0.0372175985698416
ENSG00000122034	GTF3A	general transcription factor IIIA	0.247561369856102	2.04747439048855E-06	0.0000626711109336428
ENSG00000132300	PTCD3	pentatricopeptide repeat domain 3	0.247300324627189	4.48524554979951E-10	1.11749526684129E-07
ENSG00000146731	CCT6A	chaperonin containing TCP1 subunit 6A	0.24719133719818	1.09696460844427E-08	1.30787319448969E-06
ENSG00000072121	ZFYVE26	zinc finger FYVE-type containing 26	0.24709823064768	0.00345178413094403	0.0169982825499635
ENSG00000165675	ENOX2	ecto-NOX disulfide-thiol exchanger 2	0.247028735887915	0.000396036110881932	0.00320801862429361
ENSG00000104635	SLC39A14	solute carrier family 39 member 14	0.24673608794092	0.000327951511151801	0.00277431707964947
ENSG00000101384	JAG1	jagged canonical Notch ligand 1	0.246591669459466	0.0000215776094291871	0.000358319801413302
ENSG00000111961	SASH1	SAM and SH3 domain containing 1	0.246302280536617	1.90740275232231E-10	6.19337731982783E-08
ENSG00000156017	CARNMT1	carnosine N-methyltransferase 1	0.246292791213061	0.0000153708174639915	0.000284332176142999
ENSG00000140598	EFL1	elongation factor like GTPase 1	0.246222217592165	0.0000973767884722518	0.00111200515977136
ENSG00000100372	SLC25A17	solute carrier family 25 member 17	0.246109460983001	0.0000265757150040651	0.000419653704198864
ENSG00000109062	SLC9A3R1	SLC9A3 regulator 1	0.245973116441169	0.0105845550622985	0.0398841715569723
ENSG00000029153	BMAL2	basic helix-loop-helix ARNT like 2	0.245787345622038	0.0038892053562149	0.0186958295157033
ENSG00000138639	ARHGAP24	Rho GTPase activating protein 24	0.245749634818154	0.00844134408349334	0.0335128387248158
ENSG00000170989	S1PR1	sphingosine-1-phosphate receptor 1	0.245735921127344	4.21967318318083E-07	0.0000194551155433603
ENSG00000132313	MRPL35	mitochondrial ribosomal protein L35	0.245672023207991	0.000211018409343649	0.00200188234177695
ENSG00000116991	SIPA1L2	signal induced proliferation associated 1 like 2	0.245613573187242	0.000253645755794755	0.00230272925590944
ENSG00000272335			0.245583203724333	0.00820089669682532	0.0328574125729197
ENSG00000130348	QRSL1	glutaminyl-tRNA amidotransferase subunit QRSL1	0.245513800673117	0.0000789030345983972	0.000945906685786441
ENSG00000005249	PRKAR2B	protein kinase cAMP-dependent type II regulatory subunit beta	0.245414098288534	0.000942960223111519	0.00625131014982837
ENSG00000144674	GOLGA4	golgin A4	0.245378007632022	3.64483838438076E-08	3.39169991366066E-06
ENSG00000111615	KRR1	KRR1 small subunit processome component homolog	0.245165713699141	1.11138277614954E-06	0.0000414207686660069
ENSG00000147894	C9orf72	C9orf72-SMCR8 complex subunit	0.245073206540837	0.00199778946269551	0.0111842498129847
ENSG00000130299	GTPBP3	GTP binding protein 3, mitochondrial	0.245039805644121	0.00124043006494695	0.00777740477450918
ENSG00000124831	LRRFIP1	LRR binding FLII interacting protein 1	0.244905477533637	1.1281330381768E-08	1.33460761981521E-06
ENSG00000103540	CCP110	centriolar coiled-coil protein 110	0.244845618145536	0.000734772557259258	0.00516031477051704
ENSG00000104093	DMXL2	Dmx like 2	0.244816620721925	0.000137452355328617	0.00144466969329891
ENSG00000109133	TMEM33	transmembrane protein 33	0.244621463049254	6.8851651003709E-07	0.0000286306552034769
ENSG00000172716	SLFN11	schlafen family member 11	0.244576985634484	0.000089705050566035	0.00104591394915769
ENSG00000100578	KIAA0586	KIAA0586	0.24451019901387	2.96263978097645E-07	0.0000153566640732582
ENSG00000136891	TEX10	testis expressed 10	0.2445024960317	0.000191636966516558	0.00185569273223933
ENSG00000124228	DDX27	DEAD-box helicase 27	0.2444223472518	1.3538194928028E-07	8.71756931631375E-06
ENSG00000164649	CDCA7L	cell division cycle associated 7 like	0.244159276481648	0.0000948349778268971	0.00109146048010277
ENSG00000160299	PCNT	pericentrin	0.244046428485067	0.00111323811037401	0.00715769801506159
ENSG00000137168	PPIL1	peptidylprolyl isomerase like 1	0.24396325479902	0.00122002444937291	0.00768419031030951
ENSG00000170854	RIOX2	ribosomal oxygenase 2	0.243767227797479	3.08820039722345E-06	0.0000872142630231398
ENSG00000165733	BMS1	BMS1 ribosome biogenesis factor	0.243732343573269	1.82998640851071E-06	0.0000577012863228967
ENSG00000170525	PFKFB3	6-phosphofructo-2-kinase/fructose-2,6-biphosphatase 3	0.243644464495836	0.000571079913864246	0.00426590825525319
ENSG00000163659	TIPARP	TCDD inducible poly(ADP-ribose) polymerase	0.243478376117314	0.00188994645491774	0.0107444891600823
ENSG00000115970	THADA	THADA armadillo repeat containing	0.24324427426766	0.0000195785052437492	0.000334588542581026
ENSG00000198464	ZNF480	zinc finger protein 480	0.243094002036354	0.000210523640931218	0.00199925406611781
ENSG00000169826	CSGALNACT2	chondroitin sulfate N-acetylgalactosaminyltransferase 2	0.24301701845955	2.88360751562344E-06	0.0000824096147863846
ENSG00000130254	SAFB2	scaffold attachment factor B2	0.243002698613059	2.79661549599258E-06	0.0000805701926370511
ENSG00000269343	ZNF587B	zinc finger protein 587B	0.242719376655057	0.0000710537491154318	0.000873025270573576
ENSG00000173545	ZNF622	zinc finger protein 622	0.242681075968349	0.00200623838778467	0.0112150930534732
ENSG00000153922	CHD1	chromodomain helicase DNA binding protein 1	0.2424105709938	5.89644781633266E-08	4.73608895395014E-06
ENSG00000163510	CWC22	CWC22 spliceosome associated protein homolog	0.242224470983943	7.42239357187664E-07	0.0000301748397075095
ENSG00000174405	LIG4	DNA ligase 4	0.242079213344165	0.0000455538485404737	0.000630278588011033
ENSG00000107371	EXOSC3	exosome component 3	0.242013304168148	0.00463062137010304	0.0213756541830437
ENSG00000130713	EXOSC2	exosome component 2	0.241926484602831	0.0048878244642484	0.0222358093145381
ENSG00000117143	UAP1	UDP-N-acetylglucosamine pyrophosphorylase 1	0.241862650106234	0.00069596066531202	0.00494923378999382
ENSG00000135637	CCDC142	coiled-coil domain containing 142	0.241753856276225	0.0104145556540664	0.0394857897292253
ENSG00000009780	FAM76A	family with sequence similarity 76 member A	0.241736658200254	0.000661667238913072	0.00474739244619294
ENSG00000198900	TOP1	DNA topoisomerase I	0.24167767227678	1.19831576834048E-07	0.0000079858065242987
ENSG00000144909	OSBPL11	oxysterol binding protein like 11	0.241163774527452	0.0000240309640894027	0.000388904075258085
ENSG00000117597	UTP25	UTP25 small subunit processome component	0.240994448161807	0.000714737819083193	0.00505216019315823
ENSG00000133226	SRRM1	serine and arginine repetitive matrix 1	0.240902114833975	7.45291814333233E-06	0.000163946206413141
ENSG00000239900	ADSL	adenylosuccinate lyase	0.240288612392558	5.65860133838779E-06	0.000136423246485207
ENSG00000140548	ZNF710	zinc finger protein 710	0.240275682824092	0.0125461023803962	0.0452638459638833
ENSG00000125482	TTF1	transcription termination factor 1	0.24016578622146	6.53580558357249E-06	0.000149539623704497
ENSG00000112249	ASCC3	activating signal cointegrator 1 complex subunit 3	0.240053977810436	0.0000151910114618944	0.000282031661703126
ENSG00000130449	ZSWIM6	zinc finger SWIM-type containing 6	0.24002281739747	2.06439639372569E-07	0.0000117995330953737
ENSG00000160208	RRP1B	ribosomal RNA processing 1B	0.239467107265195	0.0000359628728063131	0.000526707679363861
ENSG00000107581	EIF3A	eukaryotic translation initiation factor 3 subunit A	0.239292959231831	1.83590666283072E-07	0.0000108596013881626
ENSG00000144736	SHQ1	SHQ1, H/ACA ribonucleoprotein assembly factor	0.239121934559306	0.00109489744443143	0.00706521348814716
ENSG00000163900	TMEM41A	transmembrane protein 41A	0.238769251687445	0.0000810775643413566	0.00096537635738632
ENSG00000150630	VEGFC	vascular endothelial growth factor C	0.23861444488729	0.0101648327000639	0.0387523137236262
ENSG00000178691	SUZ12	SUZ12 polycomb repressive complex 2 subunit	0.238519192874882	2.24513394017613E-07	0.0000125047405332219
ENSG00000084070	SMAP2	small ArfGAP2	0.238246492884332	0.0118579818800236	0.0434280445094888
ENSG00000136897	MRPL50	mitochondrial ribosomal protein L50	0.237723918387955	0.0000353558638782104	0.000520816446568888
ENSG00000168393	DTYMK	deoxythymidylate kinase	0.237696395020837	0.00619885290437136	0.0266931981302515
ENSG00000081026	MAGI3	membrane associated guanylate kinase, WW and PDZ domain containing 3	0.237378967433213	0.0000106458453981591	0.000216045540719823
ENSG00000166226	CCT2	chaperonin containing TCP1 subunit 2	0.237046327909561	0.000011550328024036	0.000229219188523815
ENSG00000242372	EIF6	eukaryotic translation initiation factor 6	0.237038285958132	0.0000123583288711862	0.000241697146180593
ENSG00000005436	GCFC2	GC-rich sequence DNA-binding factor 2	0.237006456328055	0.00190962759239667	0.0108216957621855
ENSG00000136052	SLC41A2	solute carrier family 41 member 2	0.236995804601656	0.0135240600902241	0.0480390278974995
ENSG00000169299	PGM2	phosphoglucomutase 2	0.236922942690177	0.00102242799035404	0.0066680656242705
ENSG00000148229	POLE3	DNA polymerase epsilon 3, accessory subunit	0.236641450770111	0.000148226010761836	0.00152739848091585
ENSG00000132467	UTP3	UTP3 small subunit processome component	0.236473765786889	5.56261248399675E-08	4.55765063452157E-06
ENSG00000160193	WDR4	WD repeat domain 4	0.236419491595695	0.00447527673817785	0.02082724228615
ENSG00000157778	PSMG3	proteasome assembly chaperone 3	0.236349916911626	0.000560205538122569	0.00422187492211779
ENSG00000164308	ERAP2	endoplasmic reticulum aminopeptidase 2	0.235965933399583	0.000929849321358271	0.00618858721903558
ENSG00000132792	CTNNBL1	catenin beta like 1	0.235923065433599	0.000165993087321063	0.00166330959002413
ENSG00000096968	JAK2	Janus kinase 2	0.235589912654379	0.0000479949104918425	0.000655729927498665
ENSG00000085415	SEH1L	SEH1 like nucleoporin	0.235567699114743	0.00314130842705684	0.01583206998194
ENSG00000112874	NUDT12	nudix hydrolase 12	0.235521755194499	0.00724451970817554	0.0299248100747926
ENSG00000113739	STC2	stanniocalcin 2	0.23531310532082	0.0113766562702449	0.0420996972211947
ENSG00000124733	MEA1	male-enhanced antigen 1	0.234913549945089	0.0000134761655276106	0.000257074702646083
ENSG00000131475	VPS25	vacuolar protein sorting 25 homolog	0.234907002894697	0.00127033443616241	0.00793782839406776
ENSG00000166833	NAV2	neuron navigator 2	0.234808602409903	0.000365372324963554	0.00301565537590519
ENSG00000108561	C1QBP	complement C1q binding protein	0.234642429143555	0.0128552385049877	0.0461066497825187
ENSG00000037474	NSUN2	NOP2/Sun RNA methyltransferase 2	0.234247445666666	0.00004973307058319	0.000674645680151167
ENSG00000178104	PDE4DIP	phosphodiesterase 4D interacting protein	0.234196398403977	0.0107303733254901	0.0403466843069753
ENSG00000082397	EPB41L3	erythrocyte membrane protein band 4.1 like 3	0.234150951279382	8.89327378898024E-07	0.000034534415087437
ENSG00000173166	RAPH1	Ras association (RalGDS/AF-6) and pleckstrin homology domains 1	0.233996648542626	5.36875904654637E-06	0.000131936605168026
ENSG00000168395	ING5	inhibitor of growth family member 5	0.233640488815014	0.00260200698003703	0.0136975607182977
ENSG00000142002	DPP9	dipeptidyl peptidase 9	0.233547691668027	0.0000294521126973924	0.000457196418924539
ENSG00000067248	DHX29	DExH-box helicase 29	0.233428816488709	0.0000372284227079343	0.000540573700233859
ENSG00000136243	NUP42	nucleoporin 42	0.233214769031612	0.000924377760871873	0.00617371072589307
ENSG00000184575	XPOT	exportin for tRNA	0.233100202825844	0.0013889565389186	0.00846858399538023
ENSG00000153250	RBMS1	RNA binding motif single stranded interacting protein 1	0.233055278070687	2.18505824547137E-07	0.0000122596227515215
ENSG00000185947	ZNF267	zinc finger protein 267	0.232975705655654	0.00018911278103845	0.00183824850409413
ENSG00000247287			0.232915295537804	0.00392938286988376	0.0188454783083897
ENSG00000147224	PRPS1	phosphoribosyl pyrophosphate synthetase 1	0.23287202022126	0.00336923216862215	0.0166981560943468
ENSG00000255717	SNHG1	small nucleolar RNA host gene 1	0.232859028581683	0.00341447895937885	0.0168479604565857
ENSG00000128923	MINDY2	MINDY lysine 48 deubiquitinase 2	0.232828392085049	2.10443828473663E-06	0.0000641034584099116
ENSG00000164291	ARSK	arylsulfatase family member K	0.232711332402523	0.00453390106928388	0.0209926772507103
ENSG00000148606	POLR3A	RNA polymerase III subunit A	0.232580991196136	0.000706229102615752	0.00500745877395875
ENSG00000168569	TMEM223	transmembrane protein 223	0.23253984324791	0.000221868843152741	0.00207471839176102
ENSG00000104626	ERI1	exoribonuclease 1	0.232436900228448	0.006112596451019	0.0264186730215239
ENSG00000058600	POLR3E	RNA polymerase III subunit E	0.232293820138534	0.000349610445954379	0.00290757766523694
ENSG00000134668	SPOCD1	SPOC domain containing 1	0.232276079570913	0.00196695707893084	0.0110487719958168
ENSG00000135249	RINT1	RAD50 interactor 1	0.232200267170138	0.00026475352507854	0.00237112884168051
ENSG00000104131	EIF3J	eukaryotic translation initiation factor 3 subunit J	0.232136959789281	1.24193430728239E-06	0.0000439748479430083
ENSG00000143179	UCK2	uridine-cytidine kinase 2	0.231812331548411	0.00180274342572552	0.0103546318987884
ENSG00000171566	PLRG1	pleiotropic regulator 1	0.231699451652467	5.07129659592692E-09	6.67181528883109E-07
ENSG00000181026	AEN	apoptosis enhancing nuclease	0.231695047281942	0.0000568269581241439	0.000746973477978088
ENSG00000164466	SFXN1	sideroflexin 1	0.231668050497642	0.000310634657968751	0.00267055579923351
ENSG00000166128	RAB8B	RAB8B, member RAS oncogene family	0.231612452240681	3.06349891887782E-06	0.0000867385102059266
ENSG00000167962	ZNF598	zinc finger protein 598, E3 ubiquitin ligase	0.231608284169785	0.00138427208536024	0.00844677180914942
ENSG00000112941	TENT4A	terminal nucleotidyltransferase 4A	0.231597178284945	0.000132994289947155	0.00140848428791362
ENSG00000139324	TMTC3	transmembrane O-mannosyltransferase targeting cadherins 3	0.231592594494478	2.7257737487642E-10	7.8486855056397E-08
ENSG00000117505	DR1	down-regulator of transcription 1	0.231251717882137	2.74211376140021E-06	0.0000794068275383846
ENSG00000149573	MPZL2	myelin protein zero like 2	0.231158699307155	0.000021359738352366	0.000355349643071912
ENSG00000100523	DDHD1	DDHD domain containing 1	0.230776752152376	0.0000392534842002254	0.000560905826198164
ENSG00000197646	PDCD1LG2	programmed cell death 1 ligand 2	0.230754385492845	0.000285630865843114	0.00250806251072024
ENSG00000102178	UBL4A	ubiquitin like 4A	0.230734285149429	0.000362662583590662	0.00299815476065931
ENSG00000117174	ZNHIT6	zinc finger HIT-type containing 6	0.230702819507955	4.01406980421742E-07	0.0000188482655257697
ENSG00000270547	LINC01235	long intergenic non-protein coding RNA 1235	0.230662561452007	0.0116346524905385	0.0428673181212237
ENSG00000120705	ETF1	eukaryotic translation termination factor 1	0.230448561776163	3.20019056617339E-06	0.0000897759342470076
ENSG00000158882	TOMM40L	translocase of outer mitochondrial membrane 40 like	0.230311839100209	0.00148281177133525	0.00891966513297091
ENSG00000105197	TIMM50	translocase of inner mitochondrial membrane 50	0.230265668768348	0.00190205136289305	0.0107947957787694
ENSG00000125676	THOC2	THO complex subunit 2	0.230245771448266	4.2907096235221E-13	5.45670996371423E-10
ENSG00000112078	KCTD20	potassium channel tetramerization domain containing 20	0.23014378333039	9.57476289283673E-10	1.96841800855816E-07
ENSG00000196739	COL27A1	collagen type XXVII alpha 1 chain	0.229928647492939	0.0000122913312758112	0.000240793333247951
ENSG00000068654	POLR1A	RNA polymerase I subunit A	0.229737582471012	0.00114759298605582	0.00732659587105491
ENSG00000163029	SMC6	structural maintenance of chromosomes 6	0.229664080560759	1.78746241672928E-09	3.03094043796728E-07
ENSG00000143799	PARP1	poly(ADP-ribose) polymerase 1	0.229484091317454	0.0029839028698142	0.0152471551744925
ENSG00000260027	HOXB7	homeobox B7	0.22934183379713	0.0000115282372354857	0.000229078682878576
ENSG00000176619	LMNB2	lamin B2	0.229310243012332	0.0077416708816125	0.0314971045919191
ENSG00000189306	RRP7A	ribosomal RNA processing 7 homolog A	0.228902015075442	0.000238158651010264	0.00220364621807282
ENSG00000186063	AIDA	axin interactor, dorsalization associated	0.228832119796343	0.010041099632421	0.0383840234966038
ENSG00000141456	PELP1	proline, glutamate and leucine rich protein 1	0.228737964931836	0.00145378101112964	0.00877616772581067
ENSG00000159593	NAE1	NEDD8 activating enzyme E1 subunit 1	0.228646629029807	0.0000019576050996951	0.0000608452371210732
ENSG00000083093	PALB2	partner and localizer of BRCA2	0.228595833941238	0.00107317444300828	0.00695647486249623
ENSG00000115355	CCDC88A	coiled-coil domain containing 88A	0.228574855497077	1.61115214665193E-07	0.0000100358338408388
ENSG00000198677	SKIC3	SKI3 subunit of superkiller complex	0.228502895322648	1.85538382758802E-07	0.0000109324372945254
ENSG00000100462	PRMT5	protein arginine methyltransferase 5	0.228478133667064	0.00814117602240864	0.0326695995997839
ENSG00000115350	POLE4	DNA polymerase epsilon 4, accessory subunit	0.228460653709485	0.00852521255027836	0.0337755110928863
ENSG00000103496	STX4	syntaxin 4	0.228432477777952	0.0000287529012571016	0.000447753087841456
ENSG00000155959	VBP1	VHL binding protein 1	0.228334795418309	0.0000045052627249852	0.000115944037851601
ENSG00000133131	MORC4	MORC family CW-type zinc finger 4	0.228259606695773	0.000874706489337765	0.00590051302464749
ENSG00000174891	RSRC1	arginine and serine rich coiled-coil 1	0.227843514405753	0.000485422954652702	0.00376616152056679
ENSG00000198707	CEP290	centrosomal protein 290	0.227680477734682	1.49716827410377E-06	0.0000499962473328176
ENSG00000174953	DHX36	DEAH-box helicase 36	0.227591206694673	1.35296142636847E-09	2.54907954664311E-07
ENSG00000065548	ZC3H15	zinc finger CCCH-type containing 15	0.227463421317464	0.0000112554216926844	0.000225123185389328
ENSG00000196912	ANKRD36B	ankyrin repeat domain 36B	0.227379346049775	0.000860382619453701	0.00583828330612847
ENSG00000112578	BYSL	bystin like	0.227163737921008	0.00329228832467026	0.0164343081474294
ENSG00000105738	SIPA1L3	signal induced proliferation associated 1 like 3	0.227016290280255	0.00627501504999618	0.0268846166979202
ENSG00000134531	EMP1	epithelial membrane protein 1	0.226483801692175	0.000181618059760617	0.00178472196394513
ENSG00000173692	PSMD1	proteasome 26S subunit, non-ATPase 1	0.226075458700361	1.28881766803565E-06	0.0000453194618246361
ENSG00000010165	METTL13	methyltransferase 13, eEF1A lysine and N-terminal methyltransferase	0.225278871449902	0.0006373409158153	0.00462724058813382
ENSG00000254635			0.225220176754303	0.000295712988283385	0.00258026067135091
ENSG00000086827	ZW10	zw10 kinetochore protein	0.22517439571488	0.000206696694376561	0.00197070630474366
ENSG00000123545	NDUFAF4	NADH:ubiquinone oxidoreductase complex assembly factor 4	0.224616325646383	0.00313633065110698	0.0158226585343946
ENSG00000118007	STAG1	stromal antigen 1	0.224531164813539	0.0000989368817628493	0.00112677294968869
ENSG00000068878	PSME4	proteasome activator subunit 4	0.224512092553783	0.0000223773457141372	0.000368393390446006
ENSG00000169221	TBC1D10B	TBC1 domain family member 10B	0.224257050689737	0.000629764503171958	0.00458095142178611
ENSG00000141385	AFG3L2	AFG3 like matrix AAA peptidase subunit 2	0.224134250042596	5.49617762896296E-06	0.000133775385638921
ENSG00000144120	TMEM177	transmembrane protein 177	0.223937855025003	0.00629691721804625	0.0269594577361817
ENSG00000213341	CHUK	component of inhibitor of nuclear factor kappa B kinase complex	0.223831922911708	0.000983754372030847	0.00646836513208218
ENSG00000153015	CWC27	CWC27 spliceosome associated cyclophilin	0.223745822399177	2.48777825276558E-06	0.0000728713702791853
ENSG00000065183	WDR3	WD repeat domain 3	0.223733274061154	0.000125276942121996	0.00133976973631659
ENSG00000122965	RBM19	RNA binding motif protein 19	0.223693457717387	0.00983109672763282	0.0377915282519911
ENSG00000175166	PSMD2	proteasome 26S subunit ubiquitin receptor, non-ATPase 2	0.223515008002014	0.00831291426643712	0.0331322498354915
ENSG00000123505	AMD1	adenosylmethionine decarboxylase 1	0.223263192790662	0.00339895086420959	0.0168086160527228
ENSG00000127616	SMARCA4	SWI/SNF related, matrix associated, actin dependent regulator of chromatin, subfamily a, member 4	0.22320320022891	1.02309937075623E-08	1.23545089874146E-06
ENSG00000171865	RNASEH1	ribonuclease H1	0.223139325707923	0.0000112505973539675	0.000225123185389328
ENSG00000138031	ADCY3	adenylate cyclase 3	0.223061640841731	0.00140025718372502	0.00852726451748902
ENSG00000155096	AZIN1	antizyme inhibitor 1	0.222898349125298	7.98971288316534E-06	0.00017197603428771
ENSG00000167862	MRPL58	mitochondrial ribosomal protein L58	0.222831518162724	0.000850195600609415	0.00579233708075905
ENSG00000120068	HOXB8	homeobox B8	0.222794561140936	0.00444634312888538	0.0207256085796945
ENSG00000133398	MED10	mediator complex subunit 10	0.222557568477081	6.52279933250374E-07	0.0000274227109127657
ENSG00000117133	RPF1	ribosome production factor 1 homolog	0.222456021346387	0.0000252746455937979	0.000404314849483175
ENSG00000096063	SRPK1	SRSF protein kinase 1	0.222096215559378	6.93323952184837E-06	0.00015698294502602
ENSG00000151233	GXYLT1	glucoside xylosyltransferase 1	0.22202366223379	1.7757603914847E-07	0.0000106692438324598
ENSG00000106105	GARS1	glycyl-tRNA synthetase 1	0.221874093020629	0.0000245678797543064	0.000396332360391617
ENSG00000166788	SAAL1	serum amyloid A like 1	0.221857295954908	0.00555991142796629	0.02459331195188
ENSG00000182973	CNOT10	CCR4-NOT transcription complex subunit 10	0.221819469484541	0.00123806333722587	0.00776894925551151
ENSG00000139921	TMX1	thioredoxin related transmembrane protein 1	0.221690850752857	0.0000444608007342546	0.000620215978067148
ENSG00000159131	GART	phosphoribosylglycinamide formyltransferase, phosphoribosylglycinamide synthetase, phosphoribosylaminoimidazole synthetase	0.221478602312354	0.000339839304723599	0.00285117516733746
ENSG00000176953	NFATC2IP	nuclear factor of activated T cells 2 interacting protein	0.221363618764953	1.56039554745594E-06	0.0000515437152591451
ENSG00000135040	NAA35	N-alpha-acetyltransferase 35, NatC auxiliary subunit	0.221360099598163	3.01350334854343E-08	2.94801760270008E-06
ENSG00000034693	PEX3	peroxisomal biogenesis factor 3	0.221237146451836	0.00028982912200706	0.00254346304252429
ENSG00000146476	ARMT1	acidic residue methyltransferase 1	0.221167259543907	0.000234574168037078	0.00217619232730325
ENSG00000083223	TUT7	terminal uridylyl transferase 7	0.221112807534958	0.0000141605141004384	0.000267124358080087
ENSG00000161091	MFSD12	major facilitator superfamily domain containing 12	0.220943441644787	0.000191428025134735	0.00185484640735313
ENSG00000173674	EIF1AX	eukaryotic translation initiation factor 1A X-linked	0.22085724667591	5.06394282340643E-06	0.000126069871823826
ENSG00000169379	ARL13B	ADP ribosylation factor like GTPase 13B	0.220695557267246	0.000179349325369364	0.00177030001866752
ENSG00000148308	GTF3C5	general transcription factor IIIC subunit 5	0.220603106549672	0.0011693018662483	0.00744771109382943
ENSG00000248333	CDK11B	cyclin dependent kinase 11B	0.220568044475465	0.000592769647760163	0.00438500125761893
ENSG00000277161	PIGW	phosphatidylinositol glycan anchor biosynthesis class W	0.220440352962554	0.010383911702313	0.0394005162826948
ENSG00000102393	GLA	galactosidase alpha	0.220282271952883	0.00621512061517772	0.0267481544580449
ENSG00000145780	FEM1C	fem-1 homolog C	0.220133849858885	0.000705650228085774	0.00500649562734964
ENSG00000103274	NUBP1	NUBP iron-sulfur cluster assembly factor 1, cytosolic	0.220073018303369	0.00427438155488765	0.0201269166643445
ENSG00000173418	NAA20	N-alpha-acetyltransferase 20, NatB catalytic subunit	0.219876156539824	7.43446676497187E-07	0.0000301748397075095
ENSG00000132383	RPA1	replication protein A1	0.219868492129041	0.00506484232510924	0.0228749803857627
ENSG00000138698	RAP1GDS1	Rap1 GTPase-GDP dissociation stimulator 1	0.219652557754987	0.000017431723866421	0.000311031524554757
ENSG00000163214	DHX57	DExH-box helicase 57	0.219494888249063	0.00091488085756729	0.00611831584896337
ENSG00000165175	MID1IP1	MID1 interacting protein 1	0.219417207855659	0.00986681323484333	0.0378887945545876
ENSG00000165660	ABRAXAS2	abraxas 2, BRISC complex subunit	0.21920428641905	0.0000225855711938979	0.000370621937623737
ENSG00000139496	NUP58	nucleoporin 58	0.218543961008161	0.000314743192408428	0.00269545222185467
ENSG00000131368	MRPS25	mitochondrial ribosomal protein S25	0.218439250141146	0.000368182798486345	0.0030339296369871
ENSG00000196352	CD55	CD55 molecule (Cromer blood group)	0.218189079547145	8.67560568368228E-06	0.000183377310718387
ENSG00000100335	MIEF1	mitochondrial elongation factor 1	0.218129862317718	3.17182968593616E-06	0.0000891441857036312
ENSG00000133858	ZFC3H1	zinc finger C3H1-type containing	0.217965573626271	7.87273815889112E-06	0.000169937563002599
ENSG00000107672	NSMCE4A	NSE4 homolog A, SMC5-SMC6 complex component	0.217860675716987	2.40573987287579E-06	0.000071151155426274
ENSG00000174173	TRMT10C	tRNA methyltransferase 10C, mitochondrial RNase P subunit	0.217715381455439	1.98254051438065E-06	0.0000612460542306946
ENSG00000122257	RBBP6	RB binding protein 6, ubiquitin ligase	0.217657154575516	2.00107004577721E-12	1.5269164984303E-09
ENSG00000275004	ZNF280B	zinc finger protein 280B	0.217575392502311	0.012606828554694	0.0454292350822162
ENSG00000103342	GSPT1	G1 to S phase transition 1	0.217448209237179	0.000401980242883581	0.00324239983437967
ENSG00000108064	TFAM	transcription factor A, mitochondrial	0.217428633520682	0.00311455305818185	0.015738806033415
ENSG00000100941	PNN	pinin, desmosome associated protein	0.217368421236359	0.0000181770052855708	0.000319584421270848
ENSG00000187522	HSPA14	heat shock protein family A (Hsp70) member 14	0.217126108310374	0.0044837458976402	0.0208363112496611
ENSG00000198131	ZNF544	zinc finger protein 544	0.216958767927177	0.00285354420055996	0.0147320494062062
ENSG00000116489	CAPZA1	capping actin protein of muscle Z-line subunit alpha 1	0.216918271971313	1.81679549821274E-07	0.0000108596013881626
ENSG00000263731			0.21684761303389	0.00821098907328862	0.0328805836387976
ENSG00000118596	SLC16A7	solute carrier family 16 member 7	0.216812778632447	0.0047546316012156	0.0218226865762861
ENSG00000086712	TXLNG	taxilin gamma	0.216666644368771	0.00191065738564434	0.010823512383934
ENSG00000136950	ARPC5L	actin related protein 2/3 complex subunit 5 like	0.216496791933678	0.000146337399510371	0.0015180027994309
ENSG00000142207	URB1	URB1 ribosome biogenesis homolog	0.216287815489234	0.00194344913342403	0.0109523549576012
ENSG00000164647	STEAP1	STEAP family member 1	0.216147705358065	0.0120569048444585	0.0439456472011656
ENSG00000134146	DPH6	diphthamine biosynthesis 6	0.21595946032254	0.0124996540894429	0.0451337208819345
ENSG00000110660	SLC35F2	solute carrier family 35 member F2	0.215820793866183	5.99295049051423E-07	0.0000257629344889402
ENSG00000153975	ZUP1	zinc finger containing ubiquitin peptidase 1	0.215642344137079	0.00629850208678251	0.0269594577361817
ENSG00000153006	SREK1IP1	SREK1 interacting protein 1	0.215586883502732	5.34088311994753E-08	4.44631592198522E-06
ENSG00000116918	TSNAX	translin associated factor X	0.215577303920661	1.67856701827355E-06	0.0000541850187375919
ENSG00000183137	CEP57L1	centrosomal protein 57 like 1	0.215558112421804	0.000900937530999174	0.00603564866574995
ENSG00000100591	AHSA1	activator of HSP90 ATPase activity 1	0.21530341672082	0.00236538408183087	0.0127296445650092
ENSG00000083535	PIBF1	progesterone immunomodulatory binding factor 1	0.21527670660744	0.00225026356412851	0.0122866805911146
ENSG00000166025	AMOTL1	angiomotin like 1	0.215098470796028	0.0000683253301511447	0.000851889594310964
ENSG00000141030	COPS3	COP9 signalosome subunit 3	0.215040163485854	0.00127855750598968	0.00798366043326864
ENSG00000062650	WAPL	WAPL cohesin release factor	0.215014353494661	2.37543454963389E-06	0.0000705282230777486
ENSG00000142634	EFHD2	EF-hand domain family member D2	0.214977023845376	0.0138251803526007	0.0488046172924358
ENSG00000168883	USP39	ubiquitin specific peptidase 39	0.214956467240932	0.00110739124674933	0.0071307585724226
ENSG00000169251	NMD3	NMD3 ribosome export adaptor	0.214628054690337	1.62713848136785E-06	0.0000530593170174246
ENSG00000178726	THBD	thrombomodulin	0.214624188973592	0.0138009837339445	0.0487426088321517
ENSG00000115942	ORC2	origin recognition complex subunit 2	0.214468601285741	0.000105801194125684	0.00118152857254442
ENSG00000116741	RGS2	regulator of G protein signaling 2	0.21442529123231	0.00722634566718096	0.0298622424118193
ENSG00000060749	QSER1	glutamine and serine rich 1	0.214374671790342	0.0000336654465756321	0.000505180314838467
ENSG00000183955	KMT5A	lysine methyltransferase 5A	0.214358597861008	0.00326833332067552	0.0163427374858549
ENSG00000125351	UPF3B	UPF3B regulator of nonsense mediated mRNA decay	0.214138277729899	2.32412066635648E-07	0.0000128430799707514
ENSG00000166986	MARS1	methionyl-tRNA synthetase 1	0.214059651195137	0.000103600924363128	0.0011633949276716
ENSG00000144231	POLR2D	RNA polymerase II subunit D	0.213830845594209	0.000294398320191607	0.00257320318696684
ENSG00000134333	LDHA	lactate dehydrogenase A	0.213541537687287	0.0119055367488129	0.043557533140781
ENSG00000047410	TPR	translocated promoter region, nuclear basket protein	0.213508872818417	4.45698441455574E-07	0.000020183394406687
ENSG00000184207	PGP	phosphoglycolate phosphatase	0.213399449160276	0.00226556123916817	0.0123613621991224
ENSG00000198887	SMC5	structural maintenance of chromosomes 5	0.213354246120754	0.0000287343928966567	0.000447753087841456
ENSG00000135047	CTSL	cathepsin L	0.213231870475905	0.000116246668506626	0.00126807748969236
ENSG00000151835	SACS	sacsin molecular chaperone	0.213149520433821	0.0000996875715932188	0.00113278632173054
ENSG00000243667	DNAAF10	dynein axonemal assembly factor 10	0.21301738371162	0.000661657684420936	0.00474739244619294
ENSG00000109971	HSPA8	heat shock protein family A (Hsp70) member 8	0.212349126506237	0.00177905560107182	0.0102453462369649
ENSG00000177034	MTX3	metaxin 3	0.212236525126763	0.00257016036920219	0.013554043650707
ENSG00000047621	C12orf4	chromosome 12 open reading frame 4	0.212191816511802	0.00556455036023463	0.02459331195188
ENSG00000169689	CENPX	centromere protein X	0.212180013079879	0.00189510900018322	0.0107634009868984
ENSG00000142875	PRKACB	protein kinase cAMP-activated catalytic subunit beta	0.212071740074855	6.22265116518612E-06	0.000144103003690296
ENSG00000225921	NOL7	nucleolar protein 7	0.211792800928247	0.0000565384133792708	0.000743821316018148
ENSG00000206527	HACD2	3-hydroxyacyl-CoA dehydratase 2	0.211760634245427	0.000190277542877481	0.00184721729125524
ENSG00000143633	C1orf131	chromosome 1 open reading frame 131	0.211649978709463	0.000263406951292837	0.00236372539319264
ENSG00000196776	CD47	CD47 molecule	0.211642293673487	0.000257149248110177	0.00233037688563504
ENSG00000137601	NEK1	NIMA related kinase 1	0.21158194313119	0.0000125854609317961	0.000244670979974701
ENSG00000177302	TOP3A	DNA topoisomerase III alpha	0.211310861294643	0.00901299074592519	0.0352956766162598
ENSG00000169230	PRELID1	PRELI domain containing 1	0.211182948035713	0.000798257495206942	0.00551730418222515
ENSG00000087263	OGFOD1	2-oxoglutarate and iron dependent oxygenase domain containing 1	0.211173060911681	0.00330903287121941	0.0165038172905119
ENSG00000172115	CYCS	cytochrome c, somatic	0.211054424155657	0.00112911007553421	0.00724006254736454
ENSG00000179115	FARSA	phenylalanyl-tRNA synthetase subunit alpha	0.210935759723463	0.000657795217749979	0.00473257121154555
ENSG00000134077	THUMPD3	THUMP domain containing 3	0.210868164752819	0.000172037883688838	0.00171711585544497
ENSG00000128908	INO80	INO80 complex ATPase subunit	0.210651830309257	5.98110322013104E-06	0.000140494433128274
ENSG00000112685	EXOC2	exocyst complex component 2	0.210514360408704	0.000179106827502383	0.00176915811942646
ENSG00000205060	SLC35B4	solute carrier family 35 member B4	0.210469880751502	0.0000452007978740983	0.000627099433051467
ENSG00000138750	NUP54	nucleoporin 54	0.210248092662739	0.000399438451475219	0.00322719988995996
ENSG00000124789	NUP153	nucleoporin 153	0.210042785504704	0.0015875639951614	0.00943083461664389
ENSG00000163170	BOLA3	bolA family member 3	0.210025114506961	0.00773827728547795	0.0314916932409811
ENSG00000278259	MYO19	myosin XIX	0.209983905675744	0.00203399943811336	0.0113194347318663
ENSG00000174197	MGA	MAX dimerization protein MGA	0.209635764257196	3.30736303453486E-07	0.0000166579759967117
ENSG00000177971	IMP3	IMP U3 small nucleolar ribonucleoprotein 3	0.209583078850273	0.0012706975143639	0.00793782839406776
ENSG00000132842	AP3B1	adaptor related protein complex 3 subunit beta 1	0.209542045222169	1.60342639257694E-07	0.0000100286435152117
ENSG00000132664	POLR3F	RNA polymerase III subunit F	0.209523558939425	0.0141999707933142	0.049686337008648
ENSG00000113070	HBEGF	heparin binding EGF like growth factor	0.209388818215804	0.0023243847771274	0.0125922740801354
ENSG00000012963	UBR7	ubiquitin protein ligase E3 component n-recognin 7	0.209081498964879	0.0030145804657504	0.0153402842573581
ENSG00000116455	WDR77	WD repeat domain 77	0.209042106655621	0.00429606355881358	0.020191631035126
ENSG00000174780	SRP72	signal recognition particle 72	0.208765863869611	1.21474177327581E-06	0.0000434149278734475
ENSG00000116266	STXBP3	syntaxin binding protein 3	0.208731515375727	0.0000698528916740901	0.000862387032915346
ENSG00000156469	MTERF3	mitochondrial transcription termination factor 3	0.208358332981803	0.00807126277421444	0.0324744374366693
ENSG00000138231	DBR1	debranching RNA lariats 1	0.208269983531824	0.000176062398897921	0.00174586632201506
ENSG00000172469	MANEA	mannosidase endo-alpha	0.20822749759032	0.00318310318620526	0.0160094150021924
ENSG00000115307	AUP1	AUP1 lipid droplet regulating VLDL assembly factor	0.208176533771062	0.000212479832839278	0.00201407126022374
ENSG00000130779	CLIP1	CAP-Gly domain containing linker protein 1	0.208003083772101	1.8765566929025E-09	3.11284040112881E-07
ENSG00000172175	MALT1	MALT1 paracaspase	0.207632557816027	0.0108682702307351	0.0407083017043276
ENSG00000120688	WBP4	WW domain binding protein 4	0.207450873317847	9.80301588164629E-08	6.98448364082555E-06
ENSG00000167085	PHB1	prohibitin 1	0.207193317060742	0.00109813384551307	0.00708011010408746
ENSG00000124275	MTRR	5-methyltetrahydrofolate-homocysteine methyltransferase reductase	0.207173033549	0.00234459061762597	0.0126568084243332
ENSG00000182810	DDX28	DEAD-box helicase 28	0.207028957972945	0.0133336539952442	0.047487723132187
ENSG00000101255	TRIB3	tribbles pseudokinase 3	0.206995957773452	0.00547396741091064	0.0242843653075312
ENSG00000131462	TUBG1	tubulin gamma 1	0.206920900914922	0.00783097687389794	0.0317881958039437
ENSG00000088930	XRN2	5'-3' exoribonuclease 2	0.206726838191964	9.67376650559348E-10	1.96841800855816E-07
ENSG00000164323	CFAP97	cilia and flagella associated protein 97	0.206312736071122	5.65594914377561E-08	4.56695449117247E-06
ENSG00000166263	STXBP4	syntaxin binding protein 4	0.206280305290242	0.000316572621971714	0.00270481865051153
ENSG00000187097	ENTPD5	ectonucleoside triphosphate diphosphohydrolase 5 (inactive)	0.205728167380326	0.00684760076097361	0.0286226335834616
ENSG00000213965	NUDT19	nudix hydrolase 19	0.205669611530961	0.00373084839462134	0.0181088121054549
ENSG00000041357	PSMA4	proteasome 20S subunit alpha 4	0.205359989393014	0.0000185514726040158	0.000323558883897012
ENSG00000138640	FAM13A	family with sequence similarity 13 member A	0.20521025802273	0.0120211231218958	0.0438422012053229
ENSG00000143815	LBR	lamin B receptor	0.204754986146263	0.000397982129766614	0.00322207176783464
ENSG00000269958			0.204701037621898	0.000057930137743092	0.000757559410537555
ENSG00000119397	CNTRL	centriolin	0.204569764955223	0.00040974682458551	0.00328939836401866
ENSG00000100519	PSMC6	proteasome 26S subunit, ATPase 6	0.204523414260216	1.11830854301084E-06	0.0000414822302436092
ENSG00000153989	NUS1	NUS1 dehydrodolichyl diphosphate synthase subunit	0.204470454586968	0.0018129276119298	0.0103955882697775
ENSG00000136628	EPRS1	glutamyl-prolyl-tRNA synthetase 1	0.204453257333374	0.000173592267615091	0.00172585771731199
ENSG00000145293	ENOPH1	enolase-phosphatase 1	0.204426786816262	0.0000318047473513367	0.000484887361966783
ENSG00000023041	ZDHHC6	zinc finger DHHC-type palmitoyltransferase 6	0.204375226851248	0.0000933051484021835	0.00108283640286367
ENSG00000136933	RABEPK	Rab9 effector protein with kelch motifs	0.204325346047405	0.00646740509552067	0.0274621783980915
ENSG00000035141	FAM136A	family with sequence similarity 136 member A	0.204295497525526	0.00288888771558346	0.0148742629647501
ENSG00000089154	GCN1	GCN1 activator of EIF2AK4	0.204260270405837	0.0000677258326104718	0.000845796997928323
ENSG00000003989	SLC7A2	solute carrier family 7 member 2	0.204224871881173	0.00639787278075369	0.0272884115447407
ENSG00000137936	BCAR3	BCAR3 adaptor protein, NSP family member	0.204192653992512	0.000414632565779494	0.00332337583317272
ENSG00000070882	OSBPL3	oxysterol binding protein like 3	0.20358261968339	0.00232381434320546	0.0125922740801354
ENSG00000105364	MRPL4	mitochondrial ribosomal protein L4	0.203545114891313	0.00210468526448049	0.0116039023920653
ENSG00000170606	HSPA4	heat shock protein family A (Hsp70) member 4	0.203504576587748	2.64505529667647E-06	0.0000770347116079765
ENSG00000163539	CLASP2	cytoplasmic linker associated protein 2	0.203251387690087	0.000447106753891448	0.00353172679665496
ENSG00000065427	KARS1	lysyl-tRNA synthetase 1	0.203228902262351	0.0000167881355864238	0.000302046475953632
ENSG00000112110	MRPL18	mitochondrial ribosomal protein L18	0.203133477031561	0.00216438076765027	0.0118943517807385
ENSG00000057704	TMCC3	transmembrane and coiled-coil domain family 3	0.203111629477078	0.0000541762847312873	0.000719568565086315
ENSG00000164038	SLC9B2	solute carrier family 9 member B2	0.203031900198379	0.00465172455386183	0.0214147717696788
ENSG00000135776	ABCB10	ATP binding cassette subfamily B member 10	0.202998573654971	0.00763484495378457	0.0311297145985613
ENSG00000089818	NECAP1	NECAP endocytosis associated 1	0.202739630620407	0.00179348012154512	0.0103167358216736
ENSG00000135316	SYNCRIP	synaptotagmin binding cytoplasmic RNA interacting protein	0.202729802718377	0.0000117820398582299	0.000233513909449931
ENSG00000198301	SDAD1	SDA1 domain containing 1	0.202477820275004	6.72516376582014E-06	0.000152727268199674
ENSG00000134684	YARS1	tyrosyl-tRNA synthetase 1	0.202456820017394	0.00312097518364803	0.0157556077663422
ENSG00000106554	CHCHD3	coiled-coil-helix-coiled-coil-helix domain containing 3	0.202426720474236	0.00515102840532103	0.0231496931628499
ENSG00000145247	OCIAD2	OCIA domain containing 2	0.202101851698177	0.00273638009491519	0.0142330936020793
ENSG00000156170	NDUFAF6	NADH:ubiquinone oxidoreductase complex assembly factor 6	0.201967917903239	0.0070070670587352	0.0291693536233928
ENSG00000198786	ND5	NADH dehydrogenase subunit 5	0.201779742065444	0.00118227966425991	0.00749284466622529
ENSG00000186575	NF2	NF2, moesin-ezrin-radixin like (MERLIN) tumor suppressor	0.201688547593264	0.00056378151626353	0.00423330652317017
ENSG00000163832	ELP6	elongator acetyltransferase complex subunit 6	0.201680140544027	0.0020539579034196	0.0113983460233042
ENSG00000104687	GSR	glutathione-disulfide reductase	0.20142861016529	0.00228968764578822	0.0124529305639252
ENSG00000187735	TCEA1	transcription elongation factor A1	0.201241146697936	0.000987829602162325	0.00649236328966375
ENSG00000180801	ARSJ	arylsulfatase family member J	0.201051851476515	0.00160540078441883	0.00949245306897164
ENSG00000120217	CD274	CD274 molecule	0.201036650306712	0.000181034422240283	0.00178013293673258
ENSG00000164610	RP9	RP9 pre-mRNA splicing factor	0.201002606472913	0.000306588747099191	0.00264940592835829
ENSG00000119328	ABITRAM	actin binding transcription modulator	0.200951699849408	0.0119979867833391	0.0437984923051994
ENSG00000005175	RPAP3	RNA polymerase II associated protein 3	0.200757763545848	0.000926261574447163	0.00618088232953133
ENSG00000185379	RAD51D	RAD51 paralog D	0.200687556032462	0.000885739490094189	0.00595474465124556
ENSG00000064703	DDX20	DEAD-box helicase 20	0.200645727044357	7.10372375818572E-06	0.000159661160933243
ENSG00000110958	PTGES3	prostaglandin E synthase 3	0.200357600557507	0.000406873705888497	0.00327494705989681
ENSG00000111981	ULBP1	UL16 binding protein 1	0.200280301406933	0.00931651807770122	0.0362240464672098
ENSG00000104885	DOT1L	DOT1 like histone lysine methyltransferase	0.200195400836359	0.00459213572723305	0.0212301070382622
ENSG00000138430	OLA1	Obg like ATPase 1	0.200100701523596	0.000226235190530552	0.00211295914485113
ENSG00000177054	ZDHHC13	zinc finger DHHC-type palmitoyltransferase 13	0.200000691999903	0.0104313637474333	0.0395243815761179
ENSG00000168438	CDC40	cell division cycle 40	0.199645377797392	0.0000601878564641564	0.000777753494919129
ENSG00000143337	TOR1AIP1	torsin 1A interacting protein 1	0.199637908899367	1.45137170994828E-06	0.0000490030612069043
ENSG00000198015	MRPL42	mitochondrial ribosomal protein L42	0.199545312492797	0.0000395845206923459	0.000564578850734477
ENSG00000171466	ZNF562	zinc finger protein 562	0.19948757240479	0.000671522042479664	0.0048030703972768
ENSG00000228253	ATP8	ATP synthase F0 subunit 8	0.199382107903694	0.00507592127095089	0.022911456526466
ENSG00000055130	CUL1	cullin 1	0.199347961636167	0.0000468476863463693	0.000646421827605734
ENSG00000161980	POLR3K	RNA polymerase III subunit K	0.199083790594227	0.00440662106345782	0.0205907667022137
ENSG00000198763	ND2	NADH dehydrogenase subunit 2	0.199011405798688	0.000897104041154703	0.00601524814238221
ENSG00000197579	TOPORS	TOP1 binding arginine/serine rich protein, E3 ubiquitin ligase	0.198993411809544	1.76631649986505E-06	0.0000560410729822049
ENSG00000149136	SSRP1	structure specific recognition protein 1	0.198946900868638	0.00248459297640385	0.0132116283668638
ENSG00000256053	COA8	cytochrome c oxidase assembly factor 8	0.198694088220765	0.0048871036648727	0.0222358093145381
ENSG00000185104	FAF1	Fas associated factor 1	0.198502077946475	0.00648983931098798	0.0275421128267485
ENSG00000123200	ZC3H13	zinc finger CCCH-type containing 13	0.198454830789112	0.0000101208362935305	0.000207942039374101
ENSG00000145354	CISD2	CDGSH iron sulfur domain 2	0.198392629426607	0.000544216445223161	0.00412582571810763
ENSG00000118985	ELL2	elongation factor for RNA polymerase II 2	0.198308922182932	0.00476527801819975	0.0218552927268089
ENSG00000180398	MCFD2	multiple coagulation factor deficiency 2, ER cargo receptor complex subunit	0.198163108187308	0.000530887330597883	0.00404688888723991
ENSG00000139372	TDG	thymine DNA glycosylase	0.198081250341806	0.0000175108167383815	0.000311459876741772
ENSG00000112739	PRPF4B	pre-mRNA processing factor 4B	0.197986311734333	3.15779962633076E-08	3.06950191703399E-06
ENSG00000013588	GPRC5A	G protein-coupled receptor class C group 5 member A	0.197944585966484	0.00289469400574546	0.0148890883794006
ENSG00000173926	MARCHF3	membrane associated ring-CH-type finger 3	0.197866692936382	0.0142793247791078	0.0498665390054839
ENSG00000155506	LARP1	La ribonucleoprotein 1, translational regulator	0.197615436876288	2.25992180321819E-09	3.61775137529241E-07
ENSG00000141682	PMAIP1	phorbol-12-myristate-13-acetate-induced protein 1	0.197537720771456	0.000111219754026547	0.0012232595197259
ENSG00000144791	LIMD1	LIM domain containing 1	0.197495816882195	0.00789779329932669	0.0319958119301897
ENSG00000145996	CDKAL1	CDK5 regulatory subunit associated protein 1 like 1	0.197419715550023	0.00509748219503147	0.0229680176493579
ENSG00000164902	PHAX	phosphorylated adaptor for RNA export	0.197404487267308	5.07889763109868E-11	2.16143976596901E-08
ENSG00000085274	MYNN	myoneurin	0.197372310723597	0.00160374826000185	0.00948691767281695
ENSG00000184216	IRAK1	interleukin 1 receptor associated kinase 1	0.197359335123208	0.000669316469535795	0.00479101249605336
ENSG00000103550	KNOP1	lysine rich nucleolar protein 1	0.197334542588647	0.000591200772924331	0.00437763949325483
ENSG00000198804	COX1	cytochrome c oxidase subunit I	0.197026779073504	0.0000451612778348464	0.000627099433051467
ENSG00000176390	CRLF3	cytokine receptor like factor 3	0.19701043519441	0.00176727833719993	0.0101967617028386
ENSG00000104218	CSPP1	centrosome and spindle pole associated protein 1	0.196704199380303	0.0000325207959496657	0.00049333982801973
ENSG00000107890	ANKRD26	ankyrin repeat domain containing 26	0.196257427010931	0.0000120798188980146	0.000237564582735311
ENSG00000168564	CDKN2AIP	CDKN2A interacting protein	0.196123456237145	0.000815841103102268	0.00561006180167141
ENSG00000083520	DIS3	DIS3 homolog, exosome endoribonuclease and 3'-5' exoribonuclease	0.19606219840364	9.88564619892745E-08	6.98448364082555E-06
ENSG00000086102	NFX1	nuclear transcription factor, X-box binding 1	0.196061630732439	0.00057055335945155	0.0042640621050882
ENSG00000145912	NHP2	NHP2 ribonucleoprotein	0.196048023859456	0.000156259031942184	0.00158977939097978
ENSG00000175581	MRPL48	mitochondrial ribosomal protein L48	0.19601198532912	0.000507624339667671	0.0039066339120869
ENSG00000148110	MFSD14B	major facilitator superfamily domain containing 14B	0.195945094814944	2.79812607939434E-06	0.0000805701926370511
ENSG00000066422	ZBTB11	zinc finger and BTB domain containing 11	0.195640557221788	0.000132471735734035	0.00140587702297435
ENSG00000103326	CAPN15	calpain 15	0.194888693968514	0.0138349358820698	0.0488090657781149
ENSG00000132661	NXT1	nuclear transport factor 2 like export factor 1	0.194829243863467	0.00307331197472979	0.0155819980220436
ENSG00000155850	SLC26A2	solute carrier family 26 member 2	0.194787669298074	0.000408027241156496	0.00327904356360679
ENSG00000151532	VTI1A	vesicle transport through interaction with t-SNAREs 1A	0.19464004022249	0.00451925507385285	0.020947709169802
ENSG00000092108	SCFD1	sec1 family domain containing 1	0.194628620165925	0.000015212851589652	0.000282093958820995
ENSG00000154473	BUB3	BUB3 mitotic checkpoint protein	0.194548679668388	0.00011275537840557	0.00123706673605134
ENSG00000121579	NAA50	N-alpha-acetyltransferase 50, NatE catalytic subunit	0.194319200285701	0.0000175064685841983	0.000311459876741772
ENSG00000164164	OTUD4	OTU deubiquitinase 4	0.194227695829591	0.0000515958784983325	0.000692528321691339
ENSG00000164023	SGMS2	sphingomyelin synthase 2	0.194136630117169	0.000741849352373676	0.00520283224566851
ENSG00000166228	PCBD1	pterin-4 alpha-carbinolamine dehydratase 1	0.194077693170603	0.000873255315474131	0.00589418371050451
ENSG00000136770	DNAJC1	DnaJ heat shock protein family (Hsp40) member C1	0.193718166185862	0.000011856870517788	0.000234692219159485
ENSG00000126790	L3HYPDH	trans-L-3-hydroxyproline dehydratase	0.193591692196597	0.0056709220119082	0.0249766062983351
ENSG00000143702	CEP170	centrosomal protein 170	0.193559892678596	0.0000126983956742067	0.000246239156777724
ENSG00000198482	ZNF808	zinc finger protein 808	0.193413601589708	0.0142958400952201	0.0499060626250372
ENSG00000101347	SAMHD1	SAM and HD domain containing deoxynucleoside triphosphate triphosphohydrolase 1	0.19329588771449	0.00081501822929514	0.0056077516669401
ENSG00000167460	TPM4	tropomyosin 4	0.193211972641508	0.0000392382858829203	0.000560905826198164
ENSG00000197147	LRRC8B	leucine rich repeat containing 8 VRAC subunit B	0.19319394046272	0.00498265465693486	0.0225839895216759
ENSG00000196365	LONP1	lon peptidase 1, mitochondrial	0.193075726197754	0.0135307623417216	0.0480390278974995
ENSG00000135801	TAF5L	TATA-box binding protein associated factor 5 like	0.193022733639667	0.000147985080424565	0.00152697789882305
ENSG00000196850	PPTC7	protein phosphatase targeting COQ7	0.193016969790056	0.000611735598549668	0.00448225565761838
ENSG00000181924	COA4	cytochrome c oxidase assembly factor 4 homolog	0.192991899107065	0.00066162569235807	0.00474739244619294
ENSG00000184254	ALDH1A3	aldehyde dehydrogenase 1 family member A3	0.192880094800907	0.00192163322524684	0.0108724997823503
ENSG00000065457	ADAT1	adenosine deaminase tRNA specific 1	0.192793623100278	0.000820738575554568	0.00562176454288073
ENSG00000204392	LSM2	LSM2 homolog, U6 small nuclear RNA and mRNA degradation associated	0.19247148010543	0.00859768695090272	0.0340096683664402
ENSG00000152104	PTPN14	protein tyrosine phosphatase non-receptor type 14	0.192371899449379	1.83711540826223E-06	0.0000578066355577111
ENSG00000166037	CEP57	centrosomal protein 57	0.192248469766194	3.94523385701069E-08	3.56136620574256E-06
ENSG00000079134	THOC1	THO complex subunit 1	0.192213003026565	0.00146376086881781	0.00882309464609087
ENSG00000204574	ABCF1	ATP binding cassette subfamily F member 1	0.192145541198409	0.000319624482257115	0.00272502191269599
ENSG00000185298	CCDC137	coiled-coil domain containing 137	0.192031417183218	0.00856739836730753	0.0339025514798541
ENSG00000196141	SPATS2L	spermatogenesis associated serine rich 2 like	0.191964005096139	0.0047789175547905	0.0218776532426804
ENSG00000113318	MSH3	mutS homolog 3	0.191645953822617	0.0000145466612806401	0.000272723093125121
ENSG00000184007	PTP4A2	protein tyrosine phosphatase 4A2	0.191615635881891	0.000014664616934622	0.000274260685097141
ENSG00000127989	MTERF1	mitochondrial transcription termination factor 1	0.191541703194557	0.00995707731055742	0.0381413044268115
ENSG00000196504	PRPF40A	pre-mRNA processing factor 40 homolog A	0.191371753277166	1.38484662937978E-09	0.0000002577334684264
ENSG00000044459	CNTLN	centlein	0.191363518614807	0.000068981867773123	0.000856183401924212
ENSG00000179833	SERTAD2	SERTA domain containing 2	0.191330913781265	0.00174075652195764	0.0100803789489757
ENSG00000137492	THAP12	THAP domain containing 12	0.191196488182732	0.000610112656423315	0.00447640829311356
ENSG00000165661	QSOX2	quiescin sulfhydryl oxidase 2	0.190668414388859	0.012329578224002	0.0446675877226989
ENSG00000118515	SGK1	serum/glucocorticoid regulated kinase 1	0.190537450362455	0.000144932273637559	0.00151183282842296
ENSG00000100325	ASCC2	activating signal cointegrator 1 complex subunit 2	0.190520219872253	0.0018027820558994	0.0103546318987884
ENSG00000197860	SGTB	small glutamine rich tetratricopeptide repeat co-chaperone beta	0.19044278051492	0.00802449021553029	0.0323715953421115
ENSG00000213024	NUP62	nucleoporin 62	0.19042886610145	0.0000888342083378474	0.00103805425225413
ENSG00000213123	DYNLT2B	dynein light chain Tctex-type 2B	0.190233694317538	0.0137166837873719	0.0485122389986288
ENSG00000180008	SOCS4	suppressor of cytokine signaling 4	0.190216160438437	0.0000549936621389306	0.000726630543638285
ENSG00000163468	CCT3	chaperonin containing TCP1 subunit 3	0.189997391411813	0.000219734892978906	0.00205728478635035
ENSG00000096401	CDC5L	cell division cycle 5 like	0.189925831662146	9.24864602255901E-06	0.000194170139117271
ENSG00000227345	PARG	poly(ADP-ribose) glycohydrolase	0.189922551784974	0.00813055916964533	0.0326441629802572
ENSG00000048544	MRPS10	mitochondrial ribosomal protein S10	0.189853981246943	0.000335316034371397	0.00281942589561537
ENSG00000147649	MTDH	metadherin	0.189715815577739	0.0000911657195627667	0.00106204583683006
ENSG00000164305	CASP3	caspase 3	0.189589986458784	0.0000913786322905035	0.00106361870072896
ENSG00000179387	ELMOD2	ELMO domain containing 2	0.189570321346141	0.00210419416299389	0.0116039023920653
ENSG00000166845	C18orf54	chromosome 18 open reading frame 54	0.189439694757284	0.00822315950534063	0.0329034182514429
ENSG00000029363	BCLAF1	BCL2 associated transcription factor 1	0.189428742200534	1.23124631178546E-06	0.0000438510375148134
ENSG00000068097	HEATR6	HEAT repeat containing 6	0.189407976793307	0.00206912723192917	0.0114741826622351
ENSG00000048405	ZNF800	zinc finger protein 800	0.189368602335629	7.61860643719798E-06	0.000165692831266787
ENSG00000146247	PHIP	pleckstrin homology domain interacting protein	0.189304301519383	1.34719188183766E-06	0.0000466201707680827
ENSG00000111203	ITFG2	integrin alpha FG-GAP repeat containing 2	0.189226493211522	0.00103042022800376	0.00671050843547412
ENSG00000143256	PFDN2	prefoldin subunit 2	0.189034652383987	0.000344986788440599	0.00288326581511061
ENSG00000215421	ZNF407	zinc finger protein 407	0.189028575370577	0.000231881669052961	0.00215383210676643
ENSG00000119471	HSDL2	hydroxysteroid dehydrogenase like 2	0.188992968020861	0.000522336838059351	0.00399768429569897
ENSG00000115211	EIF2B4	eukaryotic translation initiation factor 2B subunit delta	0.188990075699012	0.000145796786217224	0.00151773857739499
ENSG00000114999	TTL	tubulin tyrosine ligase	0.188832715880061	3.16231704223552E-07	0.0000160867067938521
ENSG00000174243	DDX23	DEAD-box helicase 23	0.188748267821045	0.000261530717439443	0.0023547022294061
ENSG00000105835	NAMPT	nicotinamide phosphoribosyltransferase	0.188715820739002	1.50057728190731E-06	0.0000500006766357805
ENSG00000143153	ATP1B1	ATPase Na+/K+ transporting subunit beta 1	0.188703249471745	0.00572982594980404	0.0251779078087992
ENSG00000103035	PSMD7	proteasome 26S subunit, non-ATPase 7	0.188642840681299	1.90118181918326E-07	0.0000111452649537313
ENSG00000010072	SPRTN	SprT-like N-terminal domain	0.188641535255602	0.000882234885491501	0.00593641383927945
ENSG00000170860	LSM3	LSM3 homolog, U6 small nuclear RNA and mRNA degradation associated	0.188626188766237	0.00592404270118314	0.0258125022263719
ENSG00000138399	FASTKD1	FAST kinase domains 1	0.188608463946948	0.000817931420941355	0.00561680380426097
ENSG00000043514	TRIT1	tRNA isopentenyltransferase 1	0.188541561580434	0.0017365783650245	0.0100652952634405
ENSG00000071794	HLTF	helicase like transcription factor	0.188376571467192	0.0000698418247706891	0.000862387032915346
ENSG00000127804	METTL16	methyltransferase 16, N6-methyladenosine	0.188355766264395	0.00267090939192632	0.0139496058282641
ENSG00000260257	LOC119746555	uncharacterized LOC119746555	0.188322195740705	0.000816779567777459	0.00561227959651139
ENSG00000122591	HYCC1	hyccin PI4KA lipid kinase complex subunit 1	0.188282639899855	0.0012601055604479	0.00788286443615719
ENSG00000074800	ENO1	enolase 1	0.188280027576623	0.00376794571807815	0.0182490065387466
ENSG00000181163	NPM1	nucleophosmin 1	0.188182960912787	0.0000126131893670505	0.000244898069886206
ENSG00000168906	MAT2A	methionine adenosyltransferase 2A	0.188033759234622	0.0121921576143715	0.0443433072814402
ENSG00000108848	LUC7L3	LUC7 like 3 pre-mRNA splicing factor	0.188014314558199	3.82812231210417E-11	1.82565545640693E-08
ENSG00000171444	MCC	MCC regulator of WNT signaling pathway	0.187996464181603	0.00013120600978481	0.00139341330224494
ENSG00000141858	SAMD1	sterile alpha motif domain containing 1	0.187985014107982	0.000864454937870735	0.00585640804739368
ENSG00000006625	GGCT	gamma-glutamylcyclotransferase	0.187866222264687	0.00151655598649726	0.0090690285697236
ENSG00000162929	SANBR	SANT and BTB domain regulator of CSR	0.18776645131759	0.000456754321099283	0.00358750782001861
ENSG00000170270	GON7	GON7 subunit of KEOPS complex	0.187728936610578	0.0057726444014078	0.0252787162725637
ENSG00000178202	POGLUT3	protein O-glucosyltransferase 3	0.187561863164745	0.00202368834255352	0.0112879351136453
ENSG00000156471	PTDSS1	phosphatidylserine synthase 1	0.187514777399623	0.00147917416536024	0.00890129216780862
ENSG00000162618	ADGRL4	adhesion G protein-coupled receptor L4	0.187445013755461	7.20700585753587E-08	5.52694052220377E-06
ENSG00000105483	CARD8	caspase recruitment domain family member 8	0.187424677359287	3.74487866296061E-07	0.0000181219273604402
ENSG00000165219	GAPVD1	GTPase activating protein and VPS9 domains 1	0.187242250457056	0.0000163140870630042	0.000297099382659316
ENSG00000067225	PKM	pyruvate kinase M1/2	0.18719043979231	0.00553083619545491	0.0244939324372715
ENSG00000033867	SLC4A7	solute carrier family 4 member 7	0.186837698886511	0.0000675432563132308	0.000844207726942027
ENSG00000136273	HUS1	HUS1 checkpoint clamp component	0.1867390130446	0.00713441870395154	0.0295865119133164
ENSG00000163684	RPP14	ribonuclease P/MRP subunit p14	0.186578119049532	0.000439287484093159	0.00349164911184672
ENSG00000143549	TPM3	tropomyosin 3	0.186410863984644	0.0007628702604327	0.00531254026931956
ENSG00000188342	GTF2F2	general transcription factor IIF subunit 2	0.186345364241188	0.0000348405388037274	0.000517309465277374
ENSG00000006712	PAF1	PAF1 homolog, Paf1/RNA polymerase II complex component	0.186220011138604	0.00447937437851335	0.02082724228615
ENSG00000117308	GALE	UDP-galactose-4-epimerase	0.186042442668829	0.00633318415253793	0.0270578732788022
ENSG00000166562	SEC11C	SEC11 homolog C, signal peptidase complex subunit	0.185936840208409	0.00048396742635441	0.00375677868443268
ENSG00000031698	SARS1	seryl-tRNA synthetase 1	0.185907512732209	0.002554997209454	0.0135106765119465
ENSG00000137656	BUD13	BUD13 homolog	0.185902152696112	0.00447851076397079	0.02082724228615
ENSG00000117528	ABCD3	ATP binding cassette subfamily D member 3	0.185899656149351	0.00064317337213328	0.00465408669138264
ENSG00000166164	BRD7	bromodomain containing 7	0.185840167534092	0.0000501909608552391	0.000679046324123939
ENSG00000173960	UBXN2A	UBX domain protein 2A	0.185555214260686	0.000413149298123707	0.00331322724049706
ENSG00000164754	RAD21	RAD21 cohesin complex component	0.185483970931558	0.000944285271785398	0.00625466038746396
ENSG00000122435	TRMT13	tRNA methyltransferase 13 homolog	0.185382780942745	0.000277152833737709	0.00244727468585378
ENSG00000165934	CPSF2	cleavage and polyadenylation specific factor 2	0.185292120817268	7.07195075037447E-06	0.000159350211415469
ENSG00000154945	ANKRD40	ankyrin repeat domain 40	0.185247852655477	0.000243520425235469	0.00223742637538741
ENSG00000196199	MPHOSPH8	M-phase phosphoprotein 8	0.185125618079631	3.3637034263638E-07	0.0000168306485212255
ENSG00000117586	TNFSF4	TNF superfamily member 4	0.184965847793084	0.00208686564585735	0.0115383860074878
ENSG00000070610	GBA2	glucosylceramidase beta 2	0.184760760901099	0.00755968344301908	0.0309132714426351
ENSG00000068438	FTSJ1	FtsJ RNA 2'-O-methyltransferase 1	0.184621755174818	0.00126034920544024	0.00788286443615719
ENSG00000087087	SRRT	serrate, RNA effector molecule	0.184498200852981	0.00615027377013652	0.0265364229590199
ENSG00000126261	UBA2	ubiquitin like modifier activating enzyme 2	0.184426288581648	4.07894024110883E-06	0.000106590251745825
ENSG00000196505	GDAP2	ganglioside induced differentiation associated protein 2	0.184405118825592	0.00674098773685777	0.0282802231327297
ENSG00000092020	PPP2R3C	protein phosphatase 2 regulatory subunit B''gamma	0.18423472712893	0.0000951924918429311	0.0010939251641679
ENSG00000138641	HERC3	HECT and RLD domain containing E3 ubiquitin protein ligase 3	0.184055510111159	0.0136941865314068	0.0484663684266695
ENSG00000173542	MOB1B	MOB kinase activator 1B	0.183935933136284	0.000562162577774246	0.00422827161134192
ENSG00000177606	JUN	Jun proto-oncogene, AP-1 transcription factor subunit	0.183687382093864	0.0110020277908462	0.0410920083495116
ENSG00000125354	SEPTIN6	septin 6	0.18354025151988	0.00726266517527219	0.0299777173786385
ENSG00000104756	KCTD9	potassium channel tetramerization domain containing 9	0.183374028135406	0.00197827075913894	0.0110994081085365
ENSG00000145907	G3BP1	G3BP stress granule assembly factor 1	0.183332728613353	0.000952309782480352	0.00629142839412669
ENSG00000061794	MRPS35	mitochondrial ribosomal protein S35	0.183072934677451	0.000737370572389208	0.00517617861326205
ENSG00000100281	HMGXB4	HMG-box containing 4	0.182996716383553	0.000116795316734895	0.00127063603214891
ENSG00000134324	LPIN1	lipin 1	0.182928269822224	0.0023854339754583	0.0128019764279808
ENSG00000053900	ANAPC4	anaphase promoting complex subunit 4	0.182793452568648	0.000565917482476423	0.00424377300610065
ENSG00000135655	USP15	ubiquitin specific peptidase 15	0.182766458538453	6.40819363045575E-07	0.0000270901504139571
ENSG00000064419	TNPO3	transportin 3	0.182702105161402	0.000307125193558098	0.00265253965981332
ENSG00000136938	ANP32B	acidic nuclear phosphoprotein 32 family member B	0.182636460777971	0.000340448574824474	0.00285471741780017
ENSG00000109445	ZNF330	zinc finger protein 330	0.182413026275916	0.000319195550918246	0.00272288613893982
ENSG00000144867	SRPRB	SRP receptor subunit beta	0.182166368893506	0.000332705325158992	0.00280520219185159
ENSG00000136518	ACTL6A	actin like 6A	0.181964777450516	0.000486236912713531	0.00376986080237916
ENSG00000157077	ZFYVE9	zinc finger FYVE-type containing 9	0.181882785331059	0.000686182223262057	0.00489337706037489
ENSG00000082212	ME2	malic enzyme 2	0.181804414864658	0.000054417801063195	0.000721520470916958
ENSG00000117475	BLZF1	basic leucine zipper nuclear factor 1	0.181779736104672	0.0084757154525559	0.0336055841832828
ENSG00000101557	USP14	ubiquitin specific peptidase 14	0.181736625616928	9.82030968228574E-06	0.000204737358007326
ENSG00000198954	KIFBP	kinesin family binding protein	0.181688081856165	0.000521134504160378	0.00399048352633795
ENSG00000157106	SMG1	SMG1 nonsense mediated mRNA decay associated PI3K related kinase	0.1814979063988	5.82846494206668E-06	0.000138548603552772
ENSG00000205339	IPO7	importin 7	0.181466312123113	3.33811320832204E-07	0.0000167575479184877
ENSG00000131236	CAP1	cyclase associated actin cytoskeleton regulatory protein 1	0.181234353059854	0.000268969984244978	0.00239623521865885
ENSG00000127870	RNF6	ring finger protein 6	0.181086548137557	4.28705425173475E-06	0.00011088938124699
ENSG00000167695	TLCD3A	TLC domain containing 3A	0.18107980066825	0.0013487294274739	0.00830848816085497
ENSG00000198466	ZNF587	zinc finger protein 587	0.181058937346314	0.00117624917376853	0.00747373323119024
ENSG00000151806	GUF1	GTP binding elongation factor GUF1	0.181027292085506	0.00464862748579447	0.0214134331604918
ENSG00000185721	DRG1	developmentally regulated GTP binding protein 1	0.180774785533635	0.00200563629595266	0.0112150930534732
ENSG00000125901	MRPS26	mitochondrial ribosomal protein S26	0.180726656411586	0.00761364380869079	0.0310756400546751
ENSG00000129128	SPCS3	signal peptidase complex subunit 3	0.180682604692689	5.98397100670849E-06	0.000140494433128274
ENSG00000004866	ST7	suppression of tumorigenicity 7	0.180603449859807	0.0138855835168679	0.0489281667169063
ENSG00000146909	NOM1	nucleolar protein with MIF4G domain 1	0.180527160610561	0.0000357586794152846	0.00052492554510938
ENSG00000120519	SLC10A7	solute carrier family 10 member 7	0.180507983232739	0.00994828497393731	0.0381171923141495
ENSG00000160209	PDXK	pyridoxal kinase	0.18048595010812	0.000620448587962553	0.00453120422125147
ENSG00000011007	ELOA	elongin A	0.180333705230199	0.0000231140147322451	0.000377265217998709
ENSG00000120948	TARDBP	TAR DNA binding protein	0.180245463344579	0.000786197920895401	0.00544628527952098
ENSG00000169062	UPF3A	UPF3A regulator of nonsense mediated mRNA decay	0.180120005668013	0.0000108915422976803	0.000219285609362573
ENSG00000048991	R3HDM1	R3H domain containing 1	0.180103069740487	0.0000148878275744277	0.000277076995869928
ENSG00000144029	MRPS5	mitochondrial ribosomal protein S5	0.180035858723135	0.0000612355628934309	0.000786629566764856
ENSG00000075407	ZNF37A	zinc finger protein 37A	0.179980877552709	0.00013367237426808	0.00141468384445574
ENSG00000134318	ROCK2	Rho associated coiled-coil containing protein kinase 2	0.17992053198432	3.30941572116978E-08	3.15656208254825E-06
ENSG00000163661	PTX3	pentraxin 3	0.179771263807652	0.000355508819034055	0.00295020124376222
ENSG00000168283	BMI1	BMI1 proto-oncogene, polycomb ring finger	0.179708591066557	0.000111256419197926	0.0012232595197259
ENSG00000168734	PKIG	cAMP-dependent protein kinase inhibitor gamma	0.179674915415451	0.000213508400778811	0.00202033754458793
ENSG00000112339	HBS1L	HBS1 like translational GTPase	0.179667021791028	0.000103133874883095	0.0011615690513586
ENSG00000139180	NDUFA9	NADH:ubiquinone oxidoreductase subunit A9	0.179536360757538	0.00113681633497082	0.00727419458615918
ENSG00000092820	EZR	ezrin	0.179328775776991	0.00227834804718621	0.012407635850895
ENSG00000101639	CEP192	centrosomal protein 192	0.179094401387595	0.00195196607926402	0.0109962917444253
ENSG00000162613	FUBP1	far upstream element binding protein 1	0.178876284638152	0.0000862181076978963	0.001012134262752
ENSG00000204560	DHX16	DEAH-box helicase 16	0.178866289013198	0.00781410586461357	0.0317331637696958
ENSG00000139233	LLPH	LLP homolog, long-term synaptic facilitation factor	0.178742223485874	0.000309110978467869	0.00266065574867352
ENSG00000107959	PITRM1	pitrilysin metallopeptidase 1	0.178562119600334	0.00152760270548229	0.00912793456866297
ENSG00000065243	PKN2	protein kinase N2	0.178533235153856	2.84026428266404E-07	0.0000149466459371503
ENSG00000131467	PSME3	proteasome activator subunit 3	0.178355746733075	0.000184839197997816	0.00180837612570525
ENSG00000179295	PTPN11	protein tyrosine phosphatase non-receptor type 11	0.178226825860414	0.00394988179728245	0.0189022095040224
ENSG00000197961	ZNF121	zinc finger protein 121	0.178218260183792	0.000471327336485987	0.00368490086173804
ENSG00000078674	PCM1	pericentriolar material 1	0.178107616852807	1.6517384129457E-07	0.0000102018940374373
ENSG00000162413	KLHL21	kelch like family member 21	0.178096103363138	0.00114561758279359	0.00732130231616956
ENSG00000110880	CORO1C	coronin 1C	0.178000434887012	4.99803492812871E-08	4.23750061323179E-06
ENSG00000077684	JADE1	jade family PHD finger 1	0.177994550480057	0.000163926465817651	0.00165170341871108
ENSG00000152749	GPR180	G protein-coupled receptor 180	0.177877830492638	0.00129588447401082	0.00806545389799313
ENSG00000145390	USP53	ubiquitin specific peptidase 53	0.177682325478537	2.86212938366688E-07	0.0000150099506955808
ENSG00000179314	WSCD1	WSC domain containing 1	0.177583345938924	0.00034814464436468	0.00290488541150868
ENSG00000164172	MOCS2	molybdenum cofactor synthesis 2	0.177548856460081	0.00282856319946054	0.0146377426201991
ENSG00000160888	IER2	immediate early response 2	0.177427637896623	0.00776748971607129	0.031585307902202
ENSG00000095564	BTAF1	B-TFIID TATA-box binding protein associated factor 1	0.177308154813084	0.000107767780988849	0.00119677292053799
ENSG00000075188	NUP37	nucleoporin 37	0.177241977055684	0.0124513641817603	0.0450266388686861
ENSG00000005448	WDR54	WD repeat domain 54	0.177132068627913	0.00790346576006854	0.0320102948419337
ENSG00000148672	GLUD1	glutamate dehydrogenase 1	0.177093794209909	0.0000696095092841046	0.000861565872818102
ENSG00000126254	RBM42	RNA binding motif protein 42	0.176874029689555	0.00646582758091692	0.0274621783980915
ENSG00000204568	MRPS18B	mitochondrial ribosomal protein S18B	0.176782004424341	0.00157425928878017	0.00936273227048879
ENSG00000116679	IVNS1ABP	influenza virus NS1A binding protein	0.176757442071882	0.000693934690351064	0.00493942971522742
ENSG00000080200	CRYBG3	crystallin beta-gamma domain containing 3	0.176636244433897	0.000704408147756548	0.00500231397995006
ENSG00000151465	CDC123	cell division cycle 123	0.176540800088495	0.000203332896015227	0.00194305781220311
ENSG00000168813	ZNF507	zinc finger protein 507	0.176522895602418	0.00218293615441282	0.0119876893315919
ENSG00000082153	BZW1	basic leucine zipper and W2 domains 1	0.176461743077666	0.00810276642518057	0.0325668470936741
ENSG00000152242	C18orf25	chromosome 18 open reading frame 25	0.176451588817618	0.0026338535225701	0.0138175450697636
ENSG00000082438	COBLL1	cordon-bleu WH2 repeat protein like 1	0.176403112631826	0.00514978568820588	0.0231496931628499
ENSG00000182963	GJC1	gap junction protein gamma 1	0.176148417372253	0.0013107314269002	0.00812802612999752
ENSG00000182150	ERCC6L2	ERCC excision repair 6 like 2	0.176063209804894	0.00221483163863446	0.0121192347211188
ENSG00000103194	USP10	ubiquitin specific peptidase 10	0.176003032461277	0.00296885276163998	0.0151886228613435
ENSG00000041802	LSG1	large 60S subunit nuclear export GTPase 1	0.175922541180831	0.0000320362993101431	0.000487930103564964
ENSG00000155545	MIER3	MIER family member 3	0.175828724524518	0.00751573122191343	0.0307830311802525
ENSG00000122884	P4HA1	prolyl 4-hydroxylase subunit alpha 1	0.175810136930639	0.0000965743745085148	0.00110564255767025
ENSG00000011198	ABHD5	abhydrolase domain containing 5, lysophosphatidic acid acyltransferase	0.175680686447577	0.0136156300273131	0.0482373965041089
ENSG00000259623			0.17543075527237	0.00550138507035817	0.024384733534341
ENSG00000087448	KLHL42	kelch like family member 42	0.175430112032513	4.75792526337872E-06	0.000121219862177667
ENSG00000047315	POLR2B	RNA polymerase II subunit B	0.175293481149892	3.86910334095244E-06	0.000102663322153621
ENSG00000164985	PSIP1	PC4 and SFRS1 interacting protein 1	0.175283218575002	0.000171793407636715	0.00171588492815886
ENSG00000105538	RASIP1	Ras interacting protein 1	0.175259140676268	0.00219201742765654	0.0120286758563865
ENSG00000131778	CHD1L	chromodomain helicase DNA binding protein 1 like	0.175007084817502	0.00336803562193332	0.0166981560943468
ENSG00000148925	BTBD10	BTB domain containing 10	0.1749950799249	0.000157532721499713	0.00160060377017784
ENSG00000033178	UBA6	ubiquitin like modifier activating enzyme 6	0.174926019994641	7.11893815765011E-07	0.0000292048696838436
ENSG00000086189	DIMT1	DIM1 rRNA methyltransferase and ribosome maturation factor	0.174897237656395	0.00196570564576013	0.0110487719958168
ENSG00000169871	TRIM56	tripartite motif containing 56	0.174846395350689	0.000713909695906982	0.0050486449811105
ENSG00000030066	NUP160	nucleoporin 160	0.174693003980412	0.00451984511842002	0.020947709169802
ENSG00000135829	DHX9	DExH-box helicase 9	0.17457210088092	0.000338840685041774	0.00284436066799918
ENSG00000119326	CTNNAL1	catenin alpha like 1	0.174159644478691	0.00346943410091037	0.017068676277883
ENSG00000078124	ACER3	alkaline ceramidase 3	0.174103195708163	0.000411785101603632	0.00330402336255154
ENSG00000166130	IKBIP	IKBKB interacting protein	0.173814398281481	0.000011271900930441	0.000225157696465262
ENSG00000156515	HK1	hexokinase 1	0.173704929764268	0.00060320413174465	0.00443638470099041
ENSG00000069956	MAPK6	mitogen-activated protein kinase 6	0.173606864891567	0.00005466553680777	0.00072294398217223
ENSG00000117222	RBBP5	RB binding protein 5, histone lysine methyltransferase complex subunit	0.17347817384522	0.00123898623908907	0.00777154500400257
ENSG00000143384	MCL1	MCL1 apoptosis regulator, BCL2 family member	0.17347463497505	0.0000584534473600625	0.000762731126087842
ENSG00000065911	MTHFD2	methylenetetrahydrofolate dehydrogenase (NADP+ dependent) 2, methenyltetrahydrofolate cyclohydrolase	0.173423985285481	0.00718853145103683	0.0297301296678247
ENSG00000175054	ATR	ATR serine/threonine kinase	0.17340345140989	0.000625575384555519	0.00455482153802565
ENSG00000164182	NDUFAF2	NADH:ubiquinone oxidoreductase complex assembly factor 2	0.173347208930056	0.00240968387778755	0.0129128444108216
ENSG00000123983	ACSL3	acyl-CoA synthetase long chain family member 3	0.172972826639156	5.63243117514411E-06	0.00013622271341343
ENSG00000081189	MEF2C	myocyte enhancer factor 2C	0.172941635197163	0.000946177940459299	0.00626075115756215
ENSG00000065150	IPO5	importin 5	0.172796871843712	0.000468885818647085	0.00366992055916735
ENSG00000176915	ANKLE2	ankyrin repeat and LEM domain containing 2	0.17276035832326	0.0000476975996849227	0.000653035591783855
ENSG00000169609	C15orf40	chromosome 15 open reading frame 40	0.172730927109484	0.0078045520755971	0.0317106680579572
ENSG00000117481	NSUN4	NOP2/Sun RNA methyltransferase 4	0.172687578181296	0.00602265508459623	0.0261252722608541
ENSG00000188343	CIBAR1	CBY1 interacting BAR domain containing 1	0.172657666885141	0.00270982051496446	0.0141141880132671
ENSG00000073578	SDHA	succinate dehydrogenase complex flavoprotein subunit A	0.172593534816817	0.00124349680010223	0.00779023180064043
ENSG00000143157	POGK	pogo transposable element derived with KRAB domain	0.172360427270244	0.000345384409518794	0.00288343078428135
ENSG00000159086	PAXBP1	PAX3 and PAX7 binding protein 1	0.172336563024185	0.00004533000288444	0.000627877558488826
ENSG00000247077	PGAM5	PGAM family member 5, mitochondrial serine/threonine protein phosphatase	0.17227903407322	0.0086035515476244	0.0340240477243576
ENSG00000106080	FKBP14	FKBP prolyl isomerase 14	0.172205247419761	0.0000357723980678694	0.00052492554510938
ENSG00000112996	MRPS30	mitochondrial ribosomal protein S30	0.172124377402642	0.000119060177234081	0.00128955100409462
ENSG00000148498	PARD3	par-3 family cell polarity regulator	0.172077345700256	0.00402297362088541	0.019150616562247
ENSG00000066557	LRRC40	leucine rich repeat containing 40	0.171984607377601	0.000138419947840782	0.00145283825584468
ENSG00000102030	NAA10	N-alpha-acetyltransferase 10, NatA catalytic subunit	0.171941778952209	0.00619004797854924	0.0266628061531583
ENSG00000160218	TRAPPC10	trafficking protein particle complex subunit 10	0.171850050562115	0.00627431386476618	0.0268846166979202
ENSG00000170234	PWWP2A	PWWP domain containing 2A	0.171564793805827	0.0000204287738411122	0.000344871147775678
ENSG00000110060	PUS3	pseudouridine synthase 3	0.171541691127467	0.00542891570199096	0.0241121540919434
ENSG00000169032	MAP2K1	mitogen-activated protein kinase kinase 1	0.171288373990497	0.00565903731838066	0.02494213288152
ENSG00000128829	EIF2AK4	eukaryotic translation initiation factor 2 alpha kinase 4	0.1712215743211	0.000164077215304764	0.00165170341871108
ENSG00000105926	PALS2	protein associated with LIN7 2, MAGUK p55 family member	0.170997871020052	0.000114834377325966	0.00125536349023751
ENSG00000119185	ITGB1BP1	integrin subunit beta 1 binding protein 1	0.170935759812239	0.00160991545840842	0.00951177693022487
ENSG00000154174	TOMM70	translocase of outer mitochondrial membrane 70	0.170860290336033	0.0000729702505991686	0.000893022449393675
ENSG00000123178	SPRYD7	SPRY domain containing 7	0.170860240644188	0.00299772809230207	0.0152953287919164
ENSG00000113312	TTC1	tetratricopeptide repeat domain 1	0.170842030663551	1.56651752468049E-06	0.0000516341769852031
ENSG00000253738	OTUD6B-AS1	OTUD6B antisense RNA 1 (head to head)	0.170815701598419	0.000213987498993499	0.0020210256061739
ENSG00000134982	APC	APC regulator of WNT signaling pathway	0.170686893729474	2.62915873293432E-07	0.0000141779474994031
ENSG00000102910	LONP2	lon peptidase 2, peroxisomal	0.170626544975717	0.0000179286355960658	0.000316676976656898
ENSG00000116903	EXOC8	exocyst complex component 8	0.170462650319426	0.00246829296367326	0.0131463309431548
ENSG00000162065	TBC1D24	TBC1 domain family member 24	0.170285681162463	0.00360238555723283	0.0176092267741609
ENSG00000139697	SBNO1	strawberry notch homolog 1	0.170258067612831	9.53850996166803E-08	6.86637738325546E-06
ENSG00000111647	BLTP3B	bridge-like lipid transfer protein family member 3B	0.169952515461352	0.0043180632906527	0.0202825373587722
ENSG00000033011	ALG1	ALG1 chitobiosyldiphosphodolichol beta-mannosyltransferase	0.169901920802695	0.00530562498828346	0.0237098515215795
ENSG00000186416	NKRF	NFKB repressing factor	0.169849362965907	0.00567595535175747	0.0249843537995878
ENSG00000160799	CCDC12	coiled-coil domain containing 12	0.169716559282297	0.000367382707393933	0.00302897217587186
ENSG00000125703	ATG4C	autophagy related 4C cysteine peptidase	0.169679354116331	0.00936858169141427	0.0363708789602323
ENSG00000134186	PRPF38B	pre-mRNA processing factor 38B	0.169515024662236	0.0000141993010609101	0.000267525349988332
ENSG00000100580	TMED8	transmembrane p24 trafficking protein family member 8	0.168950631593774	0.000528596514629398	0.00403345570487962
ENSG00000089737	DDX24	DEAD-box helicase 24	0.16893680232674	0.000525244666786126	0.00401189132123277
ENSG00000115159	GPD2	glycerol-3-phosphate dehydrogenase 2	0.168832343575785	0.00599972880195898	0.0260563065585361
ENSG00000197415	VEPH1	ventricular zone expressed PH domain containing 1	0.168753408242381	0.000295058562980201	0.00257602330070987
ENSG00000149308	NPAT	nuclear protein, coactivator of histone transcription	0.16871528324942	0.0000227138422634227	0.000371926981525851
ENSG00000276045	ORAI1	ORAI calcium release-activated calcium modulator 1	0.168673181180213	0.0120121494806203	0.0438270373919302
ENSG00000153046	CDYL	chromodomain Y like	0.168664698203768	0.000560138830158297	0.00422187492211779
ENSG00000162694	EXTL2	exostosin like glycosyltransferase 2	0.168645878253037	0.000111192801143196	0.0012232595197259
ENSG00000165416	SUGT1	SGT1 homolog, MIS12 kinetochore complex assembly cochaperone	0.168332470886595	0.0000176880717314295	0.000313157265826025
ENSG00000100664	EIF5	eukaryotic translation initiation factor 5	0.168226673620273	0.0000058253925195094	0.000138548603552772
ENSG00000085872	CHERP	calcium homeostasis endoplasmic reticulum protein	0.168149983929698	0.000490791524052511	0.00379623388168544
ENSG00000134852	CLOCK	clock circadian regulator	0.168137332815525	4.59384969915229E-06	0.000117826454216409
ENSG00000100697	DICER1	dicer 1, ribonuclease III	0.168085415517943	4.77273824093741E-06	0.000121314286634635
ENSG00000148688	RPP30	ribonuclease P/MRP subunit p30	0.168031685555681	0.00502430915762385	0.0227255429918487
ENSG00000169019	COMMD8	COMM domain containing 8	0.167968774729378	0.00399808356599165	0.019063505371787
ENSG00000132323	ILKAP	ILK associated serine/threonine phosphatase	0.167814194527002	0.0010558598655256	0.00686263944113552
ENSG00000154124	OTULIN	OTU deubiquitinase with linear linkage specificity	0.167730389255169	0.00414885700259842	0.0196266914806741
ENSG00000140386	SCAPER	S-phase cyclin A associated protein in the ER	0.167643142821301	0.00461997130361566	0.0213394013512344
ENSG00000148634	HERC4	HECT and RLD domain containing E3 ubiquitin protein ligase 4	0.167311937130932	0.00140665034720918	0.00855611810647573
ENSG00000165819	METTL3	methyltransferase 3, N6-adenosine-methyltransferase complex catalytic subunit	0.167210519263839	0.00651125056085093	0.0276099457652531
ENSG00000008405	CRY1	cryptochrome circadian regulator 1	0.167187235734315	0.000887293560673955	0.00596256584299658
ENSG00000196363	WDR5	WD repeat domain 5	0.166935399248943	0.0042480089141747	0.0200274525916651
ENSG00000136758	YME1L1	YME1 like 1 ATPase	0.1667423055851	1.70365673030127E-07	0.0000103271529348088
ENSG00000038219	BOD1L1	biorientation of chromosomes in cell division 1 like 1	0.166738030098666	1.41215795163973E-06	0.0000482123993288009
ENSG00000108010	GLRX3	glutaredoxin 3	0.166676802249135	0.0013749536792674	0.00841139486858538
ENSG00000162972	MAIP1	matrix AAA peptidase interacting protein 1	0.166665167500193	0.00277537407837107	0.0143966634296468
ENSG00000115364	MRPL19	mitochondrial ribosomal protein L19	0.166638489475747	0.00481331699528754	0.0219928235524201
ENSG00000213160	KLHL23	kelch like family member 23	0.16649022173113	0.0103254848795973	0.0392569070123404
ENSG00000126524	SBDS	SBDS ribosome maturation factor	0.166476383567108	0.000405404026915701	0.00326656328128855
ENSG00000111726	CMAS	cytidine monophosphate N-acetylneuraminic acid synthetase	0.165969681158156	0.000302998442458538	0.00262880001725966
ENSG00000171988	JMJD1C	jumonji domain containing 1C	0.165902393766437	3.58024953974635E-07	0.0000176822615618347
ENSG00000006744	ELAC2	elaC ribonuclease Z 2	0.165727327125933	0.00429064666032195	0.0201848208024578
ENSG00000108588	CCDC47	coiled-coil domain containing 47	0.165503639064078	0.000259380095837709	0.00234224830921851
ENSG00000071462	BUD23	BUD23 rRNA methyltransferase and ribosome maturation factor	0.165424022121559	0.0113444441396502	0.0420110560580448
ENSG00000157181	ODR4	odr-4 GPCR localization factor homolog	0.164849673335209	0.000687614053505659	0.00490083025956169
ENSG00000143748	NVL	nuclear VCP like	0.16455071035177	0.00354490415182627	0.0173783431612659
ENSG00000198522	GPN1	GPN-loop GTPase 1	0.164525142365789	0.00438287260984228	0.020530085604298
ENSG00000182504	CEP97	centrosomal protein 97	0.164520210607702	0.00300562981549929	0.0153202794303055
ENSG00000154237	LRRK1	leucine rich repeat kinase 1	0.164229256669473	0.00714884026885751	0.0296060926304028
ENSG00000163607	GTPBP8	GTP binding protein 8 (putative)	0.16415498505333	0.00277913337946734	0.0144112655467384
ENSG00000025772	TOMM34	translocase of outer mitochondrial membrane 34	0.164125576587811	0.00488835202478707	0.0222358093145381
ENSG00000005156	LIG3	DNA ligase 3	0.164097749790714	0.00148716045320173	0.00893877734395889
ENSG00000161057	PSMC2	proteasome 26S subunit, ATPase 2	0.163977825767077	0.0000350825616830674	0.000518793579307453
ENSG00000063978	RNF4	ring finger protein 4	0.163963126236912	0.00292477790387882	0.0149882590970768
ENSG00000072415	PALS1	protein associated with LIN7 1, MAGUK p55 family member	0.163934189006589	0.0000168034505002708	0.000302046475953632
ENSG00000162695	SLC30A7	solute carrier family 30 member 7	0.163925300576543	0.0000731188526461747	0.000893408174726399
ENSG00000168944	CEP120	centrosomal protein 120	0.163846079629763	0.00384611747877434	0.0185569392486801
ENSG00000140157	NIPA2	NIPA magnesium transporter 2	0.163650676039227	0.00059346812166743	0.00438804118447996
ENSG00000160877	NACC1	nucleus accumbens associated 1	0.163643278992286	0.00897672312484345	0.035180732308227
ENSG00000167522	ANKRD11	ankyrin repeat domain containing 11	0.163361724831022	0.001829734520832	0.0104621875318161
ENSG00000096384	HSP90AB1	heat shock protein 90 alpha family class B member 1	0.16321968996183	0.0000685662674837462	0.000854195761689348
ENSG00000198171	DDRGK1	DDRGK domain containing 1	0.16298657711423	0.00200989734660096	0.011223213833325
ENSG00000144028	SNRNP200	small nuclear ribonucleoprotein U5 subunit 200	0.162478179658118	0.0000145828837501888	0.000273066734860898
ENSG00000028116	VRK2	VRK serine/threonine kinase 2	0.162476646565712	0.00050451227388687	0.00389640723526431
ENSG00000068784	SRBD1	S1 RNA binding domain 1	0.162292037262458	0.00956381845615433	0.0369595931778605
ENSG00000134440	NARS1	asparaginyl-tRNA synthetase 1	0.162247840371354	0.000294626635457768	0.00257372471878706
ENSG00000121892	PDS5A	PDS5 cohesin associated factor A	0.16224337086763	0.0000751152279270723	0.000912105072717637
ENSG00000034677	RNF19A	ring finger protein 19A, RBR E3 ubiquitin protein ligase	0.161722838366701	0.000251215900946923	0.00228883932200059
ENSG00000136231	IGF2BP3	insulin like growth factor 2 mRNA binding protein 3	0.161549867456069	0.0032560939565989	0.0163054945635482
ENSG00000153113	CAST	calpastatin	0.161473470477819	0.000785723809761906	0.00544547277964416
ENSG00000173744	AGFG1	ArfGAP with FG repeats 1	0.161420913257107	1.23735591817703E-07	8.13934856349122E-06
ENSG00000125944	HNRNPR	heterogeneous nuclear ribonucleoprotein R	0.161369073763251	0.00129888771530208	0.00807097940685056
ENSG00000004897	CDC27	cell division cycle 27	0.161183627103592	0.000711898228273255	0.00503768074153392
ENSG00000107669	ATE1	arginyltransferase 1	0.160794346002658	0.000217018432086691	0.00203935855423337
ENSG00000064763	FAR2	fatty acyl-CoA reductase 2	0.160677912698602	0.00230228583063836	0.0125080754935465
ENSG00000126653	NSRP1	nuclear speckle splicing regulatory protein 1	0.160450130329407	0.0000938036043784312	0.00108296190009699
ENSG00000101146	RAE1	ribonucleic acid export 1	0.160406866434712	0.000486393809048199	0.00376986080237916
ENSG00000125977	EIF2S2	eukaryotic translation initiation factor 2 subunit beta	0.160313093787577	1.10565887364621E-07	7.56657402274204E-06
ENSG00000089177	KIF16B	kinesin family member 16B	0.160187095933453	0.0108778199203866	0.040727774731359
ENSG00000107625	DDX50	DExD-box helicase 50	0.160140283926906	0.000065676086305584	0.000827648846498363
ENSG00000198218	QRICH1	glutamine rich 1	0.1601187178761	0.0113442756403422	0.0420110560580448
ENSG00000171992	SYNPO	synaptopodin	0.159853748349185	0.0000312333543242353	0.000479465895927367
ENSG00000162775	RBM15	RNA binding motif protein 15	0.159850536555835	0.0118634821150988	0.0434377640495497
ENSG00000149182	ARFGAP2	ADP ribosylation factor GTPase activating protein 2	0.159544887909202	0.0127320631248269	0.0457940172868214
ENSG00000120254	MTHFD1L	methylenetetrahydrofolate dehydrogenase (NADP+ dependent) 1 like	0.159457729950859	0.00232526082416621	0.0125925498359122
ENSG00000107130	NCS1	neuronal calcium sensor 1	0.1593073428951	0.00500249117842568	0.022660438668434
ENSG00000166012	TAF1D	TATA-box binding protein associated factor, RNA polymerase I subunit D	0.159191515992434	0.0000209477636900383	0.000350530506221135
ENSG00000172269	DPAGT1	dolichyl-phosphate N-acetylglucosaminephosphotransferase 1	0.158907545664663	0.000306121887446988	0.00264837081878032
ENSG00000141027	NCOR1	nuclear receptor corepressor 1	0.158757078528095	3.07967428281835E-10	8.54525622365288E-08
ENSG00000137275	RIPK1	receptor interacting serine/threonine kinase 1	0.158637696717132	0.00474106034975172	0.0217734944320075
ENSG00000125633	CCDC93	coiled-coil domain containing 93	0.158564940911552	0.0000690063288360383	0.000856183401924212
ENSG00000134480	CCNH	cyclin H	0.158459284518948	0.0104662749378867	0.0395948988168291
ENSG00000163191	S100A11	S100 calcium binding protein A11	0.158443756539183	0.000192859773867017	0.00186516353035549
ENSG00000150316	CWC15	CWC15 spliceosome associated protein homolog	0.158326880580885	0.0000209759581869443	0.000350617850921092
ENSG00000067900	ROCK1	Rho associated coiled-coil containing protein kinase 1	0.15801850977428	3.38914910426284E-06	0.0000936989211597014
ENSG00000162521	RBBP4	RB binding protein 4, chromatin remodeling factor	0.157667970862761	0.0000737565225715548	0.00089975882571103
ENSG00000064393	HIPK2	homeodomain interacting protein kinase 2	0.1574385836797	0.00227892033877588	0.012407635850895
ENSG00000168556	ING2	inhibitor of growth family member 2	0.157357439182944	0.00814977680866524	0.0326838876855833
ENSG00000132466	ANKRD17	ankyrin repeat domain 17	0.157286523001105	3.54090238805771E-07	0.000017544711475373
ENSG00000100575	TIMM9	translocase of inner mitochondrial membrane 9	0.157197879187723	0.00632744217521082	0.0270409115194322
ENSG00000102753	KPNA3	karyopherin subunit alpha 3	0.15714685671482	0.000240278479439703	0.00221564342883946
ENSG00000171421	MRPL36	mitochondrial ribosomal protein L36	0.157047893685276	0.00679710681293084	0.0284661490318709
ENSG00000119321	FKBP15	FKBP prolyl isomerase family member 15	0.156942498249336	0.00625452859605838	0.0268420587470323
ENSG00000123352	SPATS2	spermatogenesis associated serine rich 2	0.156746946908632	0.00971349236354158	0.0374072828756088
ENSG00000143436	MRPL9	mitochondrial ribosomal protein L9	0.156693396481001	0.00604397626392338	0.026195702442838
ENSG00000078618	NRDC	nardilysin convertase	0.156664299192088	0.000088717669438309	0.00103748686076478
ENSG00000006530	AGK	acylglycerol kinase	0.156489021669015	0.00762637157904912	0.0311192664887349
ENSG00000172534	HCFC1	host cell factor C1	0.156167974381269	0.00186046075855394	0.0106060857812072
ENSG00000023572	GLRX2	glutaredoxin 2	0.155919791853221	0.0109777716085672	0.0410415905238473
ENSG00000198793	MTOR	mechanistic target of rapamycin kinase	0.15589646397602	0.00254529633201787	0.0134687126639822
ENSG00000117523	PRRC2C	proline rich coiled-coil 2C	0.155882996826159	0.0000121772275040116	0.000239172032096167
ENSG00000100722	ZC3H14	zinc finger CCCH-type containing 14	0.15578827722467	0.000183078724324433	0.0017956069485316
ENSG00000198862	LTN1	listerin E3 ubiquitin protein ligase 1	0.155708470462075	0.000066031526496209	0.000831441522985682
ENSG00000147955	SIGMAR1	sigma non-opioid intracellular receptor 1	0.155665249905621	0.00874332018183399	0.0344606945493204
ENSG00000196510	ANAPC7	anaphase promoting complex subunit 7	0.155342971268695	0.00244698281273409	0.0130662717652676
ENSG00000114062	UBE3A	ubiquitin protein ligase E3A	0.155324772205835	8.65455765808618E-06	0.000183186136504928
ENSG00000141905	NFIC	nuclear factor I C	0.155116171559951	0.000170065637284657	0.00170076781821832
ENSG00000153187	HNRNPU	heterogeneous nuclear ribonucleoprotein U	0.155010645403168	6.44844060142551E-06	0.0001477622402678
ENSG00000175550	DRAP1	DR1 associated protein 1	0.154972301177326	0.00819918790962504	0.0328574125729197
ENSG00000119707	RBM25	RNA binding motif protein 25	0.154954179473109	1.65121164477165E-07	0.0000102018940374373
ENSG00000157500	APPL1	adaptor protein, phosphotyrosine interacting with PH domain and leucine zipper 1	0.154636408415232	0.000687869629511902	0.00490083025956169
ENSG00000198836	OPA1	OPA1 mitochondrial dynamin like GTPase	0.154422224011323	0.000507125364631605	0.0039066339120869
ENSG00000124541	RRP36	ribosomal RNA processing 36	0.154352003766936	0.00250010234762332	0.0132663636742279
ENSG00000134453	RBM17	RNA binding motif protein 17	0.154248701918009	4.78107155723802E-06	0.000121314286634635
ENSG00000100603	SNW1	SNW domain containing 1	0.154190482849182	0.00234253595491008	0.0126501915102203
ENSG00000064607	SUGP2	SURP and G-patch domain containing 2	0.154163540108343	0.000176974160757313	0.00175311045121557
ENSG00000137145	DENND4C	DENN domain containing 4C	0.153926108994941	0.00487283076953497	0.0221982896638427
ENSG00000131711	MAP1B	microtubule associated protein 1B	0.153813192838989	0.0000404960741516952	0.000574849049265193
ENSG00000123600	METTL8	methyltransferase 8, methylcytidine	0.153796898055102	0.00974996962020421	0.0375080126982446
ENSG00000123684	LPGAT1	lysophosphatidylglycerol acyltransferase 1	0.153663332034155	0.000189494943269512	0.00184079078881987
ENSG00000004455	AK2	adenylate kinase 2	0.153576826173123	0.0031412612867499	0.01583206998194
ENSG00000116688	MFN2	mitofusin 2	0.153463492745367	0.00169254231397998	0.00987381049451396
ENSG00000107863	ARHGAP21	Rho GTPase activating protein 21	0.153383525729233	0.0000145097968734617	0.000272366556071216
ENSG00000085491	SLC25A24	solute carrier family 25 member 24	0.153370481182472	0.0000350346772011025	0.00051858798134435
ENSG00000111142	METAP2	methionyl aminopeptidase 2	0.152793819284525	0.00258061462229907	0.0135943250779793
ENSG00000101367	MAPRE1	microtubule associated protein RP/EB family member 1	0.152754265395866	0.00270691520737306	0.0141038692317242
ENSG00000173436	MICOS10	mitochondrial contact site and cristae organizing system subunit 10	0.152672080191001	0.00463529268886935	0.0213842810534568
ENSG00000189091	SF3B3	splicing factor 3b subunit 3	0.15266339124285	0.0037501640274678	0.0181744214744954
ENSG00000119203	CPSF3	cleavage and polyadenylation specific factor 3	0.152658853359655	0.0105155319458255	0.0396902941707738
ENSG00000138709	LARP1B	La ribonucleoprotein 1B	0.152591324688374	0.000325347921361962	0.00275687652854242
ENSG00000074695	LMAN1	lectin, mannose binding 1	0.152496312472427	1.96939481439156E-06	0.0000609633555018854
ENSG00000273559	CWC25	CWC25 spliceosome associated protein homolog	0.152422792043493	0.00129073291350542	0.00803994897673721
ENSG00000011304	PTBP1	polypyrimidine tract binding protein 1	0.152397102093711	0.00137571860244998	0.00841139486858538
ENSG00000165609	NUDT5	nudix hydrolase 5	0.152175942330762	0.00335971186700914	0.0166794283677379
ENSG00000112062	MAPK14	mitogen-activated protein kinase 14	0.152117584010337	0.000107710911795244	0.00119677292053799
ENSG00000264364	DYNLL2	dynein light chain LC8-type 2	0.152031748335471	0.00924064722223189	0.0359748768516533
ENSG00000072042	RDH11	retinol dehydrogenase 11	0.15185665932936	0.000307655004184408	0.00265261187506116
ENSG00000094975	SUCO	SUN domain containing ossification factor	0.151746050160188	0.0000621122026153986	0.000793217007626442
ENSG00000146374	RSPO3	R-spondin 3	0.151722152502567	0.00509444999902989	0.0229679177061138
ENSG00000125166	GOT2	glutamic-oxaloacetic transaminase 2	0.151590282644517	0.00547905857666232	0.0242998875148049
ENSG00000126216	TUBGCP3	tubulin gamma complex associated protein 3	0.151504048697718	0.00568159655419183	0.0249928905726725
ENSG00000150787	PTS	6-pyruvoyltetrahydropterin synthase	0.151207660989788	0.00804242348636546	0.0323925639549811
ENSG00000105185	PDCD5	programmed cell death 5	0.151114386944288	0.0133251960361538	0.0474686780363546
ENSG00000183684	ALYREF	Aly/REF export factor	0.15081607522029	0.0112191739655232	0.0416380870349827
ENSG00000105220	GPI	glucose-6-phosphate isomerase	0.150281924591671	0.00530875195596724	0.0237168804449696
ENSG00000135976	ANKRD36	ankyrin repeat domain 36	0.150209764297116	0.0103785762830225	0.0393993680436017
ENSG00000197265	GTF2E2	general transcription factor IIE subunit 2	0.149919700755159	0.000749051103989647	0.00523889500365994
ENSG00000129071	MBD4	methyl-CpG binding domain 4, DNA glycosylase	0.149846804448134	0.000148178128597258	0.00152739848091585
ENSG00000122882	ECD	ecdysoneless cell cycle regulator	0.149449433687292	0.000481742035710458	0.00374521915790999
ENSG00000169926	KLF13	KLF transcription factor 13	0.149376864419027	0.00768323411772634	0.0313010773813726
ENSG00000107951	MTPAP	mitochondrial poly(A) polymerase	0.14930428437641	0.00733131677042622	0.0301816091808672
ENSG00000274523	RCC1L	RCC1 like	0.149205991743485	0.0104530799842539	0.0395645966368302
ENSG00000111450	STX2	syntaxin 2	0.149192528900688	5.23456649918829E-06	0.000129682985948235
ENSG00000143207	COP1	COP1 E3 ubiquitin ligase	0.149092587040004	0.00735053905884192	0.030244426146397
ENSG00000141543	EIF4A3	eukaryotic translation initiation factor 4A3	0.1489729489362	0.0104837081951639	0.0396231342404168
ENSG00000167196	FBXO22	F-box protein 22	0.148920811066952	0.000107492934998279	0.00119653514296771
ENSG00000143067	ZNF697	zinc finger protein 697	0.148800409991983	0.00847185209874254	0.0336055841832828
ENSG00000151092	NGLY1	N-glycanase 1	0.148747944832778	0.00486038957332517	0.0221548402862949
ENSG00000169813	HNRNPF	heterogeneous nuclear ribonucleoprotein F	0.148700289520568	0.0010306946971202	0.00671050843547412
ENSG00000141378	PTRH2	peptidyl-tRNA hydrolase 2	0.148694981381657	0.0116962486602222	0.0430215596056041
ENSG00000005059	MCUB	mitochondrial calcium uniporter dominant negative subunit beta	0.148694206911358	0.0016802225920864	0.00982447393786612
ENSG00000197345	MRPL21	mitochondrial ribosomal protein L21	0.148389229391875	0.0054065317789023	0.0240411076567098
ENSG00000187257	RSBN1L	round spermatid basic protein 1 like	0.148327984814683	0.000332453341000521	0.00280462710724652
ENSG00000177889	UBE2N	ubiquitin conjugating enzyme E2 N	0.1482678245979	0.000377536789325755	0.00308959867174289
ENSG00000118620	ZNF430	zinc finger protein 430	0.148231981514815	0.0124082092507521	0.044915009813977
ENSG00000196449	YRDC	yrdC N6-threonylcarbamoyltransferase domain containing	0.148166572429914	0.00918827371386009	0.0358166654271312
ENSG00000145819	ARHGAP26	Rho GTPase activating protein 26	0.147862302287765	0.00473118122967452	0.021741209498965
ENSG00000137547	MRPL15	mitochondrial ribosomal protein L15	0.147509180444908	0.00474692334597618	0.0217938619683943
ENSG00000090061	CCNK	cyclin K	0.147262528939235	0.00332176108550874	0.0165394440215168
ENSG00000160613	PCSK7	proprotein convertase subtilisin/kexin type 7	0.147246436126719	0.00306159178525292	0.0155535793058405
ENSG00000093144	ECHDC1	ethylmalonyl-CoA decarboxylase 1	0.147218893037431	0.0020089170087578	0.011223213833325
ENSG00000140474	ULK3	unc-51 like kinase 3	0.147142597698774	0.011407825130748	0.042163918459759
ENSG00000140521	POLG	DNA polymerase gamma, catalytic subunit	0.147025438830921	0.0110223827323646	0.0411492135279766
ENSG00000127314	RAP1B	RAP1B, member of RAS oncogene family	0.146942313245642	0.00134328739786677	0.00827944627578542
ENSG00000102390	PBDC1	polysaccharide biosynthesis domain containing 1	0.146813258459789	0.00697870467429595	0.0290803862397057
ENSG00000188725	SMIM15	small integral membrane protein 15	0.146772402329872	0.00671645052175511	0.0282135291529052
ENSG00000151474	FRMD4A	FERM domain containing 4A	0.146726079531574	0.000524864649680008	0.00401099620368884
ENSG00000056097	ZFR	zinc finger RNA binding protein	0.146631438361839	0.0000202876746506434	0.000343865165982736
ENSG00000121058	COIL	coilin	0.146237541993807	0.00262312432778027	0.0137814445805964
ENSG00000119487	MAPKAP1	MAPK associated protein 1	0.146063497512828	0.000145957528851006	0.0015180027994309
ENSG00000082515	MRPL22	mitochondrial ribosomal protein L22	0.146044993489682	0.00164848679274524	0.00968343223405891
ENSG00000163681	SLMAP	sarcolemma associated protein	0.145957275934943	0.0007952289473818	0.00550135492565442
ENSG00000122862	SRGN	serglycin	0.145900105865204	0.00236012443245675	0.0127091951177567
ENSG00000185963	BICD2	BICD cargo adaptor 2	0.145850289713148	0.00193864412763592	0.0109333510834633
ENSG00000234545	FAM133B	family with sequence similarity 133 member B	0.145848396387266	0.00971891639108018	0.0374168473875567
ENSG00000163281	GNPDA2	glucosamine-6-phosphate deaminase 2	0.145749010137561	0.00867754472179519	0.0342545292290006
ENSG00000114302	PRKAR2A	protein kinase cAMP-dependent type II regulatory subunit alpha	0.145731889561052	0.00803879969204919	0.0323925639549811
ENSG00000119927	GPAM	glycerol-3-phosphate acyltransferase, mitochondrial	0.145666240537047	0.00515145521139102	0.0231496931628499
ENSG00000068366	ACSL4	acyl-CoA synthetase long chain family member 4	0.145455304641029	0.00541285162122331	0.0240621988323592
ENSG00000163257	DCAF16	DDB1 and CUL4 associated factor 16	0.14543794108658	0.000596277192666708	0.00439605374909929
ENSG00000136279	DBNL	drebrin like	0.145422161600314	0.00483119081638032	0.02205468233586
ENSG00000169714	CNBP	CCHC-type zinc finger nucleic acid binding protein	0.145210315476392	0.000245343808988757	0.00224797175848524
ENSG00000182872	RBM10	RNA binding motif protein 10	0.145107017290435	0.00246880786611742	0.0131463309431548
ENSG00000151929	BAG3	BAG cochaperone 3	0.145082392224956	0.00191487920408661	0.0108393811326283
ENSG00000163166	IWS1	interacts with SUPT6H, CTD assembly factor 1	0.144578428456909	0.00034517720294738	0.00288327821246851
ENSG00000106392	C1GALT1	core 1 synthase, glycoprotein-N-acetylgalactosamine 3-beta-galactosyltransferase 1	0.144434100431365	0.0067522474091615	0.0283046975328123
ENSG00000196865	NHLRC2	NHL repeat containing 2	0.144420000663275	0.000434812266259792	0.00346329331700975
ENSG00000144635	DYNC1LI1	dynein cytoplasmic 1 light intermediate chain 1	0.144264012790968	0.002087509584344	0.0115383860074878
ENSG00000167193	CRK	CRK proto-oncogene, adaptor protein	0.144237694800628	0.0000242387591712768	0.000391851381051754
[truncated: 2,373 more rows]

## Sheet: ATA+(b) vs. HC
geneID	symbol	genename	log2FoldChange	P.Value	adj.P.Val
ENSG00000091879	ANGPT2	angiopoietin 2	0.34839318741549	0.0000711035360440355	0.010441280792928
ENSG00000116580	GON4L	gon-4 like	0.276380012508191	0.000303654080299026	0.0217378364734065
ENSG00000095794	CREM	cAMP responsive element modulator	0.258231328108117	9.72082601902792E-07	0.00185570568703243
ENSG00000218336	TENM3	teneurin transmembrane protein 3	0.250274134326919	0.0000875969723054585	0.0116666944277526
ENSG00000230551			0.24115702551359	0.0000231291073016205	0.0074182993473179
ENSG00000133858	ZFC3H1	zinc finger C3H1-type containing	0.235144173220925	0.0000639479193259056	0.0099996202874139
ENSG00000108021	TASOR2	transcription activation suppressor family member 2	0.232720409443391	0.0000165740697741091	0.00730151519971715
ENSG00000197694	SPTAN1	spectrin alpha, non-erythrocytic 1	0.229993157235711	0.00108107881287187	0.0475660890257186
ENSG00000151779	NBAS	NBAS subunit of NRZ tethering complex	0.217226237974983	0.000324785954096936	0.0218829312836842
ENSG00000112159	MDN1	midasin AAA ATPase 1	0.213470015702897	0.000176106693592722	0.0170942887153478
ENSG00000132953	XPO4	exportin 4	0.211409826341286	0.00026813114377726	0.0204744941388316
ENSG00000055044	NOP58	NOP58 ribonucleoprotein	0.208459293204421	0.000111001741688566	0.013525680311711
ENSG00000132842	AP3B1	adaptor related protein complex 3 subunit beta 1	0.20375998255107	0.0000272578446177955	0.0074182993473179
ENSG00000171988	JMJD1C	jumonji domain containing 1C	0.199128586491068	3.03072432775669E-07	0.00173569582250626
ENSG00000116918	TSNAX	translin associated factor X	0.197349025713303	0.00029513987783563	0.0215748187686567
ENSG00000068650	ATP11A	ATPase phospholipid transporting 11A	0.195386327695352	0.0000600663371344586	0.00982856893625842
ENSG00000118217	ATF6	activating transcription factor 6	0.191410272487807	0.00031635439445589	0.0218829312836842
ENSG00000038219	BOD1L1	biorientation of chromosomes in cell division 1 like 1	0.187631626730768	7.26621899127108E-06	0.00595271085386846
ENSG00000133706	LARS1	leucyl-tRNA synthetase 1	0.18631311379914	0.00123374607044322	0.049553696607743
ENSG00000089048	ESF1	ESF1 nucleolar pre-rRNA processing protein homolog	0.186285560902812	0.0000105364104747775	0.00706359993888212
ENSG00000107290	SETX	senataxin	0.184562624705159	0.000833193560592261	0.0407837565941186
ENSG00000034677	RNF19A	ring finger protein 19A, RBR E3 ubiquitin protein ligase	0.182841298506533	0.000593385951533051	0.0326761667733633
ENSG00000229807	XIST	X inactive specific transcript	0.180016374852684	0.0011411900736559	0.0484118189024249
ENSG00000171566	PLRG1	pleiotropic regulator 1	0.176591936721138	0.000209059754011858	0.0184197724803986
ENSG00000127870	RNF6	ring finger protein 6	0.17531919699854	0.000250884435702105	0.020417909362501
ENSG00000100815	TRIP11	thyroid hormone receptor interactor 11	0.175267725031269	0.000763075213257319	0.0383344890028479
ENSG00000138190	EXOC6	exocyst complex component 6	0.172476119444571	0.000351839137545306	0.0228975311445678
ENSG00000174197	MGA	MAX dimerization protein MGA	0.172155800700127	0.000498491410611218	0.0297131667044292
ENSG00000130779	CLIP1	CAP-Gly domain containing linker protein 1	0.17088693501292	0.0000369838231894986	0.0074525262944305
ENSG00000135655	USP15	ubiquitin specific peptidase 15	0.169508976537019	0.00014411194203656	0.0147924463845813
ENSG00000112078	KCTD20	potassium channel tetramerization domain containing 20	0.168041646117213	0.000140619120095865	0.0147924463845813
ENSG00000198677	SKIC3	SKI3 subunit of superkiller complex	0.166898560048002	0.00120699451720146	0.0493746971429482
ENSG00000124383	MPHOSPH10	M-phase phosphoprotein 10	0.163821980324052	0.000617971492993258	0.0333879503808716
ENSG00000198000	NOL8	nucleolar protein 8	0.162601880807814	0.0000365446947678049	0.0074525262944305
ENSG00000169062	UPF3A	UPF3A regulator of nonsense mediated mRNA decay	0.161729103411476	0.00116120173366811	0.0488985465346858
ENSG00000128512	DOCK4	dedicator of cytokinesis 4	0.161470407535991	0.000148589983937718	0.0147924463845813
ENSG00000163029	SMC6	structural maintenance of chromosomes 6	0.159054371065724	0.000281380750923203	0.0209281501368465
ENSG00000139324	TMTC3	transmembrane O-mannosyltransferase targeting cadherins 3	0.157883200784379	0.000143963086044713	0.0147924463845813
ENSG00000138434	ITPRID2	ITPR interacting domain containing 2	0.155825263602694	0.000508565558914574	0.0297199485296303
ENSG00000149231	CCDC82	coiled-coil domain containing 82	0.152081302249326	0.000257403727931413	0.020417909362501
ENSG00000178163	ZNF518B	zinc finger protein 518B	0.150315942179582	0.000665033201909188	0.0346240467939447
ENSG00000094975	SUCO	SUN domain containing ossification factor	0.149787626744733	0.00117888190445431	0.0489235990348539
ENSG00000078674	PCM1	pericentriolar material 1	0.149050961213581	0.000280371743734865	0.0209281501368465
ENSG00000139697	SBNO1	strawberry notch homolog 1	0.146612807370995	0.000149810003545611	0.0147924463845813
ENSG00000127616	SMARCA4	SWI/SNF related, matrix associated, actin dependent regulator of chromatin, subfamily a, member 4	0.144841282179945	0.00104049340483129	0.0472929026148319
ENSG00000145390	USP53	ubiquitin specific peptidase 53	0.142450506049991	0.000605855469814017	0.0330450883392845
ENSG00000020577	SAMD4A	sterile alpha motif domain containing 4A	0.14085432333192	0.00123167722174942	0.049553696607743
ENSG00000125676	THOC2	THO complex subunit 2	0.140664354698881	0.0000212369774456698	0.0074182993473179
ENSG00000198604	BAZ1A	bromodomain adjacent to zinc finger domain 1A	0.138543772662714	0.000249610148739522	0.020417909362501
ENSG00000136758	YME1L1	YME1 like 1 ATPase	0.138404230730786	0.000318896630915619	0.0218829312836842
ENSG00000118200	CAMSAP2	calmodulin regulated spectrin associated protein family member 2	0.135317366862546	0.00112765917183047	0.0481948065453218
ENSG00000008952	SEC62	SEC62 homolog, preprotein translocation factor	0.134359011274855	0.00109005522452837	0.0475660890257186
ENSG00000165525	NEMF	nuclear export mediator factor	0.133669853022695	0.00041634577185279	0.0259175242978362
ENSG00000108848	LUC7L3	LUC7 like 3 pre-mRNA splicing factor	0.132802590274285	0.0000443368403712373	0.00793490890018988
ENSG00000112739	PRPF4B	pre-mRNA processing factor 4B	0.132759513418106	0.00125222511203698	0.049553696607743
ENSG00000136536	MARCHF7	membrane associated ring-CH-type finger 7	0.126727903279928	0.000349504388403796	0.0228975311445678
ENSG00000122257	RBBP6	RB binding protein 6, ubiquitin ligase	0.119579811167735	0.000144759957249046	0.0147924463845813
ENSG00000141027	NCOR1	nuclear receptor corepressor 1	0.118771262715082	0.0000646037979106538	0.0099996202874139
ENSG00000115524	SF3B1	splicing factor 3b subunit 1	0.112716180793862	0.00117560845144934	0.0489235990348539
ENSG00000197102	DYNC1H1	dynein cytoplasmic 1 heavy chain 1	0.112191013287774	0.000846134190890711	0.0410661907731449
ENSG00000137818	RPLP1	ribosomal protein lateral stalk subunit P1	-0.0969481644019264	0.000437045557386392	0.0266272330548071
ENSG00000166441	RPL27A	ribosomal protein L27a	-0.101649469474943	0.00119398780789049	0.0491940156531571
ENSG00000171530	TBCA	tubulin folding cofactor A	-0.10647427881585	0.0000484447317738246	0.00840736299602101
ENSG00000132475	H3-3B	H3.3 histone B	-0.107162371327727	0.000980444312877811	0.0456504437386278
ENSG00000184840	TMED9	transmembrane p24 trafficking protein 9	-0.112296918060423	0.000537465829751466	0.0304759089800658
ENSG00000063177	RPL18	ribosomal protein L18	-0.113705878161384	0.000936258892259569	0.043950448163693
ENSG00000162734	PEA15	proliferation and apoptosis adaptor protein 15	-0.114782463701139	0.000565620984476675	0.0314496250300769
ENSG00000197956	S100A6	S100 calcium binding protein A6	-0.116683948423345	0.000703802469160542	0.0359881851864502
ENSG00000149273	RPS3	ribosomal protein S3	-0.11718570072985	0.0000925631545841206	0.0120479360523468
ENSG00000127922	SEM1	SEM1 26S proteasome subunit	-0.118032543148677	0.000345541491484809	0.0228975311445678
ENSG00000134013	LOXL2	lysyl oxidase like 2	-0.118561770114394	0.000413988740226041	0.0259175242978362
ENSG00000164919	COX6C	cytochrome c oxidase subunit 6C	-0.119537301768655	0.000396059803797741	0.0254857808578614
ENSG00000103275	UBE2I	ubiquitin conjugating enzyme E2 I	-0.12278305200879	0.000653340666117276	0.0346240467939447
ENSG00000113657	DPYSL3	dihydropyrimidinase like 3	-0.123284258928803	0.000697207395146168	0.0359721329009199
ENSG00000156411	ATP5MJ	ATP synthase membrane subunit j	-0.125056981349896	0.000321962148883352	0.0218829312836842
ENSG00000089597	GANAB	glucosidase II alpha subunit	-0.128183964985544	0.000255488761040674	0.020417909362501
ENSG00000175826	CTDNEP1	CTD nuclear envelope phosphatase 1	-0.129976597302674	0.0000420199188413425	0.0077628411356248
ENSG00000142871	CCN1	cellular communication network factor 1	-0.130597408619958	0.000453695571074449	0.0273506793215091
ENSG00000106153	CHCHD2	coiled-coil-helix-coiled-coil-helix domain containing 2	-0.130726363209739	0.000876668662436933	0.0418390119148026
ENSG00000115806	GORASP2	golgi reassembly stacking protein 2	-0.13145729922213	0.001254633491902	0.049553696607743
ENSG00000198258	UBL5	ubiquitin like 5	-0.136681462092219	0.000649107337981376	0.0346240467939447
ENSG00000008988	RPS20	ribosomal protein S20	-0.137628127148691	0.000025286453253117	0.0074182993473179
ENSG00000145860	RNF145	ring finger protein 145	-0.139298865567307	0.000117948736182079	0.0140727585857243
ENSG00000155368	DBI	diazepam binding inhibitor, acyl-CoA binding protein	-0.140706835100937	0.0000856342823071144	0.0116666944277526
ENSG00000108774	RAB5C	RAB5C, member RAS oncogene family	-0.140865441294248	0.000659908982396597	0.0346240467939447
ENSG00000105401	CDC37	cell division cycle 37, HSP90 cochaperone	-0.14159091493886	0.000146774625560769	0.0147924463845813
ENSG00000104695	PPP2CB	protein phosphatase 2 catalytic subunit beta	-0.142656748696718	0.000185562446484474	0.017711935516943
ENSG00000101421	CHMP4B	charged multivesicular body protein 4B	-0.14272101558511	0.0000148006284732994	0.00706359993888212
ENSG00000134248	LAMTOR5	late endosomal/lysosomal adaptor, MAPK and MTOR activator 5	-0.144396739526784	0.000204194546841535	0.0184197724803986
ENSG00000197063	MAFG	MAF bZIP transcription factor G	-0.145623972353478	0.0000356257446690445	0.0074525262944305
ENSG00000068697	LAPTM4A	lysosomal protein transmembrane 4 alpha	-0.154728506998943	0.0000287951918413553	0.0074182993473179
ENSG00000169710	FASN	fatty acid synthase	-0.155200419308139	0.00109633730598828	0.0475660890257186
ENSG00000088833	NSFL1C	NSFL1 cofactor	-0.158162767684142	0.000874743382323205	0.0418390119148026
ENSG00000149257	SERPINH1	serpin family H member 1	-0.164043111149602	0.0000377376047736135	0.0074525262944305
ENSG00000213741	RPS29	ribosomal protein S29	-0.166163517969087	6.94367432279259E-06	0.00595271085386846
ENSG00000010278	CD9	CD9 molecule	-0.168771728526546	0.00101891307808028	0.046682521585326
ENSG00000115073	ACTR1B	actin related protein 1B	-0.169923136009325	0.00111985492630226	0.0481948065453218
ENSG00000119669	IRF2BPL	interferon regulatory factor 2 binding protein like	-0.174995106084144	0.00108753711863887	0.0475660890257186
ENSG00000169567	HINT1	histidine triad nucleotide binding protein 1	-0.175415359376336	0.000267299091270343	0.0204744941388316
ENSG00000130770	ATP5IF1	ATP synthase inhibitory factor subunit 1	-0.175558049994317	0.00022691674043997	0.0196901844318138
ENSG00000100364	KIAA0930	KIAA0930	-0.177703560390005	0.000297609687921055	0.0215748187686567
ENSG00000125520	SLC2A4RG	SLC2A4 regulator	-0.179781549701403	0.0000533600096391188	0.0089880228000951
ENSG00000169223	LMAN2	lectin, mannose binding 2	-0.182788438341614	0.000928166547592979	0.0439306596534297
ENSG00000142627	EPHA2	EPH receptor A2	-0.182952685622918	0.00106866922965524	0.0475660890257186
ENSG00000173113	TRMT112	tRNA methyltransferase activator subunit 11-2	-0.184390461671245	0.000193908021085037	0.018205102241869
ENSG00000115268	RPS15	ribosomal protein S15	-0.185938183860898	0.000127399953214848	0.0145923906412287
ENSG00000130513	GDF15	growth differentiation factor 15	-0.186668254073951	0.000034515513739808	0.0074525262944305
ENSG00000169991	IFFO2	intermediate filament family orphan 2	-0.187197502737501	0.000524570778397161	0.0301059697460721
ENSG00000130402	ACTN4	actinin alpha 4	-0.187531826773682	6.15449218542348E-07	0.00176233883729601
ENSG00000214078	CPNE1	copine 1	-0.189616927315624	0.000027084759077638	0.0074182993473179
ENSG00000105221	AKT2	AKT serine/threonine kinase 2	-0.191409478251619	0.000207605935799519	0.0184197724803986
ENSG00000167283	ATP5MG	ATP synthase membrane subunit g	-0.19582048317365	0.0000121233148478258	0.00706359993888212
ENSG00000179632	MAF1	MAF1 homolog, negative regulator of RNA polymerase III	-0.196066435744496	0.000247799630736492	0.020417909362501
ENSG00000040633	PHF23	PHD finger protein 23	-0.196318811484443	0.000401065363376393	0.0255211259561845
ENSG00000112679	DUSP22	dual specificity phosphatase 22	-0.196790620882699	0.000138859699253938	0.0147924463845813
ENSG00000185262	UBALD2	UBA like domain containing 2	-0.197290720733904	0.00074869346542079	0.0379448449244678
ENSG00000123159	GIPC1	GIPC PDZ domain containing family member 1	-0.197646681999497	0.000433757928390562	0.0266272330548071
ENSG00000158716	DUSP23	dual specificity phosphatase 23	-0.198366685495616	0.000319349562440737	0.0218829312836842
ENSG00000165458	INPPL1	inositol polyphosphate phosphatase like 1	-0.199577105149538	0.000806330628475326	0.0401552652980712
ENSG00000170892	TSEN34	tRNA splicing endonuclease subunit 34	-0.201233062171984	0.00104975908790921	0.0473383487909924
ENSG00000119408	NEK6	NIMA related kinase 6	-0.201646754043521	6.59510289023416E-06	0.00595271085386846
ENSG00000117362	APH1A	aph-1 homolog A, gamma-secretase subunit	-0.202472048794968	0.0000417165204403851	0.0077628411356248
ENSG00000174684	B4GAT1	beta-1,4-glucuronyltransferase 1	-0.205574388258726	0.000076727161018305	0.0107174744183374
ENSG00000158710	TAGLN2	transgelin 2	-0.208393295088715	0.000120526892184571	0.0140868879906334
ENSG00000125970	RALY	RALY heterogeneous nuclear ribonucleoprotein	-0.213454572131327	0.00101209971718516	0.046682521585326
ENSG00000137463	MGARP	mitochondria localized glutamic acid rich protein	-0.214824848994505	0.0000730797377696148	0.0104631914551646
ENSG00000164736	SOX17	SRY-box transcription factor 17	-0.215549066789183	0.0000215725013728578	0.0074182993473179
ENSG00000126391	FRMD8	FERM domain containing 8	-0.228477968421355	0.000257431839343903	0.020417909362501
ENSG00000105327	BBC3	BCL2 binding component 3	-0.229501163043484	0.0000316497946953561	0.0074525262944305
ENSG00000221866	PLXNA4	plexin A4	-0.234726868558311	0.0000145436041875334	0.00706359993888212
ENSG00000143862	ARL8A	ADP ribosylation factor like GTPase 8A	-0.237910175158576	0.0000297923668566984	0.0074182993473179
ENSG00000176720	BOK	BCL2 family apoptosis regulator BOK	-0.238347222229254	0.00055424824829594	0.0311194089999103
ENSG00000182154	MRPL41	mitochondrial ribosomal protein L41	-0.242721264796754	0.0012473254311607	0.049553696607743
ENSG00000197858	GPAA1	glycosylphosphatidylinositol anchor attachment 1	-0.242820832836936	0.000830853234849462	0.0407837565941186
ENSG00000132002	DNAJB1	DnaJ heat shock protein family (Hsp40) member B1	-0.243858327817008	0.0000131098770474245	0.00706359993888212
ENSG00000011009	LYPLA2	lysophospholipase 2	-0.255932871488823	0.000260259714241762	0.020417909362501
ENSG00000229117	RPL41	ribosomal protein L41	-0.257631653087048	0.0000219821120655213	0.0074182993473179
ENSG00000204389	HSPA1A	heat shock protein family A (Hsp70) member 1A	-0.264944480153811	0.000208059123253659	0.0184197724803986
ENSG00000042753	AP2S1	adaptor related protein complex 2 subunit sigma 1	-0.278763065967323	0.0000673080991562654	0.0101440390491561
ENSG00000100241	SBF1	SET binding factor 1	-0.281638124222676	0.00010185511301158	0.0126809615699418
ENSG00000160789	LMNA	lamin A/C	-0.287521668817446	0.000025056979369288	0.0074182993473179
ENSG00000198858	R3HDM4	R3H domain containing 4	-0.287590075352275	0.000525684821827696	0.0301059697460721
ENSG00000175137	SH3BP5L	SH3 binding domain protein 5 like	-0.297500033836917	0.000503261248529707	0.0297131667044292
ENSG00000167703	SLC43A2	solute carrier family 43 member 2	-0.29981417060928	7.27588195863091E-06	0.00595271085386846
ENSG00000240972	MIF	macrophage migration inhibitory factor	-0.414269344445393	0.0000976956880743812	0.0124334045689329

## Sheet: ATA+(a) vs. HC
geneID	symbol	genename	log2FoldChange	P.Value	adj.P.Val
ENSG00000200816	SNORA38	small nucleolar RNA, H/ACA box 38	4.39619607307794	8.06470633187069E-22	4.608677927951E-20
ENSG00000140379	BCL2A1	BCL2 related protein A1	3.653455999261	7.25617551691615E-19	2.58286027245145E-17
ENSG00000159167	STC1	stanniocalcin 1	3.38546778412477	5.24706197406937E-42	3.26503289727184E-39
ENSG00000249992	TMEM158	transmembrane protein 158	3.20993711178327	1.50046484551424E-24	1.34809143687084E-22
ENSG00000163814	CDCP1	CUB domain containing protein 1	3.18869181538955	3.19014249732784E-13	4.8416968471188E-12
ENSG00000116183	PAPPA2	pappalysin 2	2.81854002709597	1.67412349472523E-06	8.62525263259077E-06
ENSG00000206885	SNORA75	small nucleolar RNA, H/ACA box 75	2.80827957430663	3.01950311464796E-27	3.87257036864126E-25
ENSG00000101441	CST4	cystatin S	2.47056323107413	0.00311676283407559	0.00860412953915609
ENSG00000236453			2.41888363011519	0.00389992179197892	0.0105223359606613
ENSG00000171246	NPTX1	neuronal pentraxin 1	2.33150320071852	1.81827010241484E-06	9.31080645860158E-06
ENSG00000201296	RNU4-41P	RNA, U4 small nuclear 41, pseudogene	2.28033949254376	0.00193491207463986	0.00559911432415161
ENSG00000154736	ADAMTS5	ADAM metallopeptidase with thrombospondin type 1 motif 5	2.27835809042943	3.54549655454951E-06	0.0000172510534645197
ENSG00000244004	RPS3AP19	RPS3A pseudogene 19	2.2775791898523	0.00898018144986562	0.022083727830678
ENSG00000002079	MYH16	myosin heavy chain 16 pseudogene	2.18354211829163	3.84772473145405E-06	0.0000186351515329952
ENSG00000200874			2.108692691632	0.00420270033862413	0.0112417717543741
ENSG00000252101	RNU6-758P	RNA, U6 small nuclear 758, pseudogene	2.10767173859863	0.000209843452119292	0.000746312413009363
ENSG00000075213	SEMA3A	semaphorin 3A	2.07014537573563	6.31782398157035E-59	1.32682200892954E-55
ENSG00000163092	XIRP2	xin actin binding repeat containing 2	2.05363830115181	1.13179744542409E-29	2.04465901941614E-27
ENSG00000154734	ADAMTS1	ADAM metallopeptidase with thrombospondin type 1 motif 1	2.03931205933111	2.23830166101136E-27	2.96107922887023E-25
ENSG00000172183	ISG20	interferon stimulated exonuclease gene 20	1.92320747571403	1.0705697909523E-33	3.04858356911688E-31
ENSG00000119514	GALNT12	polypeptide N-acetylgalactosaminyltransferase 12	1.92228836449319	2.06110093959669E-08	1.45375973493552E-07
ENSG00000159261	CLDN14	claudin 14	1.87038503527576	4.21461363360302E-18	1.35911177846765E-16
ENSG00000231066			1.85004119580154	0.000395903007729949	0.00132924988666484
ENSG00000267316			1.83915438963238	0.000246918576884507	0.000864446553497937
ENSG00000123689	G0S2	G0/G1 switch 2	1.78947495353553	4.42266726062488E-11	4.70584120619117E-10
ENSG00000154319	FAM167A	family with sequence similarity 167 member A	1.78383988118421	5.9816045157663E-07	3.32661163420687E-06
ENSG00000251257	LOC124900964	uncharacterized LOC124900964	1.78046258640256	7.57540007564055E-10	6.70288446424775E-09
ENSG00000274997	H2AC12	H2A clustered histone 12	1.77623843762387	0.00318440149152504	0.00876923938028393
ENSG00000253746			1.77216844331728	0.00106659159140115	0.00325755414054368
ENSG00000104611	SH2D4A	SH2 domain containing 4A	1.76886736167584	1.45082368146915E-07	8.92089836223029E-07
ENSG00000250748	LOC105369187	uncharacterized LOC105369187	1.76464792883501	0.00164398397676627	0.00482792777375459
ENSG00000285730			1.76428007756791	7.57465664858848E-15	1.46446267379672E-13
ENSG00000254676			1.76322875299665	5.54445491755705E-07	3.10404488736674E-06
ENSG00000069482	GAL	galanin and GMAP prepropeptide	1.7391083298171	7.21536590296284E-13	1.0217440152624E-11
ENSG00000138678	GPAT3	glycerol-3-phosphate acyltransferase 3	1.73034125433021	2.84534767184619E-22	1.78375694905552E-20
ENSG00000086300	SNX10	sorting nexin 10	1.71196536371157	0.00166662598965282	0.00488673355185986
ENSG00000241749	RPSAP52	ribosomal protein SA pseudogene 52	1.71189065113912	1.85275164697664E-06	9.46753013206315E-06
ENSG00000215221			1.70999958935784	0.00207683593188927	0.00595849052111879
ENSG00000268375			1.7087048746974	0.000190062124095089	0.000682169140551504
ENSG00000134242	PTPN22	protein tyrosine phosphatase non-receptor type 22	1.69904406691235	1.33252963512608E-06	6.96758875693514E-06
ENSG00000219607	PPP1R3G	protein phosphatase 1 regulatory subunit 3G	1.68719398462885	0.0211196463954644	0.0469601878097137
ENSG00000273162			1.68665122691645	0.00458532654117976	0.0121511153341264
ENSG00000187583	PLEKHN1	pleckstrin homology domain containing N1	1.67528249393542	0.0000147657355682932	0.0000647895333723931
ENSG00000111641	NOP2	NOP2 nucleolar protein	1.66828622186218	0.00292749747345417	0.00813107704604126
ENSG00000099937	SERPIND1	serpin family D member 1	1.6554086611818	0.000127371708734859	0.000471359488646336
ENSG00000100292	HMOX1	heme oxygenase 1	1.65144933951316	9.77685467872758E-70	2.7376822576217E-66
ENSG00000277938			1.64672704348569	0.00284416402605615	0.00791401122917677
ENSG00000231241	RPS3AP3	RPS3A pseudogene 3	1.6413072728199	0.00352328820960532	0.00960642083894499
ENSG00000169429	CXCL8	C-X-C motif chemokine ligand 8	1.62143152122058	2.73193522805824E-13	4.19554330590553E-12
ENSG00000221539	SNORD99	small nucleolar RNA, C/D box 99	1.61242838755543	0.00543994935856588	0.0141524603860739
ENSG00000185338	SOCS1	suppressor of cytokine signaling 1	1.61104008126355	3.57081306624227E-07	2.05739001334888E-06
ENSG00000246334			1.60834597199384	0.000434923350832731	0.00144896831595096
ENSG00000277589			1.58395056894518	0.0039090389578111	0.0105435484877483
ENSG00000259531			1.58257880392447	0.019656929737452	0.044157785334795
ENSG00000271425	NBPF10	NBPF member 10	1.58223172450996	9.60456039210367E-07	5.14900403145485E-06
ENSG00000239884	RN7SL608P	RNA, 7SL, cytoplasmic 608, pseudogene	1.58144832278692	0.0136139508180362	0.0318695816767209
ENSG00000200502			1.55130629510915	0.000868943698143421	0.00271107206546102
ENSG00000272882	OR2BH1P	olfactory receptor family 2 subfamily BH member 1 pseudogene	1.54904480071506	0.00157910988373134	0.00465694666606465
ENSG00000257956			1.53433485289398	0.00740951760473795	0.0186833716459856
ENSG00000134548	SPX	spexin hormone	1.52909937597454	0.0227029492760644	0.0499387602496933
ENSG00000236535			1.52869319043659	0.0141993222527482	0.0331061356048325
ENSG00000274191			1.52834377016666	3.00159679003271E-07	1.75042789549946E-06
ENSG00000136928	GABBR2	gamma-aminobutyric acid type B receptor subunit 2	1.52345910453093	1.44786419885221E-12	1.92754091956544E-11
ENSG00000196878	LAMB3	laminin subunit beta 3	1.5218597961181	5.01708449675573E-17	1.38866617182855E-15
ENSG00000254486	LINC02547	long intergenic non-protein coding RNA 2547	1.51742559850294	1.80394472851274E-15	3.8462024598658E-14
ENSG00000058085	LAMC2	laminin subunit gamma 2	1.49132016964532	5.40605144978029E-16	1.22573644274978E-14
ENSG00000175820	CCDC168	coiled-coil domain containing 168	1.48832038040872	3.99415541905692E-06	0.0000192666681583621
ENSG00000181773	GPR3	G protein-coupled receptor 3	1.48103812427192	0.0000404203504433726	0.000164471375102713
ENSG00000126246	IGFLR1	IGF like family receptor 1	1.4798207993703	0.00898663018728524	0.02209635208204
ENSG00000278972			1.47409102913508	0.000923316374128983	0.00286475316744987
ENSG00000113645	WWC1	WW and C2 domain containing 1	1.46720269179105	0.0029817846188822	0.00826273517760843
ENSG00000197632	SERPINB2	serpin family B member 2	1.45880817213014	0.000498220078233925	0.00164322644962862
ENSG00000138356	AOX1	aldehyde oxidase 1	1.45759165196485	8.29718317441548E-07	4.51135839849043E-06
ENSG00000162711	NLRP3	NLR family pyrin domain containing 3	1.45317000039685	0.0000453016160501025	0.000182696219697017
ENSG00000135842	NIBAN1	niban apoptosis regulator 1	1.45021979317164	3.34054039568413E-13	5.05170289719974E-12
ENSG00000267710	EDDM13	epididymal protein 13	1.44987943911591	0.000329904191904647	0.00112748582754068
ENSG00000221102	SNORA11B	small nucleolar RNA, H/ACA box 11B	1.44958145646715	0.00607302759102638	0.0156348355128462
ENSG00000284906			1.44215840302759	6.1896110616422E-09	4.7571663058852E-08
ENSG00000095397	WHRN	whirlin	1.43916169261142	0.0000848034996759466	0.000322860547939175
ENSG00000204758	RPL26L1-AS1	RPL26L1 antisense RNA 1	1.4349679662185	0.0013493199937486	0.00403666759525825
ENSG00000215347			1.43438839036976	0.0000384923127911016	0.000157350206132189
ENSG00000180730	SHISA2	shisa family member 2	1.43143369392187	0.00000030428681056	1.77080800284675E-06
ENSG00000117598	PLPPR5	phospholipid phosphatase related 5	1.4189770800759	0.0210966050981063	0.0469213744047238
ENSG00000262902	MTCO1P40	MT-CO1 pseudogene 40	1.41729292395401	1.33368641773018E-10	1.32040456713523E-09
ENSG00000177602	HASPIN	histone H3 associated protein kinase	1.4169641928643	0.0000043275879835068	0.0000207321943857707
ENSG00000156113	KCNMA1	potassium calcium-activated channel subfamily M alpha 1	1.41496047051053	2.42165395468747E-21	1.271444002897E-19
ENSG00000269399			1.41424388379193	0.000068251360651352	0.000264702472369198
ENSG00000279800	BCLAF1P2	BCL2 associated transcription factor 1 pseudogene 2	1.40875854104626	0.0158938657591855	0.0365347980052095
ENSG00000219133	RPL21P19	ribosomal protein L21 pseudogene 19	1.39784696934803	7.30959159643153E-07	4.00810862962292E-06
ENSG00000133101	CCNA1	cyclin A1	1.3975609971236	1.89604752930865E-06	9.67370013359086E-06
ENSG00000206846			1.39494227104691	1.09267459357276E-06	5.80215734722374E-06
ENSG00000219201			1.38900450023082	0.0211661101283424	0.0470448228953937
ENSG00000106333	PCOLCE	procollagen C-endopeptidase enhancer	1.37406752509923	0.00173686632077115	0.00506792133644947
ENSG00000283337	LOC124902567	U6 spliceosomal RNA	1.37390636433673	0.0123883673775742	0.0293646953034175
ENSG00000092853	CLSPN	claspin	1.36284099587157	8.25708731210339E-20	3.3347914406406E-18
ENSG00000225761			1.35511990896483	1.96804642889235E-08	1.39339014124823E-07
ENSG00000173083	HPSE	heparanase	1.35398312946941	4.97700000689361E-14	8.50646766183312E-13
ENSG00000130305	NSUN5	NOP2/Sun RNA methyltransferase 5	1.35361994310152	8.58925284523335E-16	1.90129166077425E-14
ENSG00000199990	VTRNA1-1	vault RNA 1-1	1.34947346272733	0.00169048107917904	0.00494890618771337
ENSG00000118242	MREG	melanoregulin	1.34433218624634	1.39954443840513E-22	9.22107690574297E-21
ENSG00000170345	FOS	Fos proto-oncogene, AP-1 transcription factor subunit	1.3431249982019	0.000866227479484359	0.00270360168731501
ENSG00000233885			1.34303436754446	0.0116464572786906	0.0278259568741867
ENSG00000027869	SH2D2A	SH2 domain containing 2A	1.33367540710608	0.00140151208027615	0.00417941151237481
ENSG00000261916			1.32061566864805	0.00139272375708013	0.00415689320353586
ENSG00000214626	POLR3DP1	RNA polymerase III subunit D pseudogene 1	1.32041047800289	0.00564979565390795	0.0146598018195069
ENSG00000230300			1.30583275674482	0.00565100373914485	0.0146606723010149
ENSG00000202111	VTRNA1-2	vault RNA 1-2	1.30573063072292	0.0000731420020417841	0.000281654544190698
ENSG00000168913	ENHO	energy homeostasis associated	1.30189481088402	0.0150688496589542	0.0348193842827795
ENSG00000267577			1.30016783915133	0.00044608266618912	0.00148291153040036
ENSG00000104722	NEFM	neurofilament medium chain	1.29974960683748	0.00860776533591943	0.0212581310317187
ENSG00000236200			1.29955606502021	0.0184522777708546	0.0417699702005023
ENSG00000240204	SMKR1	small lysine rich protein 1	1.2983706057434	0.020517785936666	0.0457916208185342
ENSG00000050730	TNIP3	TNFAIP3 interacting protein 3	1.29791999886631	0.0169022331228567	0.0385939682926224
ENSG00000105851	PIK3CG	phosphatidylinositol-4,5-bisphosphate 3-kinase catalytic subunit gamma	1.29167722882143	6.68783676576552E-09	5.09579798193317E-08
ENSG00000242970			1.28862368074785	0.0190923547948818	0.0430506848622747
ENSG00000255202			1.28723109675914	0.00208488007110741	0.00597952715511704
ENSG00000263603			1.28124107761774	0.00275500880287839	0.00768757729565849
ENSG00000226287	TMEM191A	transmembrane protein 191A (pseudogene)	1.2750915468296	0.0146993845816247	0.0340875583652003
ENSG00000279148			1.27179835737078	0.00243089988833044	0.00686181939244619
ENSG00000202515	VTRNA1-3	vault RNA 1-3	1.27143918406931	4.63955632022553E-06	0.0000220944404013915
ENSG00000153132	CLGN	calmegin	1.26715281499037	6.20229543694277E-06	0.0000290021613237059
ENSG00000186871	ERCC6L	ERCC excision repair 6 like, spindle assembly checkpoint helicase	1.2629177800744	1.48015117423817E-17	4.39364308805219E-16
ENSG00000082126	MPP4	MAGUK p55 scaffold protein 4	1.26124873843345	3.85543501538514E-15	7.85153499314979E-14
ENSG00000175832	ETV4	ETS variant transcription factor 4	1.25772075897415	3.94210678560568E-11	4.2266328082298E-10
ENSG00000123892	RAB38	RAB38, member RAS oncogene family	1.25411840304684	4.56239006163998E-09	3.58861027273471E-08
ENSG00000168404	MLKL	mixed lineage kinase domain like pseudokinase	1.24527237341553	3.08504393639111E-23	2.25355752936117E-21
ENSG00000221843	C2orf16	chromosome 2 open reading frame 16	1.24355101852119	0.0196488592290179	0.0441455581581614
ENSG00000273136	NBPF26	NBPF member 26	1.23775529039864	0.00498890629769915	0.013092567120844
ENSG00000189149			1.23700901042215	1.67139454953681E-06	8.61383430268957E-06
ENSG00000163638	ADAMTS9	ADAM metallopeptidase with thrombospondin type 1 motif 9	1.23352479562133	2.16448404959563E-28	3.36717560344964E-26
ENSG00000168389	MFSD2A	major facilitator superfamily domain containing 2A	1.23079379650546	2.85105478640129E-12	3.64262900884624E-11
ENSG00000100038	TOP3B	DNA topoisomerase III beta	1.22849139660008	0.00330673195406904	0.00907784371900554
ENSG00000235489			1.22268982317843	0.00181817387733377	0.00528497219949561
ENSG00000235748			1.22166526497229	0.00704166077363033	0.0178495688982745
ENSG00000138166	DUSP5	dual specificity phosphatase 5	1.22128252102221	1.06302548647879E-46	1.05058183519589E-43
ENSG00000085840	ORC1	origin recognition complex subunit 1	1.22089813459092	4.46218061824327E-11	4.73888094608756E-10
ENSG00000144395	CCDC150	coiled-coil domain containing 150	1.21677543364718	2.09491299607985E-10	2.00894025383205E-09
ENSG00000279623			1.20496599367379	0.00633307351611976	0.0162420955799616
ENSG00000139618	BRCA2	BRCA2 DNA repair associated	1.20243053534029	5.28568619254351E-20	2.2145838833148E-18
ENSG00000101311	FERMT1	FERM domain containing kindlin 1	1.19993458001989	1.54455638334944E-08	1.11565312969278E-07
ENSG00000174371	EXO1	exonuclease 1	1.19733783009778	1.30681576988938E-12	1.75646493999292E-11
ENSG00000189057	FAM111B	FAM111 trypsin like peptidase B	1.19248226092205	3.31292697991737E-28	5.06004419905379E-26
ENSG00000197299	BLM	BLM RecQ like helicase	1.19107048686164	1.53388409079948E-17	4.529136486735E-16
ENSG00000183395	PMCH	pro-melanin concentrating hormone	1.19035194357394	5.95432059742499E-06	0.000027904753237751
ENSG00000012048	BRCA1	BRCA1 DNA repair associated	1.18933698477099	6.00506981732454E-17	1.6351892706786E-15
ENSG00000110031	LPXN	leupaxin	1.18899403420223	4.08667178456357E-10	3.75808279433238E-09
ENSG00000275185			1.18886692605447	2.92446532613557E-06	0.0000144511593954129
ENSG00000272219			1.18828823049528	0.015888677963866	0.0365278706172568
ENSG00000243678	NME2	NME/NM23 nucleoside diphosphate kinase 2	1.18440085649222	9.2967266944337E-07	5.00141867413322E-06
ENSG00000138778	CENPE	centromere protein E	1.18130717208824	1.70216291167276E-16	4.24303250430475E-15
ENSG00000200394	SNORA38B	small nucleolar RNA, H/ACA box 38B	1.17984951121888	0.0192545223757995	0.0433639719082851
ENSG00000100558	PLEK2	pleckstrin 2	1.17884103685714	9.40993389791315E-06	0.0000427634026017957
ENSG00000196584	XRCC2	X-ray repair cross complementing 2	1.17822016528077	1.06417756750344E-17	3.22730095877713E-16
ENSG00000154920	EME1	essential meiotic structure-specific endonuclease 1	1.17255570462417	1.93770406778218E-10	1.87315109567367E-09
ENSG00000196611	MMP1	matrix metallopeptidase 1	1.17173710633789	1.45265294120225E-16	3.68114963275097E-15
ENSG00000121895	TMEM156	transmembrane protein 156	1.17110728236386	0.0000819170767480922	0.000312721837410747
ENSG00000202354	RNY3	RNA, Ro60-associated Y3	1.17039848423183	0.00122826146297525	0.00370485113814133
ENSG00000171320	ESCO2	establishment of sister chromatid cohesion N-acetyltransferase 2	1.15827973230694	1.76746407155992E-16	4.39277571986365E-15
ENSG00000135119	RNFT2	ring finger protein, transmembrane 2	1.15758461869179	0.0000576561084628332	0.000227817563095969
ENSG00000280239			1.15648388261043	0.000229466880997108	0.000808233347512036
ENSG00000092621	PHGDH	phosphoglycerate dehydrogenase	1.15218969245916	1.11775331114545E-23	8.90017695760889E-22
ENSG00000180071	ANKRD18A	ankyrin repeat domain 18A	1.14717680153319	1.29435729108176E-08	9.45088954692073E-08
ENSG00000182667	NTM	neurotrimin	1.14556774884264	1.29968641282936E-15	2.83217009363762E-14
ENSG00000187741	FANCA	FA complementation group A	1.14470716015875	1.25082349079855E-20	5.87013560583981E-19
ENSG00000094804	CDC6	cell division cycle 6	1.1384412278174	2.16763380808791E-22	1.39534159424081E-20
ENSG00000267279			1.13486973697146	2.2034947313675E-07	1.31466317406624E-06
ENSG00000176208	ATAD5	ATPase family AAA domain containing 5	1.13466262226344	1.2674974040986E-17	3.81634836671336E-16
ENSG00000080839	RBL1	RB transcriptional corepressor like 1	1.13443948351435	1.89187233452622E-25	2.03752224951122E-23
ENSG00000260196			1.1333914101974	9.72960339099514E-12	1.1431263396651E-10
ENSG00000198554	WDHD1	WD repeat and HMG-box DNA binding protein 1	1.12727936952701	1.69553280015872E-25	1.8618723251939E-23
ENSG00000171241	SHCBP1	SHC binding and spindle associated 1	1.12695845155497	4.54648424158812E-13	6.72999839144687E-12
ENSG00000147697	GSDMC	gasdermin C	1.12587089239402	8.00459502990035E-10	7.05959060878508E-09
ENSG00000165046	LETM2	leucine zipper and EF-hand containing transmembrane protein 2	1.12586794864657	7.22785181565177E-12	8.66156478992621E-11
ENSG00000129810	SGO1	shugoshin 1	1.12173071629584	4.35650702505471E-16	1.00817733509565E-14
ENSG00000250170			1.11958764982947	0.00206153140080441	0.00592165995296887
ENSG00000142731	PLK4	polo like kinase 4	1.11948922367851	6.23294511314855E-16	1.39812698058757E-14
ENSG00000109674	NEIL3	nei like DNA glycosylase 3	1.11929368206741	6.83455268162535E-15	1.33210347568431E-13
ENSG00000167034	NKX3-1	NK3 homeobox 1	1.11415922086105	0.000435718628036651	0.00145104235275397
ENSG00000138182	KIF20B	kinesin family member 20B	1.11359109845374	2.56690847555363E-17	7.34317079699043E-16
ENSG00000085999	RAD54L	RAD54 like	1.11358912557699	4.77268178731456E-12	5.88735878918296E-11
ENSG00000123685	BATF3	basic leucine zipper ATF-like transcription factor 3	1.11037912943782	0.00645494269074895	0.0165210650431025
ENSG00000266897			1.10945882622362	0.00204713261538872	0.00588633836576175
ENSG00000226650	KIF4B	kinesin family member 4B	1.10312981004292	0.00169349013306312	0.00495571749466812
ENSG00000128408	RIBC2	RIB43A domain with coiled-coils 2	1.10281544673083	0.000133418832993041	0.000492111923845463
ENSG00000175305	CCNE2	cyclin E2	1.10230490451712	2.05058629489915E-30	4.20145126104885E-28
ENSG00000121690	DEPDC7	DEP domain containing 7	1.10182768665463	1.48811058570347E-08	1.07766146337948E-07
ENSG00000100629	CEP128	centrosomal protein 128	1.0991712530714	2.10478120952819E-15	4.42583593257611E-14
ENSG00000189410	SH2D5	SH2 domain containing 5	1.0988022160569	5.64289946338906E-09	4.36895640020274E-08
ENSG00000186564	FOXD2	forkhead box D2	1.09502380332165	0.0174211431528456	0.0396602474405094
ENSG00000109805	NCAPG	non-SMC condensin I complex subunit G	1.09272342348455	1.26075483554917E-16	3.22403987702611E-15
ENSG00000198056	PRIM1	DNA primase subunit 1	1.09151286200081	2.56995680532729E-17	7.34317079699043E-16
ENSG00000177855			1.08707226252032	0.0101089379739923	0.0245150500723217
ENSG00000139629	GALNT6	polypeptide N-acetylgalactosaminyltransferase 6	1.08584063834854	2.74612234868417E-39	1.35698828177185E-36
ENSG00000275632			1.0846821345452	2.09257146248577E-09	1.73873853319602E-08
ENSG00000075643	MOCOS	molybdenum cofactor sulfurase	1.08279070764838	4.44911038916844E-06	0.0000212537684527776
ENSG00000136010	ALDH1L2	aldehyde dehydrogenase 1 family member L2	1.08256088301919	1.63041718956697E-09	1.3772065963758E-08
ENSG00000157111	TMEM171	transmembrane protein 171	1.07838513887605	5.91821066945634E-13	8.58614938947362E-12
ENSG00000051341	POLQ	DNA polymerase theta	1.07700558384315	1.54163142809001E-09	1.30549141246674E-08
ENSG00000149054	ZNF215	zinc finger protein 215	1.07619932157759	1.18259758443009E-16	3.03804617981804E-15
ENSG00000278576			1.07569940490571	0.00514780617780171	0.013457023742531
ENSG00000163734	CXCL3	C-X-C motif chemokine ligand 3	1.07463826789221	0.000935972001520909	0.00290080531222151
ENSG00000204767	INSYN2B	inhibitory synaptic factor family member 2B	1.07420503520742	0.00597795266209855	0.0154136867212888
ENSG00000249119	MTND6P4	MT-ND6 pseudogene 4	1.07271920494512	6.29798913533526E-08	4.09174460412868E-07
ENSG00000067798	NAV3	neuron navigator 3	1.07164745097706	6.8279936578291E-14	1.1391968365957E-12
ENSG00000186603	HPDL	4-hydroxyphenylpyruvate dioxygenase like	1.07131503020619	0.000105749185979442	0.00039676017723104
ENSG00000138587	MNS1	meiosis specific nuclear structural 1	1.06640409274314	3.35414688349765E-15	6.88912246817165E-14
ENSG00000272574			1.06441901158152	0.000467227260269815	0.001549217525122
ENSG00000137812	KNL1	kinetochore scaffold 1	1.06344810764739	6.94518994405759E-16	1.55167734375148E-14
ENSG00000065328	MCM10	minichromosome maintenance 10 replication initiation factor	1.06309043447795	4.03827233502554E-13	6.02548965370906E-12
ENSG00000198695	ND6	NADH dehydrogenase subunit 6	1.06175576852238	5.21809859511164E-10	4.73376212183967E-09
ENSG00000279549			1.06105151920749	0.0213399646412824	0.0473748342941577
ENSG00000129173	E2F8	E2F transcription factor 8	1.06045715386055	4.49280148988723E-14	7.74985193342868E-13
ENSG00000281344			1.06026655497411	3.45541221134432E-12	4.33241645991014E-11
ENSG00000091879	ANGPT2	angiopoietin 2	1.05925288253077	9.48695067990445E-35	2.89800469769227E-32
ENSG00000246889			1.05814933733801	0.0187018131321876	0.0422763893598831
ENSG00000228536			1.05781824812074	0.0013961774256011	0.00416572135100764
ENSG00000146670	CDCA5	cell division cycle associated 5	1.05760562579875	1.87789143177932E-15	3.98364317491469E-14
ENSG00000091844	RGS17	regulator of G protein signaling 17	1.05702352866911	3.65838141980583E-13	5.49376468896545E-12
ENSG00000180385			1.05608890569439	4.86534677362269E-15	9.75449774983709E-14
ENSG00000135750	KCNK1	potassium two pore domain channel subfamily K member 1	1.05470343627703	0.00416058345462341	0.0111415305420988
ENSG00000196549	MME	membrane metalloendopeptidase	1.05196380583037	9.00360923554748E-26	1.0152324749425E-23
ENSG00000164045	CDC25A	cell division cycle 25A	1.04984797410425	6.33522749729282E-26	7.29028473849429E-24
ENSG00000155846	PPARGC1B	PPARG coactivator 1 beta	1.04939771822319	5.62453547366342E-10	5.08052798349565E-09
ENSG00000251194			1.04480430512147	2.06313774355493E-07	1.23751436020944E-06
ENSG00000166153	DEPDC4	DEP domain containing 4	1.04044986096049	0.00665709009318576	0.0169750695693922
ENSG00000154839	SKA1	spindle and kinetochore associated complex subunit 1	1.03850823467561	4.9537967329407E-14	8.47930146804206E-13
ENSG00000091651	ORC6	origin recognition complex subunit 6	1.03557284195995	3.74988094255482E-25	3.79528612746166E-23
ENSG00000071539	TRIP13	thyroid hormone receptor interactor 13	1.03510922632359	1.77223616428655E-17	5.21459541088937E-16
ENSG00000170006	TMEM154	transmembrane protein 154	1.03358666056659	2.14138015290361E-22	1.38374338265129E-20
ENSG00000137310	TCF19	transcription factor 19	1.03316376194032	2.72602016833281E-14	4.83631096601474E-13
ENSG00000160949	TONSL	tonsoku like, DNA repair protein	1.03030479951735	2.14835699483096E-06	0.0000108555025173398
ENSG00000125885	MCM8	minichromosome maintenance 8 homologous recombination repair factor	1.02895575879815	1.1133211947036E-19	4.39082380098947E-18
ENSG00000172244	C5orf34	chromosome 5 open reading frame 34	1.02887517990783	1.22176693782242E-07	7.59131150974649E-07
ENSG00000197385	ZNF860	zinc finger protein 860	1.02764669531283	0.00272366060298877	0.00761172550606732
ENSG00000135069	PSAT1	phosphoserine aminotransferase 1	1.02669543541255	7.24907878457509E-13	1.02432104844109E-11
ENSG00000111247	RAD51AP1	RAD51 associated protein 1	1.02230415608416	3.65902189569212E-13	5.49376468896545E-12
ENSG00000010438	PRSS3	serine protease 3	1.02168652657928	4.80970321761232E-07	2.72355321062031E-06
ENSG00000168496	FEN1	flap structure-specific endonuclease 1	1.02152031449347	4.51506611304569E-20	1.91559661023436E-18
ENSG00000125454	SLC25A19	solute carrier family 25 member 19	1.02130609437312	1.65393580394981E-12	2.18629232432421E-11
ENSG00000138134	STAMBPL1	STAM binding protein like 1	1.0190860523929	3.89552557639657E-06	0.000018834165527781
ENSG00000198298	ZNF485	zinc finger protein 485	1.0164747306444	0.00078957729074829	0.00248467654277243
ENSG00000084734	GCKR	glucokinase regulator	1.01634863956634	0.0000301338141680015	0.000125596182544429
ENSG00000240694	PNMA2	PNMA family member 2	1.01412748541288	3.21486631027218E-22	1.95699162604648E-20
ENSG00000184357	H1-5	H1.5 linker histone, cluster member	1.01389695221741	0.0010130394114067	0.00310982553463256
ENSG00000163689	CFAP20DC	CFAP20 domain containing	1.01386901405945	7.16952801291537E-09	5.42835692406449E-08
ENSG00000140534	TICRR	TOPBP1 interacting checkpoint and replication regulator	1.01313183169017	7.09222666211109E-12	8.51117858215203E-11
ENSG00000144554	FANCD2	FA complementation group D2	1.01307754792713	6.60745784646886E-15	1.29233875760795E-13
ENSG00000178457	LINC00314	long intergenic non-protein coding RNA 314	1.01121148798012	0.000553597837922789	0.00180777400873484
ENSG00000156802	ATAD2	ATPase family AAA domain containing 2	1.00971103839457	5.60166553264832E-20	2.32954412410952E-18
ENSG00000167772	ANGPTL4	angiopoietin like 4	1.0085004386006	4.05561577952731E-41	2.27128002372795E-38
ENSG00000183763	TRAIP	TRAF interacting protein	1.00751707952277	6.07960240897366E-09	4.68118240481973E-08
ENSG00000169607	CKAP2L	cytoskeleton associated protein 2 like	1.0073485901218	3.83306102601483E-14	6.6528159398838E-13
ENSG00000285531			1.00371247874293	0.0000696972078259507	0.000269687422543482
ENSG00000264379	LOC124900282	small nucleolar RNA SNORD55/SNORD39	1.00272843309054	1.33313958560593E-07	8.25279225415076E-07
ENSG00000271754			1.00214861976039	0.0201190374457919	0.0450393002167555
ENSG00000007968	E2F2	E2F transcription factor 2	1.00164652828354	3.6703162004015E-08	2.48950272438214E-07
ENSG00000075131	TIPIN	TIMELESS interacting protein	1.00068027491313	9.67168442792378E-23	6.49274540280951E-21
ENSG00000163808	KIF15	kinesin family member 15	0.998339105055291	6.17675048416534E-13	8.89250941597788E-12
ENSG00000213864	EEF1B2P2	eukaryotic translation elongation factor 1 beta 2 pseudogene 2	0.997735442480439	0.0210413720962038	0.046810923277055
ENSG00000285108			0.997412271257217	0.000106371750197883	0.000398739798097864
ENSG00000146410	MTFR2	mitochondrial fission regulator 2	0.995792958691032	4.34019976615006E-15	8.78550557482979E-14
ENSG00000165480	SKA3	spindle and kinetochore associated complex subunit 3	0.992349837899007	3.13055641424374E-10	2.93016592288073E-09
ENSG00000131620	ANO1	anoctamin 1	0.991723162167683	0.00469332400518348	0.0123981975803597
ENSG00000000460	C1orf112	chromosome 1 open reading frame 112	0.991717380295286	1.34187338068224E-15	2.92031278093812E-14
ENSG00000171848	RRM2	ribonucleotide reductase regulatory subunit M2	0.991096320300534	8.00038886203076E-17	2.13018277767003E-15
ENSG00000230082	PRRT3-AS1	PRRT3 antisense RNA 1	0.990673412506858	6.78803735391946E-07	3.73798150059655E-06
ENSG00000149548	CCDC15	coiled-coil domain containing 15	0.989257037461564	1.8321818113429E-21	9.77221797218159E-20
ENSG00000163463	KRTCAP2	keratinocyte associated protein 2	0.988965527489321	0.00613509774520714	0.0157752949521312
ENSG00000166250	CLMP	CXADR like membrane protein	0.986532235323477	1.85245849433319E-11	2.0818163988824E-10
ENSG00000182324	KCNJ14	potassium inwardly rectifying channel subfamily J member 14	0.983979063698647	0.0000391361001323147	0.000159709890289779
ENSG00000276672			0.983156799878045	5.38194694212347E-08	3.54179751565282E-07
ENSG00000213988	ZNF90	zinc finger protein 90	0.982523818834579	5.0336336299898E-11	5.31523905977866E-10
ENSG00000087494	PTHLH	parathyroid hormone like hormone	0.978421053291548	0.0000249348557574084	0.000105497484658831
ENSG00000127564	PKMYT1	protein kinase, membrane associated tyrosine/threonine 1	0.977243457005042	8.53224594041343E-11	8.70900753614132E-10
ENSG00000232093			0.973650702429987	0.00138025952551095	0.00412115519603864
ENSG00000189120	SP6	Sp6 transcription factor	0.973059312459035	0.0133803308241221	0.0314058309829666
ENSG00000236493			0.971449891303055	0.00126375123237567	0.00380370556344385
ENSG00000031691	CENPQ	centromere protein Q	0.970324889840483	4.04227583016234E-20	1.75036794388035E-18
ENSG00000163507	CIP2A	cellular inhibitor of PP2A	0.970238897237671	4.04396327730001E-14	7.00439453834201E-13
ENSG00000183963	SMTN	smoothelin	0.969566022390437	2.04092828859099E-25	2.18405325965715E-23
ENSG00000143355	LHX9	LIM homeobox 9	0.968715131574347	0.0113297674685914	0.0271500777656739
ENSG00000127423	AUNIP	aurora kinase A and ninein interacting protein	0.968576609596405	2.72909435274016E-06	0.0000135414985884192
ENSG00000103472	RRN3P2	RRN3 pseudogene 2	0.967470697785234	0.00708879204840756	0.0179500821711071
ENSG00000197134	ZNF257	zinc finger protein 257	0.967034568363757	0.00259608946853875	0.00728892031432479
ENSG00000090889	KIF4A	kinesin family member 4A	0.965731972197571	8.68693437307066E-12	1.03071457910989E-10
ENSG00000224982	TMEM233	transmembrane protein 233	0.962575210776533	0.00312396421718241	0.0086169303583782
ENSG00000112742	TTK	TTK protein kinase	0.960083114598804	1.35200960091207E-13	2.17161695075752E-12
ENSG00000280032			0.959559430232972	0.0000512328016515543	0.000204165631059716
ENSG00000281398			0.959341596046554	1.02320265932463E-10	1.03310263697795E-09
ENSG00000205085	GARIN1A	golgi associated RAB2 interactor 1A	0.957373574388985	0.0144888099527932	0.0336829245906848
ENSG00000284737			0.955607016006784	0.000651467748428152	0.00209359404004234
ENSG00000147536	GINS4	GINS complex subunit 4	0.955322074868625	9.40451096518401E-14	1.54001158602394E-12
ENSG00000123485	HJURP	Holliday junction recognition protein	0.955218518538262	2.33538878351251E-12	3.01590061120628E-11
ENSG00000159259	CHAF1B	chromatin assembly factor 1 subunit B	0.953463537698402	2.37399321221165E-14	4.25671931252593E-13
ENSG00000117877	POLR1G	RNA polymerase I subunit G	0.952741637422209	3.90426673704641E-24	3.32972514970136E-22
ENSG00000177464	GPR4	G protein-coupled receptor 4	0.9511756889325	1.63146219456317E-08	1.17187671358939E-07
ENSG00000172927	MYEOV	myeloma overexpressed	0.950230512378115	0.00231201806010835	0.0065651076013079
ENSG00000180015			0.947193765272013	0.00155024892223939	0.00458067747846359
ENSG00000167670	CHAF1A	chromatin assembly factor 1 subunit A	0.946114026912843	4.27566895096201E-15	8.66532135646715E-14
ENSG00000151503	NCAPD3	non-SMC condensin II complex subunit D3	0.945520977255785	3.66415923223685E-17	1.02463909343741E-15
ENSG00000131153	GINS2	GINS complex subunit 2	0.945454123008943	2.25950465043601E-12	2.92690344117004E-11
ENSG00000163535	SGO2	shugoshin 2	0.941301170936084	9.7420188812445E-18	2.97052013110325E-16
ENSG00000120539	MASTL	microtubule associated serine/threonine kinase like	0.941186723593381	6.33324357458082E-17	1.71620685962149E-15
ENSG00000112029	FBXO5	F-box protein 5	0.937352968702254	2.48750343823491E-16	5.99606101374242E-15
ENSG00000131470	PSMC3IP	PSMC3 interacting protein	0.936871838209324	1.19233120853038E-13	1.92433781311421E-12
ENSG00000227082	LINC02798	long intergenic non-protein coding RNA 2798	0.936448087807654	0.00666302278248916	0.0169820154381979
ENSG00000102387	TAF7L	TATA-box binding protein associated factor 7 like	0.935821490642329	0.0000336475820906773	0.000138897549559083
ENSG00000243193			0.935162691906787	0.0155803834629249	0.0358994905135052
ENSG00000267042			0.933863827342972	0.0105261900671889	0.025453442619292
ENSG00000163006	CCDC138	coiled-coil domain containing 138	0.93350248794008	1.05483267866664E-20	5.0204656754329E-19
ENSG00000184368	MAP7D2	MAP7 domain containing 2	0.931252117490457	0.00759483248722183	0.0190904818398884
ENSG00000235843			0.931036860793786	0.0159681495255325	0.0366854752055888
ENSG00000115884	SDC1	syndecan 1	0.930166303794989	6.54782186691262E-13	9.36254937753183E-12
ENSG00000076382	SPAG5	sperm associated antigen 5	0.928879878954505	2.90191761399135E-12	3.69917434238761E-11
ENSG00000167306	MYO5B	myosin VB	0.92757188967265	0.00205060745202799	0.00589431236980707
ENSG00000049130	KITLG	KIT ligand	0.925975496964399	1.08428570751353E-27	1.54382069253685E-25
ENSG00000104738	MCM4	minichromosome maintenance complex component 4	0.923799846486782	8.96938366130909E-13	1.23926492511229E-11
ENSG00000093009	CDC45	cell division cycle 45	0.92088389514602	8.89798368814426E-14	1.46276931452555E-12
ENSG00000138030	KHK	ketohexokinase	0.920830574434601	0.00003103617727344	0.000128909472032402
ENSG00000241959	RN7SL76P	RNA, 7SL, cytoplasmic 76, pseudogene	0.919414608680629	0.00144285964199596	0.00428673472063203
ENSG00000151849	CENPJ	centromere protein J	0.918315719807274	4.5429172297655E-16	1.04604768970945E-14
ENSG00000276043	UHRF1	ubiquitin like with PHD and ring finger domains 1	0.917965256694459	8.70958260754664E-12	1.03267252921236E-10
ENSG00000070950	RAD18	RAD18 E3 ubiquitin protein ligase	0.916728474292351	4.08767313902629E-19	1.50827037630058E-17
ENSG00000236483	MTND2P40	MT-ND2 pseudogene 40	0.916660762965547	0.00518627715019336	0.0135491591354997
ENSG00000102554	KLF5	KLF transcription factor 5	0.916322919380206	4.40774523017124E-07	2.51117421539868E-06
ENSG00000065618	COL17A1	collagen type XVII alpha 1 chain	0.916257321858639	0.0000417530687959844	0.000169565701919588
ENSG00000187951	LOC100288637	OTU deubiquitinase 7A pseudogene	0.915863994099449	7.70326132956548E-08	4.94356354461534E-07
ENSG00000148773	MKI67	marker of proliferation Ki-67	0.915466893213508	3.69653122433963E-12	4.61750342751897E-11
ENSG00000121211	MND1	meiotic nuclear divisions 1	0.914656262444448	6.40258392164415E-08	4.15809093419186E-07
ENSG00000075702	WDR62	WD repeat domain 62	0.914459535851982	0.0000573611056710701	0.0002267585732658
ENSG00000228649	SNHG26	small nucleolar RNA host gene 26	0.914204019161195	0.0000165969421813318	0.0000722584155451038
ENSG00000113578	FGF1	fibroblast growth factor 1	0.914099947110991	0.0108303427954102	0.0260950221290244
ENSG00000123473	STIL	STIL centriolar assembly protein	0.911029017193275	1.18996726576898E-14	2.23132143216346E-13
ENSG00000176225	RTTN	rotatin	0.910868923525248	2.65680043327767E-13	4.10265662495388E-12
ENSG00000156970	BUB1B	BUB1 mitotic checkpoint serine/threonine kinase B	0.910858767985907	4.552841724889E-10	4.1685173743793E-09
ENSG00000136492	BRIP1	BRCA1 interacting helicase 1	0.910804824087797	4.24112862496197E-12	5.27035517958476E-11
ENSG00000121152	NCAPH	non-SMC condensin I complex subunit H	0.910015905293881	9.94845115017502E-10	8.6558222565557E-09
ENSG00000188807	TMEM201	transmembrane protein 201	0.909134758412326	2.36888552469301E-23	1.76905179848875E-21
ENSG00000144218	AFF3	ALF transcription elongation factor 3	0.908788539904954	0.0072887670399332	0.0184148233139726
ENSG00000118503	TNFAIP3	TNF alpha induced protein 3	0.908439500150009	5.78535212588031E-15	1.14487280408616E-13
ENSG00000198826	ARHGAP11A	Rho GTPase activating protein 11A	0.907797749420322	4.70025881973982E-13	6.93928369336105E-12
ENSG00000183814	LIN9	lin-9 DREAM MuvB core complex component	0.907559169111347	1.40969476893361E-15	3.05998473034284E-14
ENSG00000198042	MAK16	MAK16 homolog	0.906682034121067	1.20854811374975E-23	9.57774380146675E-22
ENSG00000014138	POLA2	DNA polymerase alpha 2, accessory subunit	0.906657458643925	1.67382383394127E-19	6.4352206485234E-18
ENSG00000185480	PARPBP	PARP1 binding protein	0.903929338594216	2.85936810984513E-12	3.65047443871642E-11
ENSG00000184661	CDCA2	cell division cycle associated 2	0.903218771561191	2.72927420206687E-12	3.49234850486866E-11
ENSG00000186792	HYAL3	hyaluronidase 3	0.900485153171642	0.000807827875514897	0.00253640742599996
ENSG00000145088	EAF2	ELL associated factor 2	0.900468839665229	0.00471313953417317	0.0124427179939729
ENSG00000075218	GTSE1	G2 and S-phase expressed 1	0.900097187765647	2.21930144409589E-15	4.6491874765904E-14
ENSG00000105877	DNAH11	dynein axonemal heavy chain 11	0.899490712162706	0.000455953714616706	0.00151333037520254
ENSG00000133119	RFC3	replication factor C subunit 3	0.899149870685872	6.1894060244426E-10	5.55789474167077E-09
ENSG00000123219	CENPK	centromere protein K	0.898950352638466	9.20631717748316E-20	3.67117356159371E-18
ENSG00000097046	CDC7	cell division cycle 7	0.898369838749975	2.40023005302306E-13	3.74431431019874E-12
ENSG00000140525	FANCI	FA complementation group I	0.897095153295752	2.05132866336645E-14	3.7058465455075E-13
ENSG00000112877	CEP72	centrosomal protein 72	0.8967349076364	2.71439294919652E-06	0.0000134725305581834
ENSG00000080986	NDC80	NDC80 kinetochore complex component	0.89552455020075	4.64994280451064E-15	9.35613042617764E-14
ENSG00000270607			0.895138274831763	9.66358152173848E-17	2.53556924170067E-15
ENSG00000186193	SAPCD2	suppressor APC domain containing 2	0.892904116010972	5.63819898863155E-14	9.52033981989937E-13
ENSG00000118655	DCLRE1B	DNA cross-link repair 1B	0.889400691549324	2.1188236662498E-17	6.14266554775018E-16
ENSG00000277075	H2AC8	H2A clustered histone 8	0.888617593934248	0.00178918676082355	0.00521153376709369
ENSG00000151725	CENPU	centromere protein U	0.888509370715448	1.70256179010477E-15	3.65789522193737E-14
ENSG00000272711			0.887737642682194	4.69214771675758E-08	3.11715198850313E-07
ENSG00000198885	ITPRIPL1	ITPRIP like 1	0.88769622767445	0.000534266099865672	0.00175316498903186
ENSG00000259735			0.887066121581414	0.011657016089539	0.0278436203864424
ENSG00000137807	KIF23	kinesin family member 23	0.883971016255044	2.33004533925971E-11	2.58477532233957E-10
ENSG00000138376	BARD1	BRCA1 associated RING domain 1	0.883725009821587	1.6851350285219E-23	1.29871346854112E-21
ENSG00000259768	ZFHX3-AS1	ZFHX3 antisense RNA 1	0.882809010576349	0.0178678229691179	0.0405781689245945
ENSG00000157557	ETS2	ETS proto-oncogene 2, transcription factor	0.880250504838735	7.57301974676744E-83	6.36171523827199E-79
ENSG00000279265			0.87881325714945	0.00121691032038694	0.00367325014243999
ENSG00000143228	NUF2	NUF2 component of NDC80 kinetochore complex	0.878269357976021	7.99048326833361E-11	8.20086190539237E-10
ENSG00000070814	TCOF1	treacle ribosome biogenesis factor 1	0.877972340954294	4.70763452540004E-22	2.77519184776302E-20
ENSG00000138346	DNA2	DNA replication helicase/nuclease 2	0.877786508947211	1.59840583061789E-14	2.93495260767334E-13
ENSG00000142945	KIF2C	kinesin family member 2C	0.877405171963322	1.95869148727305E-09	1.63802765941635E-08
ENSG00000160117	ANKLE1	ankyrin repeat and LEM domain containing 1	0.877166157718366	0.00868027257808828	0.0214246010848334
ENSG00000127824	TUBA4A	tubulin alpha 4a	0.874354750370204	4.35607384418632E-16	1.00817733509565E-14
ENSG00000156876	SASS6	SAS-6 centriolar assembly protein	0.873508956634559	1.14536457658296E-21	6.26816620559292E-20
ENSG00000186185	KIF18B	kinesin family member 18B	0.873390058642751	2.67521470742709E-13	4.12729865009023E-12
ENSG00000141574	SECTM1	secreted and transmembrane 1	0.873325895207628	0.0000673428087239057	0.000261783093329556
ENSG00000115107	STEAP3	STEAP3 metalloreductase	0.872648800524434	1.43376355907748E-06	7.46009958379086E-06
ENSG00000186777	ZNF732	zinc finger protein 732	0.872417654802677	0.00618646014581749	0.0158944410081414
ENSG00000263513	FAM72C	family with sequence similarity 72 member C	0.872128340905286	0.0176275520351501	0.0400975496537445
ENSG00000186638	KIF24	kinesin family member 24	0.872012177606545	0.000236356227747411	0.000830236458788259
ENSG00000168071	CCDC88B	coiled-coil domain containing 88B	0.870037273653094	0.00535425274478903	0.0139467907542946
ENSG00000100749	VRK1	VRK serine/threonine kinase 1	0.869933410944299	1.96301441668891E-20	8.91367708507847E-19
ENSG00000134363	FST	follistatin	0.869778795594725	4.60701753867059E-08	3.0667908628321E-07
ENSG00000102098	SCML2	Scm polycomb group protein like 2	0.868605114096322	0.0000308266537984954	0.000128070873013977
ENSG00000185015	CA13	carbonic anhydrase 13	0.868354545414057	1.01292376035696E-07	6.3619185412177E-07
ENSG00000166851	PLK1	polo like kinase 1	0.868030306960899	1.59605340471965E-08	1.1493910524087E-07
ENSG00000112118	MCM3	minichromosome maintenance complex component 3	0.866875318312964	8.70413232124832E-17	2.3065950651308E-15
ENSG00000117724	CENPF	centromere protein F	0.866359583321406	2.04540628983028E-11	2.28794081727287E-10
ENSG00000101003	GINS1	GINS complex subunit 1	0.866141856330871	3.2908282922207E-15	6.78395167332516E-14
ENSG00000266371			0.866062358526194	0.0126785646716404	0.0299595731432111
ENSG00000143942	CHAC2	ChaC glutathione specific gamma-glutamylcyclotransferase 2	0.865476809348734	4.23006209656683E-09	3.34916462226293E-08
ENSG00000073737	DHRS9	dehydrogenase/reductase 9	0.865471201929814	8.11802111444654E-10	7.1483685924432E-09
ENSG00000158859	ADAMTS4	ADAM metallopeptidase with thrombospondin type 1 motif 4	0.864071060022467	1.32986268528311E-17	3.98271354285945E-16
ENSG00000112312	GMNN	geminin DNA replication inhibitor	0.86360395001845	4.47195745580149E-20	1.9021103092385E-18
ENSG00000149636	DSN1	DSN1 component of MIS12 kinetochore complex	0.863242873881926	9.71990725895397E-23	6.49274540280951E-21
ENSG00000102384	CENPI	centromere protein I	0.86308585568969	2.38144643656789E-08	1.66364580377452E-07
ENSG00000145220	LYAR	Ly1 antibody reactive	0.862090357589861	1.42782013591719E-24	1.29669222181323E-22
ENSG00000121621	KIF18A	kinesin family member 18A	0.861592195531829	6.75033811918709E-09	5.14108933546973E-08
ENSG00000113460	BRIX1	biogenesis of ribosomes BRX1	0.861330202694161	1.11654385933315E-32	2.84228081525094E-30
ENSG00000138347	MYPN	myopalladin	0.861084017017561	0.00153594500942625	0.00454080804212043
ENSG00000174130	TLR6	toll like receptor 6	0.858819459816487	0.000817494639917636	0.00256580000845436
ENSG00000246273	SBF2-AS1	SBF2 antisense RNA 1	0.858554760952591	7.82176045880374E-06	0.0000360332869395014
ENSG00000263272			0.858367032689977	3.94655678733607E-06	0.0000190589538902079
ENSG00000253669			0.858176596444135	3.22977830206475E-07	1.87438705537098E-06
ENSG00000165304	MELK	maternal embryonic leucine zipper kinase	0.857722039700825	2.5368723103475E-15	5.28153552492544E-14
ENSG00000138821	SLC39A8	solute carrier family 39 member 8	0.85662482518283	1.8990178418578E-09	1.59208576651961E-08
ENSG00000147874	HAUS6	HAUS augmin like complex subunit 6	0.854718391326305	2.00012225509043E-28	3.14056579511909E-26
ENSG00000100583	SAMD15	sterile alpha motif domain containing 15	0.853158651500565	0.0165254642880472	0.0378365120609814
ENSG00000066279	ASPM	assembly factor for spindle microtubules	0.852780028941192	2.11726459294939E-10	2.02574956868694E-09
ENSG00000118193	KIF14	kinesin family member 14	0.851942497974357	2.23875659710336E-09	1.84741402691226E-08
ENSG00000138160	KIF11	kinesin family member 11	0.85128344912311	7.30684405437372E-10	6.48506534376824E-09
ENSG00000188211	NCR3LG1	natural killer cell cytotoxicity receptor 3 ligand 1	0.851272297565911	7.49576669063315E-12	8.9507019310112E-11
ENSG00000140451	PIF1	PIF1 5'-to-3' DNA helicase	0.850921927749414	1.49302530673033E-10	1.46949725708121E-09
ENSG00000201044	RNU6-268P	RNA, U6 small nuclear 268, pseudogene	0.849566526160801	0.00419042667295521	0.0112125113126804
ENSG00000184992	BRI3BP	BRI3 binding protein	0.849183884838081	2.1368494834602E-17	6.17920966809204E-16
ENSG00000184363	PKP3	plakophilin 3	0.848970562275713	0.0128310189665562	0.030264488229273
ENSG00000144959	NCEH1	neutral cholesterol ester hydrolase 1	0.848761933809014	1.95864472614594E-21	1.03808170485735E-19
ENSG00000077514	POLD3	DNA polymerase delta 3, accessory subunit	0.847776684449338	4.12331551951752E-33	1.11735200070022E-30
ENSG00000224083	MTCO1P11	MT-CO1 pseudogene 11	0.846831674077957	0.0130165356158381	0.0306271650232774
ENSG00000273691			0.846692564411481	0.0011006821415222	0.00335557261108953
ENSG00000133121	STARD13	StAR related lipid transfer domain containing 13	0.844053855348555	1.59077674672408E-19	6.15821200961088E-18
ENSG00000120334	CENPL	centromere protein L	0.842144345112278	1.94851262894184E-10	1.88251642776606E-09
ENSG00000145358	DDIT4L	DNA damage inducible transcript 4 like	0.841529237260421	9.46890425855232E-06	0.0000430081266417782
ENSG00000037897	METTL1	methyltransferase 1, tRNA methylguanosine	0.841303045876983	8.60032094453073E-17	2.28268550061707E-15
ENSG00000138180	CEP55	centrosomal protein 55	0.840707620308962	3.6039074293473E-09	2.88467121107499E-08
ENSG00000169679	BUB1	BUB1 mitotic checkpoint serine/threonine kinase	0.840611266048974	1.6263203598357E-08	1.16868299254062E-07
ENSG00000163162	RNF149	ring finger protein 149	0.83978846485158	3.04830314566004E-77	1.02429082300469E-73
ENSG00000131351	HAUS8	HAUS augmin like complex subunit 8	0.83958143364767	6.07489194166174E-13	8.75336702503079E-12
ENSG00000143476	DTL	denticleless E3 ubiquitin protein ligase homolog	0.839106156446773	4.12542174218972E-17	1.14753660083658E-15
ENSG00000119969	HELLS	helicase, lymphoid specific	0.838479563980552	2.29840540101402E-17	6.61224471617064E-16
ENSG00000120278	PLEKHG1	pleckstrin homology and RhoGEF domain containing G1	0.838278085379898	4.45717962216171E-35	1.41292594022526E-32
ENSG00000092470	WDR76	WD repeat domain 76	0.838189267340963	4.78500323384412E-11	5.06890538031621E-10
ENSG00000068489	PRR11	proline rich 11	0.838003275862361	1.272051534294E-12	1.71385227166588E-11
ENSG00000197472	ZNF695	zinc finger protein 695	0.835688512090932	0.000307308016142287	0.00105692568663389
ENSG00000126787	DLGAP5	DLG associated protein 5	0.833801703413991	4.05298751663266E-09	3.22110895302485E-08
ENSG00000196497	IPO4	importin 4	0.833062120122124	1.00090219457308E-10	1.01180251329858E-09
ENSG00000266967	AARSD1	alanyl-tRNA synthetase domain containing 1	0.833023688991891	0.0000560408122848035	0.000222118218635135
ENSG00000241886			0.832643581742837	0.0131718896696867	0.0309555068317815
ENSG00000198865	CCDC152	coiled-coil domain containing 152	0.83263003376366	6.86816038341083E-08	4.44841798772881E-07
ENSG00000167721	TSR1	TSR1 ribosome maturation factor	0.831523615101236	2.10092387864724E-27	2.84557642903514E-25
ENSG00000129484	PARP2	poly(ADP-ribose) polymerase 2	0.831267689531833	2.3916840973958E-16	5.77337421269352E-15
ENSG00000228716	DHFR	dihydrofolate reductase	0.830597724580289	1.01725491134215E-15	2.23702876511248E-14
ENSG00000177842	ZNF620	zinc finger protein 620	0.830490551637636	0.000898712760732312	0.00279305828580532
ENSG00000184162	NR2C2AP	nuclear receptor 2C2 associated protein	0.828585870696613	3.81004760596228E-14	6.62656416436566E-13
ENSG00000100479	POLE2	DNA polymerase epsilon 2, accessory subunit	0.827806978139956	3.28568170065588E-10	3.06341499737621E-09
ENSG00000113810	SMC4	structural maintenance of chromosomes 4	0.826757700357179	2.07965104996808E-14	3.75297715257935E-13
ENSG00000203995	ZYG11A	zyg-11 family member A, cell cycle regulator	0.82667598030077	4.26437008780844E-06	0.0000204585042390833
ENSG00000173145	NOC3L	NOC3 like DNA replication regulator	0.826359388420045	2.36617442085351E-31	5.44576663626848E-29
ENSG00000224411			0.825801918556397	7.45636835957262E-07	4.07927205500422E-06
ENSG00000229855			0.82543952162247	0.00513122497478796	0.0134157657643032
ENSG00000125319	HROB	homologous recombination factor with OB-fold	0.82482634615959	0.0000168143348312157	0.0000730723330313644
ENSG00000051180	RAD51	RAD51 recombinase	0.823848489518856	0.00171938253758072	0.00502388626328587
ENSG00000152413	HOMER1	homer scaffold protein 1	0.823736216967774	3.37399365217281E-16	8.00344206116525E-15
ENSG00000011426	ANLN	anillin, actin binding protein	0.823668027643451	1.6101170523757E-10	1.57459700797231E-09
ENSG00000160352	ZNF714	zinc finger protein 714	0.8229247939397	3.49081895348946E-18	1.14103597738476E-16
ENSG00000146143	PRIM2	DNA primase subunit 2	0.822650941427059	4.55763096767517E-13	6.74055967323156E-12
ENSG00000135476	ESPL1	extra spindle pole bodies like 1, separase	0.822147591948096	7.15079059788007E-10	6.36674259856826E-09
ENSG00000139874	SSTR1	somatostatin receptor 1	0.821571910128007	0.00200910583340309	0.00578590797171844
ENSG00000124479	NDP	norrin cystine knot growth factor NDP	0.820218347656132	0.00156903253665017	0.00463129227833092
ENSG00000254614	CAPN1-AS1	CAPN1 antisense RNA 1	0.820168917562954	0.000633866872120758	0.00204367632287485
ENSG00000240240			0.820096582999405	0.00015214241565465	0.000554434220632411
ENSG00000235297			0.820041918019157	0.0218956999372605	0.0484230162756238
ENSG00000152056	AP1S3	adaptor related protein complex 1 subunit sigma 3	0.819691534520184	1.36222641456552E-13	2.18515233382704E-12
ENSG00000138658	ZGRF1	zinc finger GRF-type containing 1	0.819666684060087	2.50043402359111E-10	2.36941861423318E-09
ENSG00000117152	RGS4	regulator of G protein signaling 4	0.819514278575909	1.33981110896386E-19	5.24712504468576E-18
ENSG00000148459	PDSS1	decaprenyl diphosphate synthase subunit 1	0.818765995006806	3.06568364457092E-11	3.34458122808026E-10
ENSG00000267383			0.817552515040282	2.14902951256534E-11	2.39587557004713E-10
ENSG00000280381			0.816365588433344	0.000945676871421267	0.00292548648807746
ENSG00000164114	MAP9	microtubule associated protein 9	0.815657251487791	0.00024631892941825	0.00086252695563902
ENSG00000174136	RGMB	repulsive guidance molecule BMP co-receptor b	0.814767462771359	5.09929932020982E-39	2.3154953480769E-36
ENSG00000013573	DDX11	DEAD/H-box helicase 11	0.814232393280447	1.10566844015853E-10	1.11036075690995E-09
ENSG00000272821			0.813748017579093	0.000218175861810881	0.000772512677404554
ENSG00000175352	NRIP3	nuclear receptor interacting protein 3	0.813709230067817	3.04141535731049E-13	4.63691646262918E-12
ENSG00000165244	ZNF367	zinc finger protein 367	0.813165395356324	5.02276654465758E-12	6.17770869083396E-11
ENSG00000101773	RBBP8	RB binding protein 8, endonuclease	0.813018403852991	1.12231297801161E-29	2.04465901941614E-27
ENSG00000274428	LOC124904634	U1 spliceosomal RNA	0.811933047617573	0.006697884817425	0.017060515891079
ENSG00000106034	CPED1	cadherin like and PC-esterase domain containing 1	0.811279003382782	0.0116585169059039	0.0278436203864424
ENSG00000168298	H1-4	H1.4 linker histone, cluster member	0.810539876954359	0.0000585505368803779	0.000230917269982918
ENSG00000119900	OGFRL1	opioid growth factor receptor like 1	0.810014153088991	1.14327463551488E-43	9.60407857564271E-41
ENSG00000111445	RFC5	replication factor C subunit 5	0.809694085533157	5.95655430288742E-13	8.619816437796E-12
ENSG00000133863	TEX15	testis expressed 15, meiosis and synapsis associated	0.809148468338036	1.62652505820031E-10	1.58971771395133E-09
ENSG00000024526	DEPDC1	DEP domain containing 1	0.80837402716247	7.25958347320401E-09	5.491592162688E-08
ENSG00000175449	RFESD	Rieske Fe-S domain containing	0.807244849976429	0.00177425506593513	0.00517162723157114
ENSG00000163918	RFC4	replication factor C subunit 4	0.806828646592766	5.16807012789977E-14	8.78833463753482E-13
ENSG00000122483	CCDC18	coiled-coil domain containing 18	0.806085587155854	4.16776946957376E-16	9.73812231970444E-15
ENSG00000101868	POLA1	DNA polymerase alpha 1, catalytic subunit	0.805580666638631	1.09521646820125E-11	1.27782860293397E-10
ENSG00000140961	OSGIN1	oxidative stress induced growth inhibitor 1	0.804897511590506	0.000256929026583994	0.000896689774748167
ENSG00000163491	NEK10	NIMA related kinase 10	0.80446354033776	3.69357188354887E-06	0.0000179455469102095
ENSG00000135905	DOCK10	dedicator of cytokinesis 10	0.8019295999721	1.11854410760497E-16	2.89117839259555E-15
ENSG00000279822			0.801319720069063	0.00029808987241697	0.00102831032660834
ENSG00000210194			0.801096864731137	0.0162232190664644	0.0372154974789279
ENSG00000152253	SPC25	SPC25 component of NDC80 kinetochore complex	0.80034305129497	3.11274017124431E-07	0.0000018095898829438
ENSG00000101361	NOP56	NOP56 ribonucleoprotein	0.79919145012434	5.88543554936748E-32	1.37335003701282E-29
ENSG00000148019	CEP78	centrosomal protein 78	0.798908870369755	6.92161874743472E-18	2.17771753886986E-16
ENSG00000175592	FOSL1	FOS like 1, AP-1 transcription factor subunit	0.797813064687932	1.96094196576443E-08	1.38894544548096E-07
ENSG00000146054	TRIM7	tripartite motif containing 7	0.795908228474792	1.73291829007329E-09	1.45938647576548E-08
ENSG00000165959	CLMN	calmin	0.795369787857271	2.62160027216605E-20	1.16831581359846E-18
ENSG00000164109	MAD2L1	mitotic arrest deficient 2 like 1	0.794305168490316	1.91958549681824E-12	2.51175669252673E-11
ENSG00000162063	CCNF	cyclin F	0.791974899848891	1.16863982083837E-11	1.35971728738958E-10
ENSG00000139133	ALG10	ALG10 alpha-1,2-glucosyltransferase	0.791393564551535	0.0000099127618483055	0.0000448543796965744
ENSG00000114346	ECT2	epithelial cell transforming 2	0.790501616130457	7.51107941886955E-13	1.0560137683383E-11
ENSG00000178773	CPNE7	copine 7	0.790180227527848	1.30396842935869E-10	1.2940326982667E-09
ENSG00000260442	ATP2A1-AS1	ATP2A1 antisense RNA 1	0.789732928418894	0.00199103398003163	0.00573779792427298
ENSG00000006634	DBF4	DBF4 zinc finger	0.789673672711781	1.23242394465742E-12	1.66446581143E-11
ENSG00000136824	SMC2	structural maintenance of chromosomes 2	0.789325924638621	3.82905656833811E-14	6.65273830451381E-13
ENSG00000171791	BCL2	BCL2 apoptosis regulator	0.788775747516394	0.0000358059015979042	0.000147192305541079
ENSG00000087586	AURKA	aurora kinase A	0.788359685640628	2.05476167220004E-12	2.68028345144666E-11
ENSG00000170312	CDK1	cyclin dependent kinase 1	0.78835750067695	6.79017973063946E-11	7.01610145476467E-10
ENSG00000160051	IQCC	IQ motif containing C	0.786833201921171	0.00158814275994011	0.00468194183361181
ENSG00000163935	SFMBT1	Scm like with four mbt domains 1	0.786210453413621	1.63264034762625E-12	2.16154377308657E-11
ENSG00000234171	RNASEH1-DT	RNASEH1 divergent transcript	0.785348036951741	5.38657530729236E-10	4.88132965144654E-09
ENSG00000197565	COL4A6	collagen type IV alpha 6 chain	0.784935238700393	3.04495075416914E-08	2.08723858101981E-07
ENSG00000133302	SLF1	SMC5-SMC6 complex localization factor 1	0.784555062562911	7.86137114155407E-19	2.77476673422794E-17
ENSG00000174442	ZWILCH	zwilch kinetochore protein	0.784406816092387	4.27105152093733E-20	1.83524134535213E-18
ENSG00000055044	NOP58	NOP58 ribonucleoprotein	0.784116205820154	3.91131936497387E-50	4.69386261792329E-47
ENSG00000131747	TOP2A	DNA topoisomerase II alpha	0.781843126287738	1.48615487467938E-10	1.46359249997E-09
ENSG00000105825	TFPI2	tissue factor pathway inhibitor 2	0.781257062088075	6.90600186181048E-19	2.46867526128251E-17
ENSG00000131370	SH3BP5	SH3 domain binding protein 5	0.781221380238641	2.615562099628E-77	1.02429082300469E-73
ENSG00000147394	ZNF185	zinc finger protein 185 with LIM domain	0.780414378236897	4.6430326047036E-12	5.73585226409009E-11
ENSG00000135632	SMYD5	SMYD family member 5	0.780258663842727	5.49584401275587E-10	4.97498250314177E-09
ENSG00000101412	E2F1	E2F transcription factor 1	0.779444107941327	1.8915676839773E-10	1.83276981882944E-09
ENSG00000111906	HDDC2	HD domain containing 2	0.779307949790715	5.04256732293434E-10	4.5893918522546E-09
ENSG00000270558			0.778878143789679	1.02336082813199E-07	6.42266913464533E-07
ENSG00000155903	RASA2	RAS p21 protein activator 2	0.778557549834829	1.84960577561875E-25	2.00485333136585E-23
ENSG00000053372	MRTO4	MRT4 homolog, ribosome maturation factor	0.777687212351388	1.19384734581147E-17	3.60104654523852E-16
ENSG00000136982	DSCC1	DNA replication and sister chromatid cohesion 1	0.777052405993059	1.26756395980003E-07	7.86423267673569E-07
ENSG00000072274	TFRC	transferrin receptor	0.777012900073687	1.13241997014193E-16	2.91806563164947E-15
ENSG00000144354	CDCA7	cell division cycle associated 7	0.776902115933707	8.26256228039224E-15	1.59379229475166E-13
ENSG00000162409	PRKAA2	protein kinase AMP-activated catalytic subunit alpha 2	0.776780160905539	2.04868313870457E-09	1.70564546151514E-08
ENSG00000278570	NR2E3	nuclear receptor subfamily 2 group E member 3	0.776484867801111	0.00306245338372272	0.0084667235971574
ENSG00000128578	STRIP2	striatin interacting protein 2	0.776443936156732	3.93787392539566E-10	3.63285067959655E-09
ENSG00000126215	XRCC3	X-ray repair cross complementing 3	0.776296779137329	0.00148646186247381	0.00440459360695281
ENSG00000261061			0.774639831947514	1.10820907761187E-12	1.50274582025481E-11
ENSG00000272800			0.774106282673629	0.0156886993637219	0.0361076490424509
ENSG00000115758	ODC1	ornithine decarboxylase 1	0.773749975864291	1.44066959701897E-17	4.29161168431129E-16
ENSG00000105889	STEAP1B	STEAP family member 1B	0.773198892152744	8.2674428492673E-16	1.83489177424756E-14
ENSG00000179841	AKAP5	A-kinase anchoring protein 5	0.772028940718663	0.0105247849922178	0.025453442619292
ENSG00000187678	SPRY4	sprouty RTK signaling antagonist 4	0.771979580817023	7.71070484918305E-10	6.81470553241054E-09
ENSG00000285894			0.771905769478457	0.00583143164300111	0.0150729050821633
ENSG00000235750	KIAA0040	KIAA0040	0.771227478917529	3.23767813712609E-09	2.60893191279883E-08
ENSG00000137760	ALKBH8	alkB homolog 8, tRNA methyltransferase	0.769588610132144	1.66191472052501E-14	3.0349814369066E-13
ENSG00000026508	CD44	CD44 molecule (Indian blood group)	0.769559723765305	2.68850752000525E-12	3.44543210096173E-11
ENSG00000159216	RUNX1	RUNX family transcription factor 1	0.769343496758671	6.39555233248633E-13	9.16823163294393E-12
ENSG00000234617			0.768812241268699	0.00992216479949458	0.0241317734215849
ENSG00000157193	LRP8	LDL receptor related protein 8	0.768278291975969	1.51863570009621E-15	3.28796371099439E-14
ENSG00000181544	FANCB	FA complementation group B	0.768092451716207	7.23552631684094E-10	6.43196178038332E-09
ENSG00000146281	PM20D2	peptidase M20 domain containing 2	0.766926232627654	5.73129380814104E-25	5.59834112038242E-23
ENSG00000181449	SOX2	SRY-box transcription factor 2	0.76339914875507	0.00105471241070735	0.00322420364124713
ENSG00000141384	TAF4B	TATA-box binding protein associated factor 4b	0.762440827485008	2.70232185907896E-06	0.0000134292961136286
ENSG00000023909	GCLM	glutamate-cysteine ligase modifier subunit	0.762292276769246	8.34501559825816E-20	3.35417720254391E-18
ENSG00000100714	MTHFD1	methylenetetrahydrofolate dehydrogenase, cyclohydrolase and formyltetrahydrofolate synthetase 1	0.761155624163912	7.83472507177588E-21	3.79340679916157E-19
ENSG00000101187	SLCO4A1	solute carrier organic anion transporter family member 4A1	0.760988473016237	0.0000274360886496074	0.000115008414521471
ENSG00000178999	AURKB	aurora kinase B	0.76032195094386	1.05561756133451E-07	6.61522963371172E-07
ENSG00000201882			0.759737693003663	0.00328714501406902	0.00903145108444376
ENSG00000255270			0.75911157085298	0.00471286560031684	0.0124427179939729
ENSG00000121057	AKAP1	A-kinase anchoring protein 1	0.758739257163496	3.1487806736416E-28	4.85345542182133E-26
ENSG00000112379	ARFGEF3	ARFGEF family member 3	0.758567184040338	1.17570813977713E-11	1.3669946336606E-10
ENSG00000153044	CENPH	centromere protein H	0.758474152698969	3.50870225191831E-07	0.0000020257631111505
ENSG00000100297	MCM5	minichromosome maintenance complex component 5	0.758424561960436	1.35360336370618E-11	1.55553283950941E-10
ENSG00000130816	DNMT1	DNA methyltransferase 1	0.75806364612854	2.07030572539589E-16	5.06305771359191E-15
ENSG00000228409	CCT6P1	chaperonin containing TCP1 subunit 6 pseudogene 1	0.75785408965519	0.00450904652277581	0.0119792047168179
ENSG00000076003	MCM6	minichromosome maintenance complex component 6	0.757743456980215	2.71034153871111E-13	4.17000441317631E-12
ENSG00000250899			0.757487671075436	1.22444655346296E-09	1.05227245753101E-08
ENSG00000269947			0.757265592556034	0.0000222848975897733	0.0000950516792093886
ENSG00000165490	DDIAS	DNA damage induced apoptosis suppressor	0.75495477626513	3.46427840221889E-11	3.74057464239586E-10
ENSG00000167513	CDT1	chromatin licensing and DNA replication factor 1	0.75470655162066	2.4870919724811E-07	1.46822319851212E-06
ENSG00000280079			0.753524769436004	0.00166615713675117	0.00488621156476809
ENSG00000279443			0.753264053976332	0.000190685984666601	0.000684116000081906
ENSG00000243403			0.753015870898938	0.0224948610107449	0.0495524006610101
ENSG00000159055	MIS18A	MIS18 kinetochore protein A	0.752706409448122	1.18929161412313E-10	1.18653731644196E-09
ENSG00000183647	ZNF530	zinc finger protein 530	0.75258322710282	0.00376500972750429	0.0101927051936512
ENSG00000152455	SUV39H2	SUV39H2 histone lysine methyltransferase	0.75158401744826	6.44863808204043E-11	6.69200546117117E-10
ENSG00000257605			0.751336519467429	0.000564569119599455	0.00183931079666287
ENSG00000017483	SLC38A5	solute carrier family 38 member 5	0.750569211199847	1.76853370843034E-06	9.07825690050052E-06
ENSG00000136237	RAPGEF5	Rap guanine nucleotide exchange factor 5	0.750320408278851	2.41913878434915E-38	1.01609876789625E-35
ENSG00000178295	GEN1	GEN1 Holliday junction 5' flap endonuclease	0.749084547632815	3.66996284028682E-17	1.02463909343741E-15
ENSG00000146918	NCAPG2	non-SMC condensin II complex subunit G2	0.749041120461959	6.25228310575596E-11	6.50990204350895E-10
ENSG00000096433	ITPR3	inositol 1,4,5-trisphosphate receptor type 3	0.74875093822837	9.11749661857067E-42	5.28217450650365E-39
ENSG00000117399	CDC20	cell division cycle 20	0.74851817850672	8.37708702827288E-09	6.26082914421765E-08
ENSG00000144381	HSPD1	heat shock protein family D (Hsp60) member 1	0.747898680935105	2.07902802470696E-11	2.32091361083732E-10
ENSG00000116120	FARSB	phenylalanyl-tRNA synthetase subunit beta	0.746827181812565	5.46638304559382E-17	1.50312113828186E-15
ENSG00000196081	ZNF724	zinc finger protein 724	0.746730796129434	0.00471746157809072	0.0124521715590734
ENSG00000197275	RAD54B	RAD54 homolog B	0.746212963291408	3.15276965608628E-06	0.0000154746371580209
ENSG00000159231	CBR3	carbonyl reductase 3	0.745887889771668	2.16613404975129E-08	1.52209193516819E-07
ENSG00000168078	PBK	PDZ binding kinase	0.745676012383639	3.15745268537414E-09	2.54672887983538E-08
ENSG00000120756	PLS1	plastin 1	0.743669709616134	7.75859894222014E-06	0.0000357990772912348
ENSG00000128059	PPAT	phosphoribosyl pyrophosphate amidotransferase	0.742692216802081	3.64900830152648E-22	2.20528735517793E-20
ENSG00000215218	UBE2QL1	ubiquitin conjugating enzyme E2 Q family like 1	0.742393579629678	0.001683016978168	0.00492963184278252
ENSG00000185869	ZNF829	zinc finger protein 829	0.742200679556412	6.55707606459378E-08	4.2567787852102E-07
ENSG00000160072	ATAD3B	ATPase family AAA domain containing 3B	0.741359113398948	7.79875892781847E-09	5.86775408626414E-08
ENSG00000164087	POC1A	POC1 centriolar protein A	0.740723330002149	6.74460431550944E-08	4.37345029351116E-07
ENSG00000077152	UBE2T	ubiquitin conjugating enzyme E2 T	0.740679265281487	4.65028700187405E-11	4.92930422198649E-10
ENSG00000058804	NDC1	NDC1 transmembrane nucleoporin	0.740552881491754	9.63355819426449E-14	1.57139234195959E-12
ENSG00000080824	HSP90AA1	heat shock protein 90 alpha family class A member 1	0.740240542322694	7.9856802501853E-26	9.06536580292995E-24
ENSG00000184557	SOCS3	suppressor of cytokine signaling 3	0.739613065373774	1.26977791742004E-09	1.08955765018254E-08
ENSG00000277778	PGM5P2	phosphoglucomutase 5 pseudogene 2	0.739154413850808	2.4151456722361E-19	9.13893298181053E-18
ENSG00000112137	PHACTR1	phosphatase and actin regulator 1	0.738716888202218	1.99972030968285E-18	6.7464459684702E-17
ENSG00000107020	PLGRKT	plasminogen receptor with a C-terminal lysine	0.738112235701738	4.52095262325745E-09	3.55934981365269E-08
ENSG00000221829	FANCG	FA complementation group G	0.737133511078838	6.55695336346107E-12	7.89135913033735E-11
ENSG00000143850	PLEKHA6	pleckstrin homology domain containing A6	0.736764462068272	1.59156616472851E-06	8.22513169289563E-06
ENSG00000138780	GSTCD	glutathione S-transferase C-terminal domain containing	0.736731966919411	5.9792512570447E-13	8.63778163109269E-12
ENSG00000146263	MMS22L	MMS22 like, DNA repair protein	0.735680036835123	7.73801555541332E-18	2.39864205436345E-16
ENSG00000223131	RNA5SP304	RNA, 5S ribosomal pseudogene 304	0.735509983046508	0.0032727436890191	0.00899482524443152
ENSG00000170425	ADORA2B	adenosine A2b receptor	0.735435443780902	1.36804414961141E-08	9.94569872679415E-08
ENSG00000272994			0.73279068245311	0.0000135906065314975	0.0000599778776820829
ENSG00000178966	RMI1	RecQ mediated genome instability 1	0.732781219272279	1.8817586560253E-12	2.46837919374208E-11
ENSG00000145386	CCNA2	cyclin A2	0.731978744723397	4.92814040032225E-10	4.49498842919729E-09
ENSG00000149503	INCENP	inner centromere protein	0.731312080082373	1.83376642583313E-08	1.30326183250518E-07
ENSG00000120129	DUSP1	dual specificity phosphatase 1	0.731298251694285	2.30377228546756E-21	1.2133441432019E-19
ENSG00000013810	TACC3	transforming acidic coiled-coil containing protein 3	0.729664492540607	5.53457067998339E-11	5.80095646547189E-10
ENSG00000228551			0.728663501036932	0.0176921224744973	0.0402226454254437
ENSG00000122861	PLAU	plasminogen activator, urokinase	0.72830705344139	5.4563249143003E-20	2.28039091754128E-18
ENSG00000161888	SPC24	SPC24 component of NDC80 kinetochore complex	0.728263367352071	7.45342385137956E-08	4.7978917290049E-07
ENSG00000072571	HMMR	hyaluronan mediated motility receptor	0.727616233940574	6.93882774048862E-08	4.49245644963196E-07
ENSG00000103995	CEP152	centrosomal protein 152	0.726988553631153	1.83389170218829E-14	3.3345470225612E-13
ENSG00000210127			0.726983073997231	0.00157716233616842	0.00465365374252998
ENSG00000165732	DDX21	DExD-box helicase 21	0.726643221791887	2.8669095096924E-39	1.37619847635263E-36
ENSG00000159399	HK2	hexokinase 2	0.726279727330742	1.2266498794401E-08	8.99561092294768E-08
ENSG00000160818	GPATCH4	G-patch domain containing 4 (gene/pseudogene)	0.725796850579014	4.3363711231204E-26	5.13065994644689E-24
ENSG00000122952	ZWINT	ZW10 interacting kinetochore protein	0.725573334913021	7.82451403536472E-08	5.0098955910123E-07
ENSG00000124795	DEK	DEK proto-oncogene	0.725308073445373	1.26697447218342E-24	1.18257989484187E-22
ENSG00000279356			0.724874877582958	0.0132360773996151	0.031097655767156
ENSG00000215114	UBXN2B	UBX domain protein 2B	0.72425882140043	4.56498984294228E-08	3.04350771235211E-07
ENSG00000163293	NIPAL1	NIPA like domain containing 1	0.722259443949395	0.00118240844714695	0.00357810596551079
ENSG00000074621	SLC24A1	solute carrier family 24 member 1	0.722188590948235	1.75198551069433E-11	1.97683737845369E-10
ENSG00000156463	SH3RF2	SH3 domain containing ring finger 2	0.722163789241824	0.00288034697831292	0.00800806049687828
ENSG00000101057	MYBL2	MYB proto-oncogene like 2	0.721712902109939	3.13931670241649E-09	2.53331699890968E-08
ENSG00000011422	PLAUR	plasminogen activator, urokinase receptor	0.720434433718474	4.45884611708203E-25	4.38088149784182E-23
ENSG00000256269	HMBS	hydroxymethylbilane synthase	0.720053302263615	1.73444569082837E-13	2.74391921389901E-12
ENSG00000073111	MCM2	minichromosome maintenance complex component 2	0.719935109171707	5.59309947612228E-12	6.81433388675347E-11
ENSG00000198901	PRC1	protein regulator of cytokinesis 1	0.718634770114839	1.40240451061241E-09	1.195423550624E-08
ENSG00000168411	RFWD3	ring finger and WD repeat domain 3	0.718578103116475	6.47221314269671E-23	4.4933740913408E-21
ENSG00000214114	MYCBP	MYC binding protein	0.717288215565941	3.58547842901884E-12	4.48545220297435E-11
ENSG00000163376	KBTBD8	kelch repeat and BTB domain containing 8	0.717211523562364	0.000018649952573788	0.0000805910116235114
ENSG00000134815	DHX34	DExH-box helicase 34	0.71681150741093	8.22222714437846E-06	0.000037774579779246
ENSG00000173588	CEP83	centrosomal protein 83	0.716504244353705	9.87059469323975E-17	2.5783316424843E-15
ENSG00000200142			0.716140903010804	0.0057189864140331	0.0148164519263177
ENSG00000279670			0.714920441788317	2.88552628746969E-08	1.98850398506063E-07
ENSG00000117650	NEK2	NIMA related kinase 2	0.713649743123035	0.0000045663924619977	0.000021776883268244
ENSG00000198805	PNP	purine nucleoside phosphorylase	0.712774050754364	4.9919906599785E-28	7.48843170341953E-26
ENSG00000188312	CENPP	centromere protein P	0.711106388454261	5.09302598726002E-08	3.3608770468168E-07
ENSG00000111863	ADTRP	androgen dependent TFPI regulating protein	0.710045557242825	4.59873130218425E-08	3.06357195114979E-07
ENSG00000169683	LRRC45	leucine rich repeat containing 45	0.707922113346219	0.0000785232179976986	0.000300653734179429
ENSG00000105929	ATP6V0A4	ATPase H+ transporting V0 subunit a4	0.707607541018426	0.0000365346037257613	0.000149784743093342
ENSG00000162607	USP1	ubiquitin specific peptidase 1	0.707226452052215	3.35064577507725E-17	9.45010008576958E-16
ENSG00000169252	ADRB2	adrenoceptor beta 2	0.706892797174137	8.39729512687864E-08	5.35419185680031E-07
ENSG00000104147	OIP5	Opa interacting protein 5	0.706869644166873	2.67553662213618E-06	0.0000133190194928918
ENSG00000188229	TUBB4B	tubulin beta 4B class IVb	0.706625586158597	4.165145503607E-13	6.19828251604086E-12
ENSG00000066248	NGEF	neuronal guanine nucleotide exchange factor	0.706100766138774	0.00235186447609898	0.00666427073829562
ENSG00000149781	FERMT3	FERM domain containing kindlin 3	0.705931666899347	8.5149798404269E-07	4.61931470129197E-06
ENSG00000138092	CENPO	centromere protein O	0.705199813959641	3.19727897700821E-10	2.98928681651168E-09
ENSG00000147852	VLDLR	very low density lipoprotein receptor	0.70499194242887	0.000440669069027195	0.00146665630521512
ENSG00000214188	ST7-OT4	ST7 overlapping transcript 4	0.704022976597801	0.0003022025993682	0.00104021837164211
ENSG00000164070	HSPA4L	heat shock protein family A (Hsp70) member 4 like	0.702933911801156	3.72806638627099E-13	5.58246375719599E-12
ENSG00000261253			0.702506834343206	0.0170646910341674	0.0389278851412147
ENSG00000110104	CCDC86	coiled-coil domain containing 86	0.702019480610103	4.02069280295212E-24	3.41169998901003E-22
ENSG00000162062	TEDC2	tubulin epsilon and delta complex 2	0.701535714339869	0.000063491451709285	0.000248132095875249
ENSG00000137822	TUBGCP4	tubulin gamma complex associated protein 4	0.701508396586504	5.4218224520945E-17	1.49331211504327E-15
ENSG00000237649	KIFC1	kinesin family member C1	0.701390147401475	2.14080306527813E-06	0.0000108205873344579
ENSG00000116750	UCHL5	ubiquitin C-terminal hydrolase L5	0.69966569594266	1.46622535007154E-24	1.32441140357806E-22
ENSG00000184445	KNTC1	kinetochore associated 1	0.69883768216437	1.99500813894079E-12	2.60638660515896E-11
ENSG00000156509	FBXO43	F-box protein 43	0.698114476030317	0.0000224130157759747	0.0000955738776782108
ENSG00000178921	PFAS	phosphoribosylformylglycinamidine synthase	0.698093363423414	1.29604244600083E-17	3.89531469324865E-16
ENSG00000280202			0.697541099910146	0.0000497346765990491	0.000198997928445016
ENSG00000113013	HSPA9	heat shock protein family A (Hsp70) member 9	0.697411266858669	6.99558708313592E-27	8.83705703637343E-25
ENSG00000158163	DZIP1L	DAZ interacting zinc finger protein 1 like	0.697379953632807	2.2571916247784E-08	1.58276613054682E-07
ENSG00000052749	RRP12	ribosomal RNA processing 12 homolog	0.697309532057348	4.24160945329321E-08	2.84286366200002E-07
ENSG00000269973			0.696739940212323	8.56002427171585E-14	1.40858930253769E-12
ENSG00000112208	BAG2	BAG cochaperone 2	0.69618935557858	5.64478465660386E-18	1.78602687411679E-16
ENSG00000221963	APOL6	apolipoprotein L6	0.695498173961213	1.59393092526145E-11	1.80821292878579E-10
ENSG00000175426	PCSK1	proprotein convertase subtilisin/kexin type 1	0.695032492417242	7.05164768926573E-06	0.0000327912352137707
ENSG00000271936			0.694914143341637	0.000768415649810914	0.00242317221133513
ENSG00000074416	MGLL	monoglyceride lipase	0.694782918668794	8.37583137225893E-23	5.6972608455596E-21
ENSG00000242265	PEG10	paternally expressed 10	0.694703447708515	7.99967275668371E-17	2.13018277767003E-15
ENSG00000137337	MDC1	mediator of DNA damage checkpoint 1	0.694614427070409	4.02651253012925E-16	9.43506792450509E-15
ENSG00000171017	LRRC8E	leucine rich repeat containing 8 VRAC subunit E	0.694551598508837	0.000534668630981184	0.00175380079443867
ENSG00000110172	CHORDC1	cysteine and histidine rich domain containing 1	0.694417604412268	3.43675671291494E-18	1.12746356960446E-16
ENSG00000158402	CDC25C	cell division cycle 25C	0.693681714651466	0.0000143262663633541	0.0000630423261316691
ENSG00000176124	DLEU1	deleted in lymphocytic leukemia 1	0.693140747580648	3.38845527652297E-06	0.0000165322113672335
ENSG00000082516	GEMIN5	gem nuclear organelle associated protein 5	0.692751837061299	4.23395254171488E-22	2.52250484586354E-20
ENSG00000145736	GTF2H2	general transcription factor IIH subunit 2	0.692280611021944	4.18391427262494E-11	4.47162491694476E-10
ENSG00000109452	INPP4B	inositol polyphosphate-4-phosphatase type II B	0.691280580773447	5.13549217010491E-09	4.01122287075465E-08
ENSG00000163811	WDR43	WD repeat domain 43	0.691166424948574	8.19633425193269E-23	5.59782974661468E-21
ENSG00000225193			0.690809810810808	0.00164006047069023	0.0048214621116477
ENSG00000102967	DHODH	dihydroorotate dehydrogenase (quinone)	0.690778441266503	0.00010416460461445	0.000391076988184886
ENSG00000222421			0.69072205908848	0.0138166758294349	0.0323081378720021
ENSG00000088325	TPX2	TPX2 microtubule nucleation factor	0.690121831837236	6.59790626844405E-09	5.03641177719802E-08
ENSG00000076770	MBNL3	muscleblind like splicing regulator 3	0.689607302782214	0.0000744968033570363	0.000286281059744183
ENSG00000130935	NOL11	nucleolar protein 11	0.68939856630026	3.47944157880819E-37	1.24378931841609E-34
ENSG00000241506	PSMC1P1	proteasome 26S subunit, ATPase 1 pseudogene 1	0.689363307980993	0.00506704242395721	0.0132706749438667
ENSG00000134690	CDCA8	cell division cycle associated 8	0.688968091684266	1.02820472542166E-08	7.60337482033862E-08
ENSG00000134057	CCNB1	cyclin B1	0.68874590360833	6.22021370917989E-07	3.45131474662917E-06
ENSG00000197989	SNHG12	small nucleolar RNA host gene 12	0.688283404577706	1.45285408868425E-18	4.95119706774524E-17
ENSG00000127586	CHTF18	chromosome transmission fidelity factor 18	0.687668246567874	0.0000225452260247911	0.0000960645048040872
ENSG00000187840	EIF4EBP1	eukaryotic translation initiation factor 4E binding protein 1	0.687091636614124	5.03652198271985E-11	5.31523905977866E-10
ENSG00000182841	RRP7BP	ribosomal RNA processing 7 homolog B, pseudogene	0.686443794896033	0.0000025314299398469	0.000012639094924032
ENSG00000115816	CEBPZ	CCAAT enhancer binding protein zeta	0.686207899797703	5.90223089059704E-39	2.6095626629716E-36
ENSG00000129347	KRI1	KRI1 homolog	0.684834910702345	3.90997399569212E-11	4.19753821735612E-10
ENSG00000213551	DNAJC9	DnaJ heat shock protein family (Hsp40) member C9	0.683124702917426	3.35233596281094E-17	9.45010008576958E-16
ENSG00000218336	TENM3	teneurin transmembrane protein 3	0.682853653432354	1.00269428280276E-28	1.65189147805824E-26
ENSG00000125257	ABCC4	ATP binding cassette subfamily C member 4	0.682548792925374	2.65728195574733E-24	2.33743424808957E-22
ENSG00000179041	RRS1	ribosome biogenesis regulator 1 homolog	0.682378353026394	1.68320629658688E-16	4.20201322272752E-15
ENSG00000104889	RNASEH2A	ribonuclease H2 subunit A	0.681733043994635	0.00373675971273211	0.0101292836291727
ENSG00000177311	ZBTB38	zinc finger and BTB domain containing 38	0.68143854109728	2.91280626362674E-43	2.33038371596156E-40
ENSG00000111602	TIMELESS	timeless circadian regulator	0.679447384764125	7.08963633277183E-14	1.1793364359099E-12
ENSG00000099308	MAST3	microtubule associated serine/threonine kinase 3	0.678875992820629	0.0187490635455284	0.0423675879796129
ENSG00000147509	RGS20	regulator of G protein signaling 20	0.678764026131083	0.0000678957706643598	0.000263627650319369
ENSG00000104998	IL27RA	interleukin 27 receptor subunit alpha	0.677740160645785	0.000267161091915829	0.00093104615334533
ENSG00000139437	TCHP	trichoplein keratin filament binding	0.676801879900959	4.54548571061768E-20	1.92364497289893E-18
ENSG00000105173	CCNE1	cyclin E1	0.676460570970098	3.91432718190605E-13	5.84574319850698E-12
ENSG00000123737	EXOSC9	exosome component 9	0.674501515690004	7.53892065098357E-23	5.1772426486948E-21
ENSG00000095383	TBC1D2	TBC1 domain family member 2	0.67353577167722	5.1026917267907E-16	1.16165750273456E-14
ENSG00000280063			0.672550499454644	0.0206900097163681	0.0461147324548554
ENSG00000184220	CMSS1	cms1 ribosomal small subunit homolog	0.672505155600396	6.68458295181494E-11	6.92402454830103E-10
ENSG00000115687	PASK	PAS domain containing serine/threonine kinase	0.670904242036561	9.83319840014185E-08	6.19218764320777E-07
ENSG00000185347	TEDC1	tubulin epsilon and delta complex 1	0.670789966991853	0.0000121928383615509	0.0000543373679873785
ENSG00000135451	TROAP	trophinin associated protein	0.669765334960982	0.0000601423959229637	0.000236473764077162
ENSG00000134250	NOTCH2	notch receptor 2	0.66951145417249	8.44403399984851E-13	1.17343436916009E-11
ENSG00000163171	CDC42EP3	CDC42 effector protein 3	0.669297764140802	1.09108866639125E-24	1.03567122508697E-22
ENSG00000164430	CGAS	cyclic GMP-AMP synthase	0.669289720886593	1.81836863272387E-07	1.10131259547202E-06
ENSG00000139734	DIAPH3	diaphanous related formin 3	0.668822940600513	8.52231756584452E-15	1.63825466159901E-13
ENSG00000178105	DDX10	DEAD-box helicase 10	0.668211625067071	3.44258562708821E-18	1.12746356960446E-16
ENSG00000107731	UNC5B	unc-5 netrin receptor B	0.667788740555258	0.000156362119469917	0.000568623369959758
ENSG00000089195	TRMT6	tRNA methyltransferase 6 non-catalytic subunit	0.667106949158569	6.13902067568919E-24	5.05596501824775E-22
ENSG00000159147	DONSON	DNA replication fork stabilization factor DONSON	0.666724945555702	2.46222075545346E-18	8.15932365135574E-17
ENSG00000149554	CHEK1	checkpoint kinase 1	0.666251968229125	1.90956504026286E-13	3.01245091469074E-12
ENSG00000140905	GCSH	glycine cleavage system protein H	0.665685744359176	0.00696352825891513	0.0176675080456106
ENSG00000121797	CCRL2	C-C motif chemokine receptor like 2	0.665013192010855	3.03515553102834E-07	1.76693167279304E-06
ENSG00000128944	KNSTRN	kinetochore localized astrin (SPAG5) binding protein	0.664612480704389	1.63692035471755E-13	2.59942333455667E-12
ENSG00000120694	HSPH1	heat shock protein family H (Hsp110) member 1	0.664077848175416	1.78631904410762E-27	2.45999559508623E-25
ENSG00000199366			0.663790620588185	0.00133224407741801	0.00398984540903744
ENSG00000105011	ASF1B	anti-silencing function 1B histone chaperone	0.663771577778862	1.71521324545842E-09	1.44665149281862E-08
ENSG00000215784	FAM72D	family with sequence similarity 72 member D	0.663515407756107	0.00616177195532344	0.0158390346727951
ENSG00000138074	SLC5A6	solute carrier family 5 member 6	0.663371821500561	2.39032225235171E-09	1.96476536994917E-08
ENSG00000090273	NUDC	nuclear distribution C, dynein complex regulator	0.663334507894977	1.11508147139789E-21	6.12238032710976E-20
ENSG00000149929	HIRIP3	HIRA interacting protein 3	0.663148166987458	0.0000130220330100905	0.0000577112045904855
ENSG00000225195			0.661331720095611	0.000102284720835811	0.00038470687144895
ENSG00000132330	SCLY	selenocysteine lyase	0.660530341106353	2.55141221106303E-09	2.08493563025632E-08
ENSG00000123977	DAW1	dynein assembly factor with WD repeats 1	0.660197697274796	0.000011812346804642	0.0000527957538347408
ENSG00000133739	LRRCC1	leucine rich repeat and coiled-coil centrosomal protein 1	0.659564994290056	9.18158741448389E-11	9.3095866113907E-10
ENSG00000185033	SEMA4B	semaphorin 4B	0.659397925796072	1.2832733837313E-07	7.95582144652015E-07
ENSG00000183785	TUBA8	tubulin alpha 8	0.658990585118036	0.00655390366113349	0.0167496403119415
ENSG00000049541	RFC2	replication factor C subunit 2	0.658325517639433	3.22071987046489E-11	3.50008502869862E-10
ENSG00000134775	FHOD3	formin homology 2 domain containing 3	0.657914140231423	0.00268575376117737	0.00751679975704497
ENSG00000136875	PRPF4	pre-mRNA processing factor 4	0.657769460203397	2.14760614387249E-12	2.79488232557721E-11
ENSG00000116830	TTF2	transcription termination factor 2	0.657744833867908	5.38579329690145E-11	5.66830494869588E-10
ENSG00000131944	FAAP24	FA core complex associated protein 24	0.657566506289918	0.000157240396903451	0.000571569863343766
ENSG00000128805	ARHGAP22	Rho GTPase activating protein 22	0.657225239679343	1.41516347328486E-16	3.59156518348323E-15
ENSG00000113356	POLR3G	RNA polymerase III subunit G	0.65702537906173	1.91264315303812E-20	8.73215152559605E-19
ENSG00000170545	SMAGP	small cell adhesion glycoprotein	0.655815470771914	7.0746115214278E-20	2.88496476144438E-18
ENSG00000212719	LINC02693	long intergenic non-protein coding RNA 2693	0.65548022306423	1.39243707632282E-11	1.59688295694878E-10
ENSG00000197498	RPF2	ribosome production factor 2 homolog	0.655164984258958	3.67764255376315E-28	5.56649302214186E-26
ENSG00000132436	FIGNL1	fidgetin like 1	0.654976045633438	1.11007653302686E-18	3.86136559655989E-17
ENSG00000210049			0.654163617869166	0.00258926074491829	0.00727217816371985
ENSG00000179409	GEMIN4	gem nuclear organelle associated protein 4	0.653829428989724	5.38265715731678E-13	7.87067214099906E-12
ENSG00000106462	EZH2	enhancer of zeste 2 polycomb repressive complex 2 subunit	0.653546355893773	3.34944666264871E-15	6.88788903049706E-14
ENSG00000185862	EVI2B	ecotropic viral integration site 2B	0.652655041838753	0.00418842360731506	0.0112089367675216
ENSG00000151466	SCLT1	sodium channel and clathrin linker 1	0.652412455618126	7.03516506698469E-13	9.99136164754098E-12
ENSG00000114491	UMPS	uridine monophosphate synthetase	0.652357340259251	2.09963527943922E-15	4.42054791100981E-14
ENSG00000122966	CIT	citron rho-interacting serine/threonine kinase	0.651670017770808	1.13505137103257E-08	8.36036741986771E-08
ENSG00000170515	PA2G4	proliferation-associated 2G4	0.65157931015624	1.3701268751702E-16	3.48252672159373E-15
ENSG00000230002	ALMS1-IT1	ALMS1 intronic transcript 1	0.651049602002371	0.00666565760397927	0.0169861540125065
ENSG00000050438	SLC4A8	solute carrier family 4 member 8	0.64950023189589	9.70446738565288E-08	6.11800212181441E-07
ENSG00000156110	ADK	adenosine kinase	0.649382236397038	5.85985953415274E-07	3.26538971918077E-06
ENSG00000115541	HSPE1	heat shock protein family E (Hsp10) member 1	0.64925440875298	1.78295743251406E-16	4.41281512151658E-15
ENSG00000072501	SMC1A	structural maintenance of chromosomes 1A	0.648944370430331	4.09363306703805E-19	1.50827037630058E-17
ENSG00000201098	RNY1	RNA, Ro60-associated Y1	0.64887492238998	0.00452287945080338	0.0120140549648929
ENSG00000154719	MRPL39	mitochondrial ribosomal protein L39	0.648102011469199	6.87241329028107E-10	6.1351442980878E-09
ENSG00000151304	SRFBP1	serum response factor binding protein 1	0.647640184519196	5.6942222368477E-19	2.05738984518878E-17
ENSG00000158201	ABHD3	abhydrolase domain containing 3, phospholipase	0.64676055222805	6.74654008565441E-10	6.02918191378083E-09
ENSG00000165891	E2F7	E2F transcription factor 7	0.645345654506365	3.30766642169953E-07	0.0000019162794327922
ENSG00000145375	SPATA5	spermatogenesis associated 5	0.645073262047555	1.09164665845645E-13	1.7686360181993E-12
ENSG00000166451	CENPN	centromere protein N	0.644935000588911	1.09834440597751E-10	1.10425282114033E-09
ENSG00000183605	SFXN4	sideroflexin 4	0.644534428587642	2.43542051141658E-14	4.36220682434007E-13
ENSG00000172572	PDE3A	phosphodiesterase 3A	0.644285883492957	2.99699335135947E-09	2.42545690251399E-08
ENSG00000120699	EXOSC8	exosome component 8	0.643653025913567	7.59953451513108E-11	7.81872500849463E-10
ENSG00000174791	RIN1	Ras and Rab interactor 1	0.643629680993135	3.23395993662222E-11	3.51220173853846E-10
ENSG00000111490	TBC1D30	TBC1 domain family member 30	0.64336751730834	2.42579304999746E-07	1.43506158566927E-06
ENSG00000108179	PPIF	peptidylprolyl isomerase F	0.642828092120767	4.51736644146097E-14	7.77625753924035E-13
ENSG00000141076	UTP4	UTP4 small subunit processome component	0.642711417981975	1.89425385687264E-23	1.44660722951442E-21
ENSG00000166508	MCM7	minichromosome maintenance complex component 7	0.642072289632353	1.97058667565003E-09	1.64568727885331E-08
ENSG00000141458	NPC1	NPC intracellular cholesterol transporter 1	0.641967251189119	1.89684154038036E-21	1.0085074278459E-19
ENSG00000111206	FOXM1	forkhead box M1	0.641222872819835	8.0401885971279E-08	5.13819736098691E-07
ENSG00000117395	EBNA1BP2	EBNA1 binding protein 2	0.640882497603071	4.34219100047072E-21	2.21742100300634E-19
ENSG00000167550	RHEBL1	RHEB like 1	0.640603228844933	0.0000917222036645125	0.000347625703534283
ENSG00000137842	TMEM62	transmembrane protein 62	0.64018588510698	0.0000333218445288676	0.000137688221822308
ENSG00000035499	DEPDC1B	DEP domain containing 1B	0.640170785568831	5.56768336752515E-06	0.0000261657757364448
ENSG00000155561	NUP205	nucleoporin 205	0.639981893832338	9.93380100732826E-15	1.8901222052562E-13
ENSG00000143498	TAF1A	TATA-box binding protein associated factor, RNA polymerase I subunit A	0.639913021030723	0.0000671521735758442	0.000261102445787493
ENSG00000104689	TNFRSF10A	TNF receptor superfamily member 10a	0.639203903637934	1.84306801694896E-25	2.00485333136585E-23
ENSG00000164338	UTP15	UTP15 small subunit processome component	0.638200303324113	3.63360725211545E-20	1.58979779798937E-18
ENSG00000136104	RNASEH2B	ribonuclease H2 subunit B	0.637748851833392	5.92921189947122E-15	1.17196104850607E-13
ENSG00000148841	ITPRIP	inositol 1,4,5-trisphosphate receptor interacting protein	0.637381175191797	8.10576177658605E-22	4.61643741045499E-20
ENSG00000177192	PUS1	pseudouridine synthase 1	0.636668420402722	5.29410408494761E-12	6.46881765317853E-11
ENSG00000135763	URB2	URB2 ribosome biogenesis homolog	0.636573360408271	5.00903954737859E-13	7.36280607484756E-12
ENSG00000115896	PLCL1	phospholipase C like 1 (inactive)	0.635460694674006	7.23533769099978E-08	4.67362201255238E-07
ENSG00000184260	H2AC20	H2A clustered histone 20	0.635248782101647	0.000830627286721687	0.0025997334285043
ENSG00000166582	CENPV	centromere protein V	0.635011383641647	1.23470148227597E-06	6.48865173716563E-06
ENSG00000164134	NAA15	N-alpha-acetyltransferase 15, NatA auxiliary subunit	0.634824639194159	8.53668326854704E-30	1.57609687466878E-27
ENSG00000117155	SSX2IP	SSX family member 2 interacting protein	0.634362320899085	6.018163085362E-13	8.68652560113119E-12
ENSG00000225648	SBDSP1	SBDS pseudogene 1	0.634340435962109	1.25028586023883E-06	0.0000065602912985236
ENSG00000136108	CKAP2	cytoskeleton associated protein 2	0.634013685514294	3.27670854471064E-12	4.13303155102728E-11
ENSG00000154328	NEIL2	nei like DNA glycosylase 2	0.633979886002345	1.10337909147749E-13	1.78592216916314E-12
ENSG00000270304			0.633952950822009	0.00298514734003331	0.00826796248926799
ENSG00000235908			0.633817612733559	0.00216631501325797	0.00618458089001652
ENSG00000259659			0.633045075562965	0.00730650395893027	0.018451311139935
ENSG00000135372	NAT10	N-acetyltransferase 10	0.632039283514422	3.1916561204995E-21	1.65476801594409E-19
ENSG00000177084	POLE	DNA polymerase epsilon, catalytic subunit	0.631967210712538	8.65741045345907E-10	7.60340580389785E-09
ENSG00000080608	PUM3	pumilio RNA binding family member 3	0.630915170478409	4.64653344694912E-22	2.74881719866874E-20
ENSG00000120800	UTP20	UTP20 small subunit processome component	0.630178620178659	2.64418051369257E-17	7.52964013738117E-16
ENSG00000171522	PTGER4	prostaglandin E receptor 4	0.630017237506162	2.96676131273447E-15	6.13094179769396E-14
ENSG00000113569	NUP155	nucleoporin 155	0.629823516857314	6.89125020983518E-17	1.84951908586966E-15
ENSG00000136861	CDK5RAP2	CDK5 regulatory subunit associated protein 2	0.62973220386444	2.33206693718681E-14	4.19048733814713E-13
ENSG00000160957	RECQL4	RecQ like helicase 4	0.629573412986264	0.0000272180145619714	0.000114208257406514
ENSG00000139725	RHOF	ras homolog family member F, filopodia associated	0.629052854983948	1.92861015729699E-07	0.0000011626329118316
ENSG00000172167	MTBP	MDM2 binding protein	0.628653471620992	0.0000284262843285566	0.000118921813497032
ENSG00000131876	SNRPA1	small nuclear ribonucleoprotein polypeptide A'	0.62850926474235	2.57086700546583E-13	3.98460669361913E-12
ENSG00000167325	RRM1	ribonucleotide reductase catalytic subunit M1	0.627674628542032	2.59016049581557E-17	7.38833386930345E-16
ENSG00000162129	CLPB	caseinolytic mitochondrial matrix peptidase chaperone subunit B	0.626917025901593	2.69903156121985E-22	1.6983681370807E-20
ENSG00000179431	FJX1	four-jointed box kinase 1	0.625526110880094	1.61718201323818E-13	2.57294270875139E-12
ENSG00000250461			0.62545982710081	2.76016872534181E-09	2.2456946612333E-08
ENSG00000261377			0.62543895343275	0.00359386587064817	0.00978139324360277
ENSG00000157456	CCNB2	cyclin B2	0.624556132890733	0.0000123644084541209	0.0000550144137811667
ENSG00000135698	MPHOSPH6	M-phase phosphoprotein 6	0.624197993330277	1.01869274702962E-26	1.26778198835886E-24
ENSG00000103257	SLC7A5	solute carrier family 7 member 5	0.624119043311917	3.61047009622636E-08	2.45187987415922E-07
ENSG00000092208	GEMIN2	gem nuclear organelle associated protein 2	0.62410224737466	6.34753881847202E-10	5.69076839323098E-09
ENSG00000166881	NEMP1	nuclear envelope integral membrane protein 1	0.624068321411833	1.61362790274377E-11	1.82932269865034E-10
ENSG00000152953	STK32B	serine/threonine kinase 32B	0.623274740114182	7.45942428854919E-08	4.79991526127595E-07
ENSG00000187790	FANCM	FA complementation group M	0.622842709955464	1.90403033546191E-16	4.69055918857706E-15
ENSG00000051825	MPHOSPH9	M-phase phosphoprotein 9	0.621457195798808	3.08574859742459E-14	5.44004849793605E-13
ENSG00000120647	CCDC77	coiled-coil domain containing 77	0.621082372220185	2.50910481238192E-11	2.76792317484101E-10
ENSG00000111845	PAK1IP1	PAK1 interacting protein 1	0.620981352021958	9.99845536217201E-22	5.54402800461558E-20
ENSG00000126602	TRAP1	TNF receptor associated protein 1	0.619738018470459	4.78459415705179E-15	9.60405811620395E-14
ENSG00000054967	RELT	RELT TNF receptor	0.6194933728837	8.56381830292915E-07	4.63533219418533E-06
ENSG00000171208	NETO2	neuropilin and tolloid like 2	0.619101897633787	2.03836627346554E-23	1.54263926849075E-21
ENSG00000103241	FOXF1	forkhead box F1	0.618881529192193	0.00028130903800026	0.000975897821070073
ENSG00000089685	BIRC5	baculoviral IAP repeat containing 5	0.618782383749963	6.3571357276051E-09	4.8725473247944E-08
ENSG00000247626	MARS2	methionyl-tRNA synthetase 2, mitochondrial	0.617835862355565	9.39038534915572E-07	5.04857165603729E-06
ENSG00000048162	NOP16	NOP16 nucleolar protein	0.617541808612653	3.49268446714388E-20	1.53614114482943E-18
ENSG00000198208	RPS6KL1	ribosomal protein S6 kinase like 1	0.617311077883676	0.00377078603161888	0.0102066982628047
ENSG00000254093	PINX1	PIN2 (TERF1) interacting telomerase inhibitor 1	0.616364273942249	3.07756397125862E-09	2.48587270582289E-08
ENSG00000265113			0.61585019419138	0.000556674851538771	0.00181711563642955
ENSG00000090447	TFAP4	transcription factor AP-4	0.615058040146097	4.04047900575655E-07	0.0000023168630640176
ENSG00000140403	DNAJA4	DnaJ heat shock protein family (Hsp40) member A4	0.614555795542852	5.42071731274241E-12	6.61390497976654E-11
ENSG00000176014	TUBB6	tubulin beta 6 class V	0.613896594945978	4.89208791143165E-23	3.4680155696187E-21
ENSG00000131016	AKAP12	A-kinase anchoring protein 12	0.613719649023004	7.8012310394165E-35	2.42719412394883E-32
ENSG00000166197	NOLC1	nucleolar and coiled-body phosphoprotein 1	0.613054123607315	1.17963709238782E-21	6.43476713935317E-20
ENSG00000154743	TSEN2	tRNA splicing endonuclease subunit 2	0.612891322340777	1.25637977611993E-07	7.79772316903988E-07
ENSG00000131979	GCH1	GTP cyclohydrolase 1	0.612715538426342	0.000172236435869769	0.000621909382989038
ENSG00000008394	MGST1	microsomal glutathione S-transferase 1	0.61089126551756	1.67447399344969E-10	1.63467969575527E-09
ENSG00000170264	FAM161A	FAM161 centrosomal protein A	0.610575448774485	5.88272822577568E-12	7.1413090261024E-11
ENSG00000149948	HMGA2	high mobility group AT-hook 2	0.610348634075476	4.78262054783216E-08	3.1743237873988E-07
ENSG00000120802	TMPO	thymopoietin	0.609726193400686	1.39896471203085E-12	1.86687896162274E-11
ENSG00000011332	DPF1	double PHD fingers 1	0.609311269353869	0.000145463317093147	0.000532446446728098
ENSG00000167553	TUBA1C	tubulin alpha 1c	0.608920421003474	4.40004127182097E-12	5.45170305367729E-11
ENSG00000269974			0.608796551244182	0.00476708819498978	0.0125760766363464
ENSG00000114790	ARHGEF26	Rho guanine nucleotide exchange factor 26	0.608119925332257	7.57246082987655E-08	4.86705869941683E-07
ENSG00000125630	POLR1B	RNA polymerase I subunit B	0.608066834772084	5.2884415217193E-15	1.05149237877403E-13
ENSG00000274427			0.60804595705769	0.0126321310129413	0.0298708561785259
ENSG00000025770	NCAPH2	non-SMC condensin II complex subunit H2	0.607451268063047	4.54916360039082E-08	3.03536527601931E-07
ENSG00000163938	GNL3	G protein nucleolar 3	0.607035650263366	5.62708001372701E-09	4.35871698066517E-08
ENSG00000111665	CDCA3	cell division cycle associated 3	0.607032476626899	0.000024302675767829	0.000102978374672206
ENSG00000214706	IFRD2	interferon related developmental regulator 2	0.606478555781927	5.39029389036814E-11	5.66830494869588E-10
ENSG00000172009	THOP1	thimet oligopeptidase 1	0.606345050979259	1.5409506008179E-11	1.75394489363256E-10
ENSG00000130810	PPAN	peter pan homolog	0.606108359408797	0.0000164580782078404	0.0000717095881664747
ENSG00000109881	CCDC34	coiled-coil domain containing 34	0.605951859027976	9.10861978706112E-12	1.07694525715984E-10
ENSG00000234498	RPL13AP20	ribosomal protein L13a pseudogene 20	0.605607181486168	0.0016120495880397	0.00474825475607555
ENSG00000106077	ABHD11	abhydrolase domain containing 11	0.605472677832142	8.58248122663516E-06	0.0000392552150618335
ENSG00000139116	KIF21A	kinesin family member 21A	0.605233011435876	1.56683012216589E-14	2.88327632886191E-13
ENSG00000215183	MSMP	microseminoprotein, prostate associated	0.605174292179119	0.000140202458287751	0.000514985024419
ENSG00000115750	TAF1B	TATA-box binding protein associated factor, RNA polymerase I subunit B	0.605125361207891	4.20471098651194E-16	9.78439740780985E-15
ENSG00000282100			0.60510420031086	0.00179921281619172	0.00523643386132515
ENSG00000095209	TMEM38B	transmembrane protein 38B	0.604433502306328	3.48275866447244E-09	2.79435665338116E-08
ENSG00000128973	CLN6	CLN6 transmembrane ER protein	0.603797237812856	0.0000794312920887517	0.000303932061539424
ENSG00000135521	LTV1	LTV1 ribosome biogenesis factor	0.603162828503918	2.74220741182738E-24	2.39957430865165E-22
ENSG00000162620	LRRIQ3	leucine rich repeats and IQ motif containing 3	0.601833967341038	0.0116024779086067	0.0277366578461158
ENSG00000171490	RSL1D1	ribosomal L1 domain containing 1	0.601441376340322	9.22108947677248E-20	3.67117356159371E-18
ENSG00000154640	BTG3	BTG anti-proliferation factor 3	0.599378771228368	5.15471666614592E-20	2.16510986769794E-18
ENSG00000153107	ANAPC1	anaphase promoting complex subunit 1	0.599198600116997	2.82242545051586E-07	1.65246256271575E-06
ENSG00000184635	ZNF93	zinc finger protein 93	0.599140008321017	0.0000015169982883871	0.0000078688139065118
ENSG00000143458	GABPB2	GA binding protein transcription factor subunit beta 2	0.599104838403371	1.19301166517315E-11	1.38519619810463E-10
ENSG00000173334	TRIB1	tribbles pseudokinase 1	0.598689241160331	6.02119251508889E-12	7.29884959927911E-11
ENSG00000040275	SPDL1	spindle apparatus coiled-coil protein 1	0.598120565495986	8.74444537962721E-10	7.6758321224199E-09
ENSG00000147036	LANCL3	LanC like family member 3	0.596888329781446	0.00106230583710989	0.00324564472982056
ENSG00000128708	HAT1	histone acetyltransferase 1	0.595453171015115	2.94079741787319E-15	6.0847706179418E-14
ENSG00000200942	RNU6-501P	RNA, U6 small nuclear 501, pseudogene	0.595376232700895	0.00507875586019998	0.0132930639051597
ENSG00000132773	TOE1	target of EGR1, exonuclease	0.595137641799969	2.63730846459054E-08	1.83030801807199E-07
ENSG00000116062	MSH6	mutS homolog 6	0.594442698621107	1.76747498623602E-18	5.98696517011115E-17
ENSG00000170684	ZNF296	zinc finger protein 296	0.59407705131494	0.0138881160081981	0.0324571201910886
ENSG00000124784	RIOK1	RIO kinase 1	0.594013683543554	7.60210129918526E-22	4.38910322775297E-20
ENSG00000240409	MTATP8P1	MT-ATP8 pseudogene 1	0.593964233500802	0.00924210264948093	0.0226614954194292
ENSG00000188827	SLX4	SLX4 structure-specific endonuclease subunit	0.593848523725018	2.19967112552526E-06	0.000011101434238495
ENSG00000115163	CENPA	centromere protein A	0.593501711639272	0.000014581895560291	0.0000640665343379836
ENSG00000001497	LAS1L	LAS1 like ribosome biogenesis factor	0.593367681178749	2.67400434116179E-10	2.52251246130597E-09
ENSG00000130826	DKC1	dyskerin pseudouridine synthase 1	0.593083021514629	1.8977023539085E-17	5.56427526143398E-16
ENSG00000136371	MTHFS	methenyltetrahydrofolate synthetase	0.592858023678264	0.0000871502979529323	0.00033134468339154
ENSG00000068650	ATP11A	ATPase phospholipid transporting 11A	0.592477044738633	1.4332330144021E-35	4.81594957499392E-33
ENSG00000057657	PRDM1	PR/SET domain 1	0.592427245942396	0.014996212163748	0.0346706151868901
ENSG00000121957	GPSM2	G protein signaling modulator 2	0.59206068598806	6.54190511433216E-07	3.61310150643966E-06
ENSG00000206687	RNU1-109P	RNA, U1 small nuclear 109, pseudogene	0.591964285521839	0.0202407220452749	0.0452482021855355
ENSG00000101945	SUV39H1	SUV39H1 histone lysine methyltransferase	0.591902002218309	0.000544322428082847	0.00178059990541665
ENSG00000145604	SKP2	S-phase kinase associated protein 2	0.591747695255613	4.39792774026205E-16	1.01636291560031E-14
ENSG00000112541	PDE10A	phosphodiesterase 10A	0.591608189405976	1.04933927913683E-14	1.98759292319931E-13
ENSG00000273466			0.590264975423819	0.00412375698081054	0.0110552482901863
ENSG00000102977	ACD	ACD shelterin complex subunit and telomerase recruitment factor	0.589668676581266	7.79921429390012E-07	4.25160932355016E-06
ENSG00000164171	ITGA2	integrin subunit alpha 2	0.589430669955588	8.56375058990377E-23	5.80159571213602E-21
ENSG00000136270	TBRG4	transforming growth factor beta regulator 4	0.588925978194007	6.76020322123856E-13	9.63343293638924E-12
ENSG00000163781	TOPBP1	DNA topoisomerase II binding protein 1	0.588747414289265	4.58837162256312E-22	2.72400111769198E-20
ENSG00000132394	EEFSEC	eukaryotic elongation factor, selenocysteine-tRNA specific	0.58871618098967	0.00559206828721645	0.0145189830464416
ENSG00000042088	TDP1	tyrosyl-DNA phosphodiesterase 1	0.588096705785683	9.78671551686286E-08	6.16753966237108E-07
ENSG00000197594	ENPP1	ectonucleotide pyrophosphatase/phosphodiesterase 1	0.587720791329821	0.0000518971971969099	0.000206519377097414
ENSG00000128245	YWHAH	tyrosine 3-monooxygenase/tryptophan 5-monooxygenase activation protein eta	0.58748528717622	1.08449316841044E-23	8.67646177260185E-22
ENSG00000175063	UBE2C	ubiquitin conjugating enzyme E2 C	0.586659567611488	8.9714714439807E-09	6.67536278699379E-08
ENSG00000163923	RPL39L	ribosomal protein L39 like	0.586504459661176	7.60914991212982E-06	0.0000351695536929004
ENSG00000137135	ARHGEF39	Rho guanine nucleotide exchange factor 39	0.586036548666089	0.0211111444038411	0.0469474966418178
ENSG00000151572	ANO4	anoctamin 4	0.585733121688261	0.000486501542904996	0.00160868183868271
ENSG00000105676	ARMC6	armadillo repeat containing 6	0.585626153620911	1.31947188673515E-10	1.30710183779701E-09
ENSG00000132603	NIP7	nucleolar pre-rRNA processing protein NIP7	0.584862495963372	3.57963640892995E-19	1.33647714014293E-17
ENSG00000176597	B3GNT5	UDP-GlcNAc:betaGal beta-1,3-N-acetylglucosaminyltransferase 5	0.584856267919279	2.21381039127595E-14	3.98225143295794E-13
ENSG00000114850	SSR3	signal sequence receptor subunit 3	0.584561274526208	8.4558449344879E-48	8.8791656715207E-45
ENSG00000174928	C3orf33	chromosome 3 open reading frame 33	0.584544547253916	0.000795863348126916	0.00250117847210631
ENSG00000102174	PHEX	phosphate regulating endopeptidase X-linked	0.584059686804325	0.0000148240169208037	0.0000649943393231794
ENSG00000276170	LOC101929494	uncharacterized LOC101929494	0.58383677963423	0.0109564290166401	0.0263723443995085
ENSG00000166801	FAM111A	FAM111 trypsin like peptidase A	0.583504810888803	8.19813623930912E-18	2.53192806905575E-16
ENSG00000167524	RSKR	ribosomal protein S6 kinase related	0.583353837666631	1.06294053880332E-06	0.0000056567830194598
ENSG00000128050	PAICS	phosphoribosylaminoimidazole carboxylase and phosphoribosylaminoimidazolesuccinocarboxamide synthase	0.582706917416077	1.01637634799922E-13	1.65306282891915E-12
ENSG00000075336	TIMM21	translocase of inner mitochondrial membrane 21	0.582465828727302	7.92266876421603E-17	2.11745833306757E-15
ENSG00000165271	NOL6	nucleolar protein 6	0.581800410998256	3.42836715113005E-09	2.75334591329522E-08
ENSG00000004478	FKBP4	FKBP prolyl isomerase 4	0.581097395783395	6.45963323659556E-22	3.74235510372559E-20
ENSG00000151287	TEX30	testis expressed 30	0.580371931246441	4.97409984804025E-16	1.13545993949625E-14
ENSG00000134222	PSRC1	proline and serine rich coiled-coil 1	0.580275343729669	0.0000349357433542105	0.000143861623552473
ENSG00000180530	NRIP1	nuclear receptor interacting protein 1	0.579180577880976	1.42812966727427E-11	1.63446911034571E-10
ENSG00000116852	KIF21B	kinesin family member 21B	0.57898342552889	0.0000414076386338749	0.000168284890345363
ENSG00000080345	RIF1	replication timing regulatory factor 1	0.578502822283302	1.90838613620363E-29	3.37503110256392E-27
ENSG00000129534	MIS18BP1	MIS18 binding protein 1	0.577980381706589	1.32661365788664E-20	6.20847801285611E-19
ENSG00000152193	OBI1	ORC ubiquitin ligase 1	0.577219482614367	2.4742983792364E-25	2.59816794184692E-23
ENSG00000173898	SPTBN2	spectrin beta, non-erythrocytic 2	0.57667061993047	0.0223237210486172	0.0492205823277977
ENSG00000181019	NQO1	NAD(P)H quinone dehydrogenase 1	0.57640639187091	8.50813530797365E-09	6.35311916930068E-08
ENSG00000100416	TRMU	tRNA mitochondrial 2-thiouridylase	0.576394032641422	0.0000143882786694895	0.0000632986305122005
ENSG00000133657	ATP13A3	ATPase 13A3	0.575887691879137	1.67085627982909E-16	4.17738933890009E-15
ENSG00000164053	ATRIP	ATR interacting protein	0.57530144048046	6.36293293606859E-07	3.52120014027959E-06
ENSG00000167747	C19orf48	multidrug resistance-related protein	0.57492486651406	1.52581734306315E-06	7.90967515606415E-06
ENSG00000161800	RACGAP1	Rac GTPase activating protein 1	0.574776933691789	9.00795805077599E-08	5.71595764676591E-07
ENSG00000148835	TAF5	TATA-box binding protein associated factor 5	0.574650281446323	2.51181945307001E-07	1.48125934120847E-06
ENSG00000112159	MDN1	midasin AAA ATPase 1	0.574612313974781	6.80533528903778E-25	6.60904267000715E-23
ENSG00000258904			0.574609667919873	0.0148326341131162	0.034339683854825
ENSG00000105127	AKAP8	A-kinase anchoring protein 8	0.574421318455952	4.2250930152994E-20	1.82014840384731E-18
ENSG00000170779	CDCA4	cell division cycle associated 4	0.574301020495842	1.37853674175058E-08	1.0017645241415E-07
ENSG00000099810	MTAP	methylthioadenosine phosphorylase	0.574136573383711	6.82968155356712E-17	1.8359276765037E-15
ENSG00000138363	ATIC	5-aminoimidazole-4-carboxamide ribonucleotide formyltransferase/IMP cyclohydrolase	0.574126989972571	9.84033925087655E-13	1.35292585723385E-11
ENSG00000196511	TPK1	thiamin pyrophosphokinase 1	0.573839094858446	2.43437943569784E-09	1.99717563948159E-08
ENSG00000188976	NOC2L	NOC2 like nucleolar associated transcriptional repressor	0.573620747502996	2.93366598083358E-12	3.7368098668677E-11
ENSG00000278991			0.573602881758038	0.00584989050164638	0.0151159659055923
ENSG00000186088	GSAP	gamma-secretase activating protein	0.57350633340148	0.00127600505346244	0.00383715068967646
ENSG00000067334	DNTTIP2	deoxynucleotidyltransferase terminal interacting protein 2	0.573392953225576	8.31497756585636E-30	1.55222153426614E-27
ENSG00000224945			0.572950897989784	0.000146070998063544	0.000534205232578494
ENSG00000163428	LRRC58	leucine rich repeat containing 58	0.57234777925451	2.53353042519499E-26	3.0622909837195E-24
ENSG00000137804	NUSAP1	nucleolar and spindle associated protein 1	0.572227547840739	1.77337605014055E-06	9.09477747814758E-06
ENSG00000089048	ESF1	ESF1 nucleolar pre-rRNA processing protein homolog	0.572082228899912	4.26700751285281E-43	3.11695622710609E-40
ENSG00000175279	CENPS	centromere protein S	0.571909925535588	4.39426785981324E-09	3.46773575916967E-08
ENSG00000183691	NOG	noggin	0.571237776898698	0.00200455009678341	0.00577476786283576
ENSG00000235559			0.570213272076383	0.00185131920411494	0.0053738793967407
ENSG00000107937	GTPBP4	GTP binding protein 4	0.569937602844899	3.25039082287056E-24	2.82431010565727E-22
ENSG00000126453	BCL2L12	BCL2 like 12	0.569488136811595	5.30213626771677E-07	2.97631778930536E-06
ENSG00000285106			0.569414178769306	0.0130292637646495	0.0306503305110439
ENSG00000198830	HMGN2	high mobility group nucleosomal binding domain 2	0.568985733787796	5.70651723268144E-07	3.18734029342689E-06
ENSG00000187957	DNER	delta/notch like EGF repeat containing	0.568387846774014	0.00793618573695832	0.0198180524028889
ENSG00000114405	C3orf14	chromosome 3 open reading frame 14	0.567826644022417	2.64542604360867E-11	2.91256900122341E-10
ENSG00000156697	UTP14A	UTP14A small subunit processome component	0.564802708070079	5.85972934260145E-17	1.59820312800401E-15
ENSG00000084774	CAD	carbamoyl-phosphate synthetase 2, aspartate transcarbamylase, and dihydroorotase	0.563824797448968	3.53990835971228E-14	6.18876174313487E-13
ENSG00000115053	NCL	nucleolin	0.562725582987669	4.91589078673323E-16	1.12369906269259E-14
ENSG00000133641	C12orf29	chromosome 12 open reading frame 29	0.562339998614949	5.69565265762049E-13	8.27157104234128E-12
ENSG00000163002	NUP35	nucleoporin 35	0.562221215996439	7.34207160991742E-09	5.54649933085533E-08
ENSG00000214367	HAUS3	HAUS augmin like complex subunit 3	0.562188963382626	2.24618385866072E-13	3.52034841505212E-12
ENSG00000173638	SLC19A1	solute carrier family 19 member 1	0.561943500259882	1.57985571288497E-08	1.13919123743264E-07
ENSG00000159228	CBR1	carbonyl reductase 1	0.561857129030784	1.91418904359246E-09	1.60400449483276E-08
ENSG00000155438	NIFK	nucleolar protein interacting with the FHA domain of MKI67	0.561638623647633	7.14946509470564E-15	1.3854459406707E-13
ENSG00000073536	NLE1	notchless homolog 1	0.561554810092327	5.70639360159378E-07	3.18734029342689E-06
ENSG00000226380			0.561102261332698	0.0000689459841156613	0.000267149787621593
ENSG00000119640	ACYP1	acylphosphatase 1	0.560979816657124	1.57162175965733E-15	3.38701856962512E-14
ENSG00000169258	GPRIN1	G protein regulated inducer of neurite outgrowth 1	0.560885321547315	0.00315718782979039	0.00870046903858981
ENSG00000182957	SPATA13	spermatogenesis associated 13	0.560151709537259	2.2338887938381E-07	1.33090658245652E-06
ENSG00000117479	SLC19A2	solute carrier family 19 member 2	0.55988493690314	0.0000100485000517665	0.0000454074366244564
ENSG00000071054	MAP4K4	mitogen-activated protein kinase kinase kinase kinase 4	0.559421383062731	1.58107336257055E-24	1.40548219918242E-22
ENSG00000023330	ALAS1	5'-aminolevulinate synthase 1	0.559278604512884	6.04876865527505E-17	1.64442333620188E-15
ENSG00000270894			0.55726748091633	0.0208727087239615	0.0464599677773011
ENSG00000253304	TMEM200B	transmembrane protein 200B	0.557160624150594	0.00243575255191266	0.0068739512188139
ENSG00000088205	DDX18	DEAD-box helicase 18	0.557160405473318	1.79687388966235E-37	7.0207623767947E-35
ENSG00000138035	PNPT1	polyribonucleotide nucleotidyltransferase 1	0.557013462010584	2.72650661212687E-15	5.66230378125384E-14
ENSG00000180198	RCC1	regulator of chromosome condensation 1	0.556582210366375	4.52980418236379E-13	6.71122046454093E-12
ENSG00000239280			0.55645992965755	0.0000182115993170052	0.0000788184132212787
ENSG00000152484	USP12	ubiquitin specific peptidase 12	0.556428347836209	8.24951759625273E-18	2.543121929076E-16
ENSG00000132326	PER2	period circadian regulator 2	0.555160584153458	0.0000426886917208446	0.000173030810519158
ENSG00000196754	S100A2	S100 calcium binding protein A2	0.554408889430196	0.00123807941122467	0.00373178546609001
ENSG00000242193	CRYZL2P	crystallin zeta like 2, pseudogene	0.553352241810126	0.0000462308252334848	0.000186086270902678
ENSG00000155393	HEATR3	HEAT repeat containing 3	0.553176247795568	2.04207490461609E-14	3.69310015849892E-13
ENSG00000147872	PLIN2	perilipin 2	0.553123095384042	3.89603205546849E-20	1.69140140992057E-18
ENSG00000126822	PLEKHG3	pleckstrin homology and RhoGEF domain containing G3	0.553056473925158	0.00033517337012265	0.00114386508052623
ENSG00000124575	H1-3	H1.3 linker histone, cluster member	0.552901209893992	0.0165198053863487	0.0378287106850272
ENSG00000172336	POP7	POP7 homolog, ribonuclease P/MRP subunit	0.552894168684278	9.46359661602804E-12	1.11437203395938E-10
ENSG00000156787	TBC1D31	TBC1 domain family member 31	0.552239622136623	1.79697643490098E-08	1.27982200435656E-07
ENSG00000108559	NUP88	nucleoporin 88	0.551698161599877	2.38730739671262E-16	5.77110094563579E-15
ENSG00000136122	BORA	BORA aurora kinase A activator	0.551517716641376	6.35424355629777E-07	3.51755011497064E-06
ENSG00000124207	CSE1L	chromosome segregation 1 like	0.550980448801951	9.38539875179728E-11	9.50476699390875E-10
ENSG00000091129	NRCAM	neuronal cell adhesion molecule	0.54936584081176	2.71812571970825E-07	1.59508313715747E-06
ENSG00000047634	SCML1	Scm polycomb group protein like 1	0.548498823363759	4.30206229575608E-14	7.44376401967023E-13
ENSG00000162433	AK4	adenylate kinase 4	0.548407587398782	4.38684532456419E-10	4.01872346226842E-09
ENSG00000126749	EMG1	EMG1 N1-specific pseudouridine methyltransferase	0.548081046050153	5.57503900693046E-17	1.52550863771073E-15
ENSG00000178301	AQP11	aquaporin 11	0.547962591569256	0.0182118870932391	0.0412869943399689
ENSG00000171163	ZNF692	zinc finger protein 692	0.547093921106796	0.0000938405667517619	0.000355013591982966
ENSG00000258791	LINC00520	long intergenic non-protein coding RNA 520	0.546384265997879	3.81677929553846E-06	0.0000185013586106006
ENSG00000203760	CENPW	centromere protein W	0.545827248366539	2.85283945459794E-07	1.66947250702542E-06
ENSG00000173207	CKS1B	CDC28 protein kinase regulatory subunit 1B	0.545693892164677	6.2678984586125E-08	4.0737702902572E-07
ENSG00000169126	ODAD2	outer dynein arm docking complex subunit 2	0.545632434023626	0.000371618121017119	0.00125271991396641
ENSG00000239672	NME1	NME/NM23 nucleoside diphosphate kinase 1	0.54511155034115	2.34301157857973E-11	2.59614056632588E-10
ENSG00000123136	DDX39A	DExD-box helicase 39A	0.545046640472356	2.72020389549014E-14	4.8310936203097E-13
ENSG00000117748	RPA2	replication protein A2	0.544877272018543	1.00769094526125E-12	1.38205841398647E-11
ENSG00000095002	MSH2	mutS homolog 2	0.544805842178586	2.38984129744157E-20	1.07357549835069E-18
ENSG00000175643	RMI2	RecQ mediated genome instability 2	0.544068103103119	1.21807425854135E-06	6.40728416335416E-06
ENSG00000087269	NOP14	NOP14 nucleolar protein	0.544036730865113	2.83531107386206E-23	2.08017735161382E-21
ENSG00000100304	TTLL12	tubulin tyrosine ligase like 12	0.543365227445094	3.73089413851116E-12	4.65696526159926E-11
ENSG00000134802	SLC43A3	solute carrier family 43 member 3	0.543142803899088	4.3296413397466E-25	4.27895906759309E-23
ENSG00000164104	HMGB2	high mobility group box 2	0.543061952530446	5.93546994303131E-09	4.57649520481272E-08
ENSG00000178537	SLC25A20	solute carrier family 25 member 20	0.543045866025994	2.98874667025987E-08	2.05206100560017E-07
ENSG00000235448	LURAP1L-AS1	LURAP1L antisense RNA 1	0.543001562411458	0.00670206586791522	0.0170659910043716
ENSG00000123106	CCDC91	coiled-coil domain containing 91	0.54254160888516	1.88730698069905E-13	2.98013576905307E-12
ENSG00000135919	SERPINE2	serpin family E member 2	0.542458711914207	2.54157509984511E-19	9.59573106797701E-18
ENSG00000148843	PDCD11	programmed cell death 11	0.541997142036031	4.60439279126258E-19	1.68904810668128E-17
ENSG00000005100	DHX33	DEAH-box helicase 33	0.541940297085877	7.16139050157072E-24	5.86919618618974E-22
ENSG00000171960	PPIH	peptidylprolyl isomerase H	0.541896341998647	2.6450638992473E-08	1.83483561400718E-07
ENSG00000113368	LMNB1	lamin B1	0.541867083188889	2.11806708690124E-08	1.49081043682563E-07
ENSG00000139350	NEDD1	NEDD1 gamma-tubulin ring complex targeting factor	0.541652274143842	2.21226256246184E-16	5.39451717154157E-15
ENSG00000135547	HEY2	hes related family bHLH transcription factor with YRPW motif 2	0.541612938800111	0.0199700470864823	0.0447594398479174
ENSG00000198824	CHAMP1	chromosome alignment maintaining phosphoprotein 1	0.541309719743038	5.47933149359966E-14	9.28942970978485E-13
ENSG00000154639	CXADR	CXADR Ig-like cell adhesion molecule	0.541043034102285	2.553111309814E-09	2.08530982577467E-08
ENSG00000081041	CXCL2	C-X-C motif chemokine ligand 2	0.540449999994793	0.00136732641099347	0.00408689753266346
ENSG00000228106			0.539454124087736	0.00144757508035849	0.00429846393161946
ENSG00000130695	CEP85	centrosomal protein 85	0.538836025463037	2.53816846960451E-09	2.07512255269223E-08
ENSG00000137574	TGS1	trimethylguanosine synthase 1	0.538750706601344	3.84333781928737E-15	7.83639790070959E-14
ENSG00000166401	SERPINB8	serpin family B member 8	0.53857370390984	7.27545477823578E-10	6.46403573395766E-09
ENSG00000118246	FASTKD2	FAST kinase domains 2	0.537731499627364	3.67845483151793E-15	7.50932194706352E-14
ENSG00000138442	WDR12	WD repeat domain 12	0.537728664502474	9.26883027696624E-18	2.83653219459581E-16
ENSG00000189362	NEMP2	nuclear envelope integral membrane protein 2	0.537474436161733	0.00295904905923933	0.00820650103074943
ENSG00000125450	NUP85	nucleoporin 85	0.537124176184061	1.14550972309578E-20	5.42132643879783E-19
ENSG00000018699	TTC27	tetratricopeptide repeat domain 27	0.536684353977341	6.47486842152551E-13	9.27402083120631E-12
ENSG00000165097	KDM1B	lysine demethylase 1B	0.536640479099192	0.0000188622596178922	0.00008146653569157
ENSG00000231607	DLEU2	deleted in lymphocytic leukemia 2	0.536604506155282	1.75068061620474E-07	1.06146463489195E-06
ENSG00000130038	CRACR2A	calcium release activated channel regulator 2A	0.536209367638973	9.12143792776987E-06	0.0000415422278732615
ENSG00000123094	RASSF8	Ras association domain family member 8	0.5348774466685	2.24571662704973E-16	5.46815725377719E-15
ENSG00000150990	DHX37	DEAH-box helicase 37	0.534458206224785	5.93397918731316E-06	0.0000278249467837143
ENSG00000279838			0.534333570687285	0.00239751159686416	0.00677554118400586
ENSG00000106089	STX1A	syntaxin 1A	0.53414799513022	0.000733315579997816	0.00232417186559957
ENSG00000275029			0.533719209003815	0.0126628108794039	0.0299265558566415
ENSG00000086015	MAST2	microtubule associated serine/threonine kinase 2	0.533083177667226	6.22833056343964E-13	8.9437762219102E-12
ENSG00000121897	LIAS	lipoic acid synthetase	0.532998581743184	1.69184021113403E-07	1.02801473371656E-06
ENSG00000167595	PROSER3	proline and serine rich 3	0.532924600381467	3.62184763220928E-08	2.4586126088383E-07
ENSG00000197771	MCMBP	minichromosome maintenance complex binding protein	0.532719320623979	1.28340093265721E-18	4.40049368766811E-17
ENSG00000137124	ALDH1B1	aldehyde dehydrogenase 1 family member B1	0.532530463021997	1.92129481705044E-09	1.60915624233621E-08
ENSG00000170891	CYTL1	cytokine like 1	0.532447272312527	1.37343386746237E-07	8.48347882618945E-07
ENSG00000147459	DOCK5	dedicator of cytokinesis 5	0.532102010580106	1.02604272018343E-14	1.9478580499211E-13
ENSG00000137814	HAUS2	HAUS augmin like complex subunit 2	0.532090204986419	9.13770619248696E-15	1.74854899476052E-13
ENSG00000225177			0.531311734052487	0.00094049204269799	0.00291212805185568
ENSG00000176678	FOXL1	forkhead box L1	0.529977391992636	0.01619160172915	0.0371531139922765
ENSG00000163827	LRRC2	leucine rich repeat containing 2	0.529040440883194	0.0114996839679473	0.0275104927161445
ENSG00000240032	LNCSRLR	lncRNA sorafenib resistance in renal cell carcinoma associated	0.528919530733417	0.0135748614302852	0.0317869333644909
ENSG00000100504	PYGL	glycogen phosphorylase L	0.52883866176539	0.0001298210888913	0.00047989529471127
ENSG00000138381	ASNSD1	asparagine synthetase domain containing 1	0.528308355572033	2.00478959216046E-19	7.63774828523535E-18
ENSG00000132423	COQ3	coenzyme Q3, methyltransferase	0.527587613287157	0.0000154042144091525	0.0000673974495542112
ENSG00000142856	ITGB3BP	integrin subunit beta 3 binding protein	0.527234076475071	0.0000834869297998819	0.000318136517933276
ENSG00000100522	GNPNAT1	glucosamine-phosphate N-acetyltransferase 1	0.527112287870088	2.36912478221516E-23	1.76905179848875E-21
ENSG00000153207	AHCTF1	AT-hook containing transcription factor 1	0.526804651087823	3.41170956514644E-21	1.75828627006213E-19
ENSG00000276390			0.526734858483919	0.00201007681909092	0.00578771219152469
ENSG00000171497	PPID	peptidylprolyl isomerase D	0.526710719284509	4.43139065948647E-12	5.4824590920495E-11
ENSG00000185163	DDX51	DEAD-box helicase 51	0.526664772719545	2.67792087488929E-10	2.5233734503093E-09
ENSG00000205362	MT1A	metallothionein 1A	0.525842887333918	0.00751433782423494	0.0189107833710262
ENSG00000020922	MRE11	MRE11 homolog, double strand break repair nuclease	0.525524974090541	7.49196715308181E-17	2.00753652534175E-15
ENSG00000116161	CACYBP	calcyclin binding protein	0.525375432285316	7.46636996331119E-14	1.23678240185554E-12
ENSG00000142494	SLC47A1	solute carrier family 47 member 1	0.524519244496034	0.00118990475037574	0.00360014221340947
ENSG00000196636	SDHAF3	succinate dehydrogenase complex assembly factor 3	0.524068930475407	0.00198501472004489	0.00572241460389055
ENSG00000113739	STC2	stanniocalcin 2	0.523780189737279	1.35213952331784E-09	1.15609649522967E-08
ENSG00000277342			0.523756901049398	0.00388379906252965	0.0104889419787109
ENSG00000262919	CCNQ	cyclin Q	0.523343649381891	1.6104449136798E-08	1.15826562477458E-07
ENSG00000168228	ZCCHC4	zinc finger CCHC-type containing 4	0.52328596311185	7.75568433563315E-07	4.23297486777816E-06
ENSG00000132646	PCNA	proliferating cell nuclear antigen	0.522986661094115	2.32222027909216E-11	2.57869285585111E-10
ENSG00000079616	KIF22	kinesin family member 22	0.522916201544154	0.0000037439027886075	0.0000181743168885856
ENSG00000129749	CHRNA10	cholinergic receptor nicotinic alpha 10 subunit	0.522198012099752	0.0188315549113937	0.0425373118452111
ENSG00000065613	SLK	STE20 like kinase	0.522148258809962	3.76018911482161E-32	9.15578801711853E-30
ENSG00000183621	ZNF438	zinc finger protein 438	0.522067643850295	1.09176650054085E-09	9.45991179762089E-09
ENSG00000067533	RRP15	ribosomal RNA processing 15 homolog	0.521893853630749	1.31533424762104E-24	1.20759184121755E-22
ENSG00000171793	CTPS1	CTP synthase 1	0.521514774960109	7.91463829403672E-16	1.76592082308248E-14
ENSG00000272333	KMT2B	lysine methyltransferase 2B	0.52150636817365	1.06103377475744E-09	9.20786593476227E-09
ENSG00000136444	RSAD1	radical S-adenosyl methionine domain containing 1	0.521430632042941	2.11075233332057E-09	1.75211215178453E-08
ENSG00000213967	ZNF726	zinc finger protein 726	0.521374694756535	0.00596090186036003	0.0153768021120695
ENSG00000084463	WBP11	WW domain binding protein 11	0.521240048639892	7.28493797153703E-14	1.21062554757462E-12
ENSG00000134697	GNL2	G protein nucleolar 2	0.520828191508895	9.97028994957737E-22	5.54402800461558E-20
ENSG00000145675	PIK3R1	phosphoinositide-3-kinase regulatory subunit 1	0.520736377236952	2.50961049848079E-22	1.59109305603682E-20
ENSG00000009954	BAZ1B	bromodomain adjacent to zinc finger domain 1B	0.520718748462265	6.47045267015902E-18	2.03958865499703E-16
ENSG00000196756	SNHG17	small nucleolar RNA host gene 17	0.520176378953573	1.71189311400085E-09	1.44457640423547E-08
ENSG00000183023	SLC8A1	solute carrier family 8 member A1	0.519441707172911	0.0189937143259918	0.0428659695258387
ENSG00000100564	PIGH	phosphatidylinositol glycan anchor biosynthesis class H	0.518984122061224	0.000789872057928583	0.0024851386601607
ENSG00000082898	XPO1	exportin 1	0.518881564445563	7.81071193880305E-18	2.41671770320129E-16
ENSG00000183431	SF3A3	splicing factor 3a subunit 3	0.518784946079616	1.10582097615045E-16	2.86269618186499E-15
ENSG00000111300	NAA25	N-alpha-acetyltransferase 25, NatB auxiliary subunit	0.518146384910953	2.4315631784358E-17	6.98336631810253E-16
ENSG00000176619	LMNB2	lamin B2	0.517959058752643	5.59977907924066E-12	6.81752813842916E-11
ENSG00000106628	POLD2	DNA polymerase delta 2, accessory subunit	0.517041725256226	1.99728723276308E-09	1.66615803364709E-08
ENSG00000083635	NUFIP1	nuclear FMR1 interacting protein 1	0.517031916053747	1.88685170246585E-14	3.41605554451819E-13
ENSG00000197785	ATAD3A	ATPase family AAA domain containing 3A	0.516624504004092	4.63033736711564E-07	2.63263276158748E-06
ENSG00000122140	MRPS2	mitochondrial ribosomal protein S2	0.516372421645583	8.93927576989941E-13	1.23612158197597E-11
ENSG00000120253	NUP43	nucleoporin 43	0.51616810808138	9.68285350443449E-15	1.84446283138326E-13
ENSG00000112210	RAB23	RAB23, member RAS oncogene family	0.516144762901617	2.32597215225102E-13	3.63522401209018E-12
ENSG00000255874	PRECSIT	p53 regulated carcinoma associated Stat3 activating long intergenic non-protein coding transcript	0.516095595006437	0.0109991781943859	0.0264562910299037
ENSG00000182185	RAD51B	RAD51 paralog B	0.515880252708974	0.0027259412748794	0.00761532081131507
ENSG00000213186	TRIM59	tripartite motif containing 59	0.515869803284722	1.11832768689582E-09	9.65024317798496E-09
ENSG00000142528	ZNF473	zinc finger protein 473	0.515451678136997	0.000899206989268885	0.00279407742310089
ENSG00000120075	HOXB5	homeobox B5	0.515190804233079	1.81997372424902E-11	2.04667861720936E-10
ENSG00000185697	MYBL1	MYB proto-oncogene like 1	0.514658431411793	7.77699757672927E-06	0.0000358565686845852
ENSG00000104356	POP1	POP1 homolog, ribonuclease P/MRP subunit	0.514222368558739	2.78005676167898E-09	2.26078091253478E-08
ENSG00000135636	DYSF	dysferlin	0.51421413083779	7.14641682964258E-12	8.57008916165774E-11
ENSG00000166004	CEP295	centrosomal protein 295	0.512765611101798	9.98161475215918E-14	1.62501075049444E-12
ENSG00000165118	C9orf64	chromosome 9 open reading frame 64	0.512110511233337	0.000409804657585169	0.00137131594266428
ENSG00000213390	ARHGAP19	Rho GTPase activating protein 19	0.51184723879312	1.83058535959081E-08	0.0000001301551613478
ENSG00000127328	RAB3IP	RAB3A interacting protein	0.51163142074002	2.80051473665534E-07	1.64171137789764E-06
ENSG00000130024	PHF10	PHD finger protein 10	0.511486916489769	3.58893847410721E-39	1.67493764731875E-36
ENSG00000109917	ZPR1	ZPR1 zinc finger	0.511256528314467	1.29898888701427E-17	3.89719862334408E-16
ENSG00000101596	SMCHD1	structural maintenance of chromosomes flexible hinge domain containing 1	0.510909413464793	7.89828016724672E-29	1.32699005089912E-26
ENSG00000261236	BOP1	BOP1 ribosomal biogenesis factor	0.509778335136327	1.25841304791063E-09	1.08035756862271E-08
ENSG00000181634	TNFSF15	TNF superfamily member 15	0.509457041273375	8.35634116037036E-06	0.0000383487811623552
ENSG00000135336	ORC3	origin recognition complex subunit 3	0.50878091049373	3.44618576514675E-07	1.99309352978419E-06
ENSG00000204856	FAM216A	family with sequence similarity 216 member A	0.508610302552761	1.597319171265E-09	1.35060691476715E-08
ENSG00000160193	WDR4	WD repeat domain 4	0.508554771912619	2.07825355961344E-12	2.70882374360476E-11
ENSG00000063660	GPC1	glypican 1	0.507664117337504	3.82692813925128E-06	0.0000185452032499454
ENSG00000156136	DCK	deoxycytidine kinase	0.507432382568455	1.0692817820988E-12	1.4534792250034E-11
ENSG00000185875	THNSL1	threonine synthase like 1	0.507389564266372	0.00502292262758833	0.0131633322517722
ENSG00000108055	SMC3	structural maintenance of chromosomes 3	0.50684978278362	6.17110251044794E-16	1.38610552510743E-14
ENSG00000059145	UNKL	unk like zinc finger	0.506643440007432	1.49904266462617E-12	1.99409467999876E-11
ENSG00000151131	NOPCHAP1	NOP protein chaperone 1	0.506398024589891	1.53475208785885E-10	1.50791636421734E-09
ENSG00000163739	CXCL1	C-X-C motif chemokine ligand 1	0.506053062420169	0.001691395492161	0.00495072049891934
ENSG00000178409	BEND3	BEN domain containing 3	0.506029890137143	0.0000253012393916148	0.00010683926890217
ENSG00000114767	RRP9	ribosomal RNA processing 9, U3 small nucleolar RNA binding protein	0.50601744333608	4.18562360424098E-07	2.39355555394325E-06
ENSG00000144485	HES6	hes family bHLH transcription factor 6	0.505634855112996	0.0196672367802618	0.0441750327734197
ENSG00000134769	DTNA	dystrobrevin alpha	0.505376616808581	3.68660655091388E-09	2.94665445584701E-08
ENSG00000272841	MAP3K4-AS1	MAP3K4 antisense RNA 1	0.505316761468658	0.0121276204258222	0.0288239002368423
ENSG00000058056	USP13	ubiquitin specific peptidase 13	0.504798179547704	3.30299222974878E-13	5.00392898575377E-12
ENSG00000109685	NSD2	nuclear receptor binding SET domain protein 2	0.504368873947366	1.31590151556417E-10	1.30433400371643E-09
ENSG00000115602	IL1RL1	interleukin 1 receptor like 1	0.504302014606306	0.000194660486792021	0.000696887031449552
ENSG00000093167	LRRFIP2	LRR binding FLII interacting protein 2	0.504238582165126	1.06952964036242E-15	2.34278585237666E-14
ENSG00000107815	TWNK	twinkle mtDNA helicase	0.504236294481653	1.3876819858468E-08	1.00797427774371E-07
ENSG00000184178	SCFD2	sec1 family domain containing 2	0.503965319217616	5.35000553182752E-06	0.0000252274608308263
ENSG00000107949	BCCIP	BRCA2 and CDKN1A interacting protein	0.503918785953863	5.92546325135093E-08	3.87368513953101E-07
ENSG00000128191	DGCR8	DGCR8 microprocessor complex subunit	0.503691568628423	6.2732246862673E-11	6.5220574228946E-10
ENSG00000148840	PPRC1	PPARG related coactivator 1	0.503237036250571	9.01269884503081E-12	1.06635460067157E-10
ENSG00000092140	G2E3	G2/M-phase specific E3 ubiquitin protein ligase	0.50313384917001	1.38151425472253E-12	1.84528016907398E-11
ENSG00000132768	DPH2	diphthamide biosynthesis 2	0.502887174794797	2.49569585772653E-07	1.47278490009355E-06
ENSG00000143493	INTS7	integrator complex subunit 7	0.502854847891546	9.80704755328823E-08	6.17803546842128E-07
ENSG00000011260	UTP18	UTP18 small subunit processome component	0.502505157901115	1.26925598755332E-13	2.04456086739054E-12
ENSG00000197061	H4C3	H4 clustered histone 3	0.50241067640656	0.000204183815135743	0.00072818770496617
ENSG00000165724	ZMYND19	zinc finger MYND-type containing 19	0.502376765116501	9.3067713075137E-11	9.43082416993592E-10
ENSG00000198924	DCLRE1A	DNA cross-link repair 1A	0.50233774263622	4.76577533889855E-07	2.70232168305213E-06
ENSG00000095794	CREM	cAMP responsive element modulator	0.502298817464464	3.17661471627341E-22	1.94073832174944E-20
ENSG00000139514	SLC7A1	solute carrier family 7 member 1	0.502277371208169	1.46827270456123E-19	5.71028928456787E-18
ENSG00000147224	PRPS1	phosphoribosyl pyrophosphate synthetase 1	0.501548438798364	8.94831702470249E-14	1.46960580969723E-12
ENSG00000158417	EIF5B	eukaryotic translation initiation factor 5B	0.50153109832065	8.12166577564583E-33	2.09926317994809E-30
ENSG00000076650	GPATCH1	G-patch domain containing 1	0.501443190279336	4.8748835711472E-08	3.22706536165659E-07
ENSG00000117262	GPR89A	G protein-coupled receptor 89A	0.501383837185597	0.000794400691858249	0.00249751609728863
ENSG00000167264	DUS2	dihydrouridine synthase 2	0.500986861431313	0.000677595949982942	0.00216802314905035
ENSG00000111581	NUP107	nucleoporin 107	0.500738209497684	1.02458738433364E-11	1.19958833757419E-10
ENSG00000275700	AATF	apoptosis antagonizing transcription factor	0.500457417915938	9.50938627605272E-10	8.31157965908691E-09
ENSG00000186281	GPAT2	glycerol-3-phosphate acyltransferase 2, mitochondrial	0.499613199311175	0.00164152140605375	0.00482398060579315
ENSG00000172731	LRRC20	leucine rich repeat containing 20	0.499444426863903	8.67602576439305E-06	0.0000396534028475429
ENSG00000074266	EED	embryonic ectoderm development	0.499075534535721	3.50634722573544E-15	7.18416338287574E-14
ENSG00000135597	REPS1	RALBP1 associated Eps domain containing 1	0.499043892528318	1.2242937833051E-09	1.05227245753101E-08
ENSG00000213672	NCKIPSD	NCK interacting protein with SH3 domain	0.498964181853415	0.000317304559709207	0.00108752221698784
ENSG00000097021	ACOT7	acyl-CoA thioesterase 7	0.498472059383294	2.21652101107122E-09	1.83266582219525E-08
ENSG00000115233	PSMD14	proteasome 26S subunit, non-ATPase 14	0.498287469740994	8.98913230679791E-11	9.12546295386778E-10
ENSG00000174840	PDE12	phosphodiesterase 12	0.498261150004868	1.49914435104798E-16	3.77618054602055E-15
ENSG00000162623	TYW3	tRNA-yW synthesizing protein 3 homolog	0.497658040052525	1.84456206879347E-14	3.35032295327557E-13
ENSG00000198168	SVIP	small VCP interacting protein	0.497438675767792	2.04551440932946E-16	5.01703468483859E-15
ENSG00000042286	AIFM2	apoptosis inducing factor mitochondria associated 2	0.497355363356297	0.000342156352490259	0.00116462092345803
ENSG00000057252	SOAT1	sterol O-acyltransferase 1	0.496982273366681	1.53761503449763E-20	7.1166584558112E-19
ENSG00000106305	AIMP2	aminoacyl tRNA synthetase complex interacting multifunctional protein 2	0.496848155342129	5.32941740816798E-16	1.20999380911662E-14
ENSG00000198814	GK	glycerol kinase	0.49671281917022	0.00111110937181567	0.00338306425441736
ENSG00000111371	SLC38A1	solute carrier family 38 member 1	0.496634998303102	8.01486517625132E-16	1.78591180140847E-14
ENSG00000275835	TUBGCP5	tubulin gamma complex associated protein 5	0.496480597274663	1.56001637967136E-14	2.87704008725121E-13
ENSG00000167900	TK1	thymidine kinase 1	0.49645441877887	0.0000020079318393242	0.0000101980842903525
ENSG00000108561	C1QBP	complement C1q binding protein	0.496058052121942	8.23829987504434E-08	5.25680502091227E-07
ENSG00000163655	GMPS	guanine monophosphate synthase	0.49529038664189	4.34236856373861E-14	7.50577512750744E-13
ENSG00000107371	EXOSC3	exosome component 3	0.495268984550491	9.57606974805635E-10	8.35345523557086E-09
ENSG00000109062	SLC9A3R1	SLC9A3 regulator 1	0.495143437816823	6.75031219717818E-07	3.71964562888785E-06
ENSG00000181938	GINS3	GINS complex subunit 3	0.495084483897786	8.46884415761887E-08	5.39506730351934E-07
ENSG00000279266			0.49493359370183	0.0117710968083213	0.0280815649651599
ENSG00000114686	MRPL3	mitochondrial ribosomal protein L3	0.494820652199727	2.16702415936302E-10	2.06747148787382E-09
ENSG00000102981	PARD6A	par-6 family cell polarity regulator alpha	0.494499035533808	0.0122325003448064	0.0290362020758819
ENSG00000150753	CCT5	chaperonin containing TCP1 subunit 5	0.494353475494767	9.52418871532941E-22	5.33386315354165E-20
ENSG00000105447	GRWD1	glutamate rich WD repeat containing 1	0.493851244132418	1.10138174691111E-11	1.28413009922648E-10
ENSG00000111196	MAGOHB	mago homolog B, exon junction complex subunit	0.493364991711632	6.45785646471673E-15	1.26602621311209E-13
ENSG00000166411	IDH3A	isocitrate dehydrogenase (NAD(+)) 3 catalytic subunit alpha	0.492605963655694	5.66956983458318E-11	5.93116082134695E-10
ENSG00000135828	RNASEL	ribonuclease L	0.49238604452297	0.00144145877895111	0.00428333019900206
ENSG00000196876	SCN8A	sodium voltage-gated channel alpha subunit 8	0.491464114092045	2.41378189682391E-07	1.42845895204433E-06
ENSG00000101447	FAM83D	family with sequence similarity 83 member D	0.491213495355386	3.93969410706953E-06	0.0000190312825453925
ENSG00000228794	LINC01128	long intergenic non-protein coding RNA 1128	0.490264155363799	0.000147839980269675	0.000539852099219912
ENSG00000249115	HAUS5	HAUS augmin like complex subunit 5	0.490170783387411	5.34428637002007E-06	0.0000252146462518133
ENSG00000226332			0.490132186325107	0.0185890322455722	0.0420568719038322
ENSG00000145833	DDX46	DEAD-box helicase 46	0.489877620076774	1.93447440018868E-20	8.80788737061519E-19
ENSG00000138018	SELENOI	selenoprotein I	0.48917184693976	9.10178591552416E-09	6.76633208702307E-08
ENSG00000093000	NUP50	nucleoporin 50	0.489036970682666	1.06372712646692E-21	5.87884192492458E-20
ENSG00000132688	NES	nestin	0.488809843223898	2.66771914137644E-10	2.52082954410942E-09
ENSG00000198498	TMA16	translation machinery associated 16 homolog	0.488712024345019	1.81951372304987E-19	6.96347381798654E-18
ENSG00000137692	DCUN1D5	defective in cullin neddylation 1 domain containing 5	0.488642756029784	1.13987435838125E-14	2.14217327686391E-13
ENSG00000101811	CSTF2	cleavage stimulation factor subunit 2	0.488068924870831	2.04110877250428E-06	0.0000103428254075391
ENSG00000164048	ZNF589	zinc finger protein 589	0.487858066206699	0.000158488530951265	0.00057560869185305
ENSG00000134001	EIF2S1	eukaryotic translation initiation factor 2 subunit alpha	0.487705181909157	1.64034998873411E-21	8.77691724863751E-20
ENSG00000170525	PFKFB3	6-phosphofructo-2-kinase/fructose-2,6-biphosphatase 3	0.487121101412534	4.42328817159719E-16	1.02081956828303E-14
ENSG00000102738	MRPS31	mitochondrial ribosomal protein S31	0.486824832560543	2.17286527688025E-12	2.82338047307541E-11
ENSG00000123213	NLN	neurolysin	0.486541797816445	3.63331483241333E-14	6.34545971926989E-13
ENSG00000237870	LOC102724434	uncharacterized LOC102724434	0.486447837849807	1.22183491710686E-15	2.66944713164011E-14
ENSG00000112578	BYSL	bystin like	0.486247330175516	4.18026013518196E-13	6.21526995851257E-12
ENSG00000173559	NABP1	nucleic acid binding protein 1	0.486038383032181	4.10180313259722E-09	3.25528551869465E-08
ENSG00000124383	MPHOSPH10	M-phase phosphoprotein 10	0.485839851591766	2.24040303167167E-25	2.38234248956429E-23
ENSG00000163659	TIPARP	TCDD inducible poly(ADP-ribose) polymerase	0.48570766280122	1.7767311454992E-11	2.00341342117665E-10
ENSG00000119285	HEATR1	HEAT repeat containing 1	0.485363200106318	1.33112688061065E-16	3.39366657376927E-15
ENSG00000026103	FAS	Fas cell surface death receptor	0.485206458086133	5.50004323447693E-06	0.0000258768486089182
ENSG00000226419	SLC16A1-AS1	SLC16A1 antisense RNA 1	0.485107968502789	1.6416002442557E-12	2.17169493730236E-11
ENSG00000116237	ICMT	isoprenylcysteine carboxyl methyltransferase	0.484671782156804	9.34407717191369E-20	3.71134374858917E-18
ENSG00000205571	SMN1	survival of motor neuron 1, telomeric	0.484638065885686	0.0142980175141056	0.0333111478302626
ENSG00000183323	CCDC125	coiled-coil domain containing 125	0.484523092284594	0.000049149981511553	0.000196799056095234
ENSG00000176890	TYMS	thymidylate synthetase	0.484416445765293	1.59424205278478E-06	8.23642703838778E-06
ENSG00000165138	ANKS6	ankyrin repeat and sterile alpha motif domain containing 6	0.48395831527679	3.10438883880941E-08	2.12538047599172E-07
ENSG00000103423	DNAJA3	DnaJ heat shock protein family (Hsp40) member A3	0.483809395218165	1.03573312181783E-12	1.41555092489401E-11
ENSG00000105948	TTC26	tetratricopeptide repeat domain 26	0.483262231279268	1.14979911760001E-10	1.15192456617757E-09
ENSG00000162408	NOL9	nucleolar protein 9	0.483209390246752	6.32349615943773E-19	2.27985105095951E-17
ENSG00000092445	TYRO3	TYRO3 protein tyrosine kinase	0.482758194541324	1.49800598320892E-08	1.08389313195061E-07
ENSG00000090932	DLL3	delta like canonical Notch ligand 3	0.482685714773855	0.00529507063462842	0.0138033330849328
ENSG00000115604	IL18R1	interleukin 18 receptor 1	0.482625214941644	8.36369512353295E-06	0.0000383705638671022
ENSG00000126953	TIMM8A	translocase of inner mitochondrial membrane 8A	0.482517711698312	2.97526639938284E-06	0.0000146762920657754
ENSG00000204152	TIMM23B	translocase of inner mitochondrial membrane 23 homolog B	0.48243159819863	0.0120361553583555	0.0286227100036419
ENSG00000204519	ZNF551	zinc finger protein 551	0.482211986563316	4.8437155136208E-09	3.79744583968003E-08
ENSG00000120526	NUDCD1	NudC domain containing 1	0.48210892370484	2.11096771539884E-14	3.80540435476565E-13
ENSG00000115946	PNO1	partner of NOB1 homolog	0.48160111327029	2.00376214733223E-11	2.24285195451891E-10
ENSG00000164022	AIMP1	aminoacyl tRNA synthetase complex interacting multifunctional protein 1	0.48156430882082	6.5865498799964E-17	1.77910971919324E-15
ENSG00000256940	PPP1R14B-AS1	PPP1R14B antisense RNA 1	0.481536689058566	1.54652926765821E-06	8.00962953943452E-06
ENSG00000110074	FOXRED1	FAD dependent oxidoreductase domain containing 1	0.48044624316105	0.0000175760637627161	0.0000761659652508108
ENSG00000210144			0.480283018897431	0.00446218657139368	0.0118649232982171
ENSG00000165632	TAF3	TATA-box binding protein associated factor 3	0.480201862894544	2.92412749574799E-11	3.20262490587105E-10
ENSG00000196305	IARS1	isoleucyl-tRNA synthetase 1	0.480000946325331	2.12468210030117E-10	2.03168946881958E-09
ENSG00000171824	EXOSC10	exosome component 10	0.479894625409841	5.2341069934191E-13	7.66680310343804E-12
ENSG00000166788	SAAL1	serum amyloid A like 1	0.479665711621497	2.07671518064754E-11	2.31987312167947E-10
ENSG00000182199	SHMT2	serine hydroxymethyltransferase 2	0.479642137716779	5.31227712604966E-11	5.60273496514503E-10
ENSG00000064102	INTS13	integrator complex subunit 13	0.47951028690348	5.43562218743855E-19	1.96818724937834E-17
ENSG00000152133	GPATCH11	G-patch domain containing 11	0.479385699562405	4.26296996400568E-11	4.55032772333287E-10
ENSG00000261373	VPS9D1-AS1	VPS9D1 antisense RNA 1	0.479150125847637	0.00747294493534521	0.0188235304136034
ENSG00000141560	FN3KRP	fructosamine 3 kinase related protein	0.479059996116553	1.33338337227132E-11	1.53729090710314E-10
ENSG00000105849	POLR1F	RNA polymerase I subunit F	0.478902210394437	6.39632601425562E-23	4.459115077407E-21
ENSG00000100462	PRMT5	protein arginine methyltransferase 5	0.47855409004357	6.97657068582114E-09	5.29179973329485E-08
ENSG00000182378	PLCXD1	phosphatidylinositol specific phospholipase C X domain containing 1	0.478547978144593	0.0000167113690541337	0.0000726812610609632
ENSG00000105821	DNAJC2	DnaJ heat shock protein family (Hsp40) member C2	0.478466790389732	1.65694411068283E-35	5.45849372619258E-33
ENSG00000181817	LSM10	LSM10, U7 small nuclear RNA associated	0.478061278759125	3.21633155038281E-11	3.49757840634185E-10
ENSG00000115761	NOL10	nucleolar protein 10	0.477772783547155	6.50603694877158E-13	9.31072630121903E-12
ENSG00000178074	C2orf69	chromosome 2 open reading frame 69	0.47708624861732	7.39501872102472E-19	2.6267169034236E-17
ENSG00000280009			0.476714354219057	0.00168820103202072	0.00494309263488675
ENSG00000164284	GRPEL2	GrpE like 2, mitochondrial	0.476675188939949	6.76725464712046E-09	5.15163775832673E-08
ENSG00000085760	MTIF2	mitochondrial translational initiation factor 2	0.47629986535677	4.65602133606927E-15	9.35715484058609E-14
ENSG00000174842	GLMN	glomulin, FKBP associated protein	0.475563566721815	2.97375406893562E-09	2.40780925841867E-08
ENSG00000197905	TEAD4	TEA domain transcription factor 4	0.475332218247956	0.0000781933133103216	0.000299527099162497
ENSG00000117593	DARS2	aspartyl-tRNA synthetase 2, mitochondrial	0.47498325462606	2.17652628782591E-09	1.80225816470001E-08
ENSG00000166938	DIS3L	DIS3 like exosome 3'-5' exoribonuclease	0.474963053829165	4.23468473049068E-08	2.84133139604528E-07
ENSG00000214425			0.474583698595956	0.00258789305283181	0.00726955211179188
ENSG00000135912	TTLL4	tubulin tyrosine ligase like 4	0.474427171936388	0.0000257344447849845	0.000108497969092227
ENSG00000108592	FTSJ3	FtsJ RNA 2'-O-methyltransferase 3	0.473173066540256	8.94750771385339E-11	9.08869873642387E-10
ENSG00000166833	NAV2	neuron navigator 2	0.473113514217426	4.05325432876018E-18	1.30990599717367E-16
ENSG00000091436	MAP3K20	mitogen-activated protein kinase kinase kinase 20	0.472667556507397	2.54508709645907E-10	2.40949494756054E-09
ENSG00000255717	SNHG1	small nucleolar RNA host gene 1	0.472099621803105	4.79559599186976E-10	4.3788482749676E-09
ENSG00000100413	POLR3H	RNA polymerase III subunit H	0.471874793434916	2.18900265039208E-08	1.53623364783782E-07
ENSG00000132383	RPA1	replication protein A1	0.471870368297101	3.36166733934676E-11	3.64148117139684E-10
ENSG00000277972	CISD3	CDGSH iron sulfur domain 3	0.471646255344583	4.86107449677861E-11	5.14300457307163E-10
ENSG00000198825	INPP5F	inositol polyphosphate-5-phosphatase F	0.471460645780851	3.26194887410804E-10	3.04466683521607E-09
ENSG00000111696	NT5DC3	5'-nucleotidase domain containing 3	0.471204781948353	0.000329473295996576	0.00112670076247476
ENSG00000174013	FBXO45	F-box protein 45	0.470576471149549	4.19141470563337E-15	8.5151098511906E-14
ENSG00000157212	PAXIP1	PAX interacting protein 1	0.470380652716087	3.71618544016071E-10	3.43997970138513E-09
ENSG00000111364	DDX55	DEAD-box helicase 55	0.470117831360895	2.24712210249279E-12	2.91310944783806E-11
ENSG00000205208	C4orf46	chromosome 4 open reading frame 46	0.469847129547306	1.60996944895528E-08	1.15826562477458E-07
ENSG00000142634	EFHD2	EF-hand domain family member D2	0.469757731550885	3.02173915540342E-08	2.07301917312915E-07
ENSG00000143799	PARP1	poly(ADP-ribose) polymerase 1	0.469500526255748	1.06113303794489E-10	1.06947187585556E-09
ENSG00000101844	ATG4A	autophagy related 4A cysteine peptidase	0.469334833961433	1.19969055132628E-12	1.62286642132309E-11
ENSG00000205683	DPF3	double PHD fingers 3	0.469000585292929	0.0000281305663592772	0.000117743309766372
ENSG00000029153	BMAL2	basic helix-loop-helix ARNT like 2	0.468822634088956	8.01635397158319E-08	5.12491488114799E-07
ENSG00000101194	SLC17A9	solute carrier family 17 member 9	0.468755852674262	4.94973091166718E-11	5.2335071772763E-10
ENSG00000100889	PCK2	phosphoenolpyruvate carboxykinase 2, mitochondrial	0.468671883585017	0.0000783623230147577	0.000300106083649634
ENSG00000176170	SPHK1	sphingosine kinase 1	0.468210673206774	7.48735851447913E-11	7.70803372559827E-10
ENSG00000175166	PSMD2	proteasome 26S subunit ubiquitin receptor, non-ATPase 2	0.468099959384541	2.16103794163307E-08	1.51914637896975E-07
ENSG00000277161	PIGW	phosphatidylinositol glycan anchor biosynthesis class W	0.467791822333224	1.49354064008778E-08	1.0811278024177E-07
ENSG00000070785	EIF2B3	eukaryotic translation initiation factor 2B subunit gamma	0.467685441678478	5.58617429694267E-10	5.05402877560225E-09
ENSG00000183856	IQGAP3	IQ motif containing GTPase activating protein 3	0.467490364288354	0.000108716913651727	0.000407076636118268
ENSG00000196943	NOP9	NOP9 nucleolar protein	0.467373444060887	5.25366503180114E-09	4.09400863633075E-08
ENSG00000126249	PDCD2L	programmed cell death 2 like	0.467074494868621	5.53088094326875E-06	0.0000260146502597587
ENSG00000108511	HOXB6	homeobox B6	0.46691329971622	4.50462667503617E-09	3.54982330052921E-08
ENSG00000164654	MIOS	meiosis regulator for oocyte development	0.466692954581314	1.18295775219723E-06	6.24014856975373E-06
ENSG00000143499	SMYD2	SET and MYND domain containing 2	0.466314302922781	4.34253895767342E-06	0.0000207860390392795
ENSG00000185238	PRMT3	protein arginine methyltransferase 3	0.46620078524875	5.73704547392535E-09	4.43980198099584E-08
ENSG00000165501	LRR1	leucine rich repeat protein 1	0.466134241326988	1.27330890418007E-06	6.67484021813708E-06
ENSG00000275464	LOC102724159	periodic tryptophan protein 2 homolog	0.466084768961043	0.00312178771863681	0.00861433580499555
ENSG00000182173	TSEN54	tRNA splicing endonuclease subunit 54	0.465602326233914	0.0000182422037936678	0.0000789305346220483
ENSG00000225630	MTND2P28	MT-ND2 pseudogene 28	0.465489378921243	0.0000966457511791733	0.000364946072859125
ENSG00000138772	ANXA3	annexin A3	0.46525478432466	1.97078912270273E-09	1.64568727885331E-08
ENSG00000198142	SOWAHC	sosondowah ankyrin repeat domain family member C	0.464779950643564	0.0000940814134400313	0.000355804060883845
ENSG00000116991	SIPA1L2	signal induced proliferation associated 1 like 2	0.464514667815069	1.63673725843158E-13	2.59942333455667E-12
ENSG00000101849	TBL1X	transducin beta like 1 X-linked	0.46417262734461	9.24436632818126E-10	8.08930201457153E-09
ENSG00000164163	ABCE1	ATP binding cassette subfamily E member 1	0.464068877168435	5.5333668104039E-21	2.78341604136515E-19
ENSG00000177542	SLC25A22	solute carrier family 25 member 22	0.463292348060115	2.792016790736E-08	1.93198822492403E-07
ENSG00000175455	CCDC14	coiled-coil domain containing 14	0.462759310747521	1.01595793475775E-15	2.23702876511248E-14
ENSG00000099821	POLRMT	RNA polymerase mitochondrial	0.462754637703465	0.000677537550375233	0.00216802314905035
ENSG00000153485	LYSET	lysosomal enzyme trafficking factor	0.462575084633802	2.14418396536474E-07	1.28200835594637E-06
ENSG00000132313	MRPL35	mitochondrial ribosomal protein L35	0.462390312256986	6.90360028099316E-15	1.34244662408526E-13
ENSG00000230453	ANKRD18B	ankyrin repeat domain 18B	0.46216304809189	0.0000213161348359076	0.0000912904362421827
ENSG00000134333	LDHA	lactate dehydrogenase A	0.462152682502363	2.77305049165059E-08	1.91965477174378E-07
ENSG00000175216	CKAP5	cytoskeleton associated protein 5	0.461879318574958	2.09071128000727E-10	2.00720229802298E-09
ENSG00000280138			0.461722483657577	4.84845368640609E-06	0.000023017482448519
ENSG00000101104	PABPC1L	poly(A) binding protein cytoplasmic 1 like	0.461657501318477	0.00876880082382158	0.0216113572892807
ENSG00000160208	RRP1B	ribosomal RNA processing 1B	0.461654311952802	3.04210752002447E-26	3.65074631742365E-24
ENSG00000184995	IFNE	interferon epsilon	0.461351019127011	0.00572026093373226	0.0148174690021023
ENSG00000179046	TRIML2	tripartite motif family like 2	0.460821186858599	0.00110390894783365	0.00336479938906986
ENSG00000065802	ASB1	ankyrin repeat and SOCS box containing 1	0.460583610161506	0.0000164865518465943	0.0000718150265944079
ENSG00000104635	SLC39A14	solute carrier family 39 member 14	0.460520820696437	4.28274719801158E-13	6.36201906930085E-12
ENSG00000132361	CLUH	clustered mitochondria homolog	0.46039228401141	1.38095862952788E-10	1.36640082065358E-09
ENSG00000145476	CYP4V2	cytochrome P450 family 4 subfamily V member 2	0.460289142623074	0.00669506836437803	0.017055927761928
ENSG00000152495	CAMK4	calcium/calmodulin dependent protein kinase IV	0.460140659343389	0.000290403416759413	0.00100413002777833
ENSG00000134602	STK26	serine/threonine kinase 26	0.460032604014246	0.00053481199216875	0.0017539286122247
ENSG00000077348	EXOSC5	exosome component 5	0.459957921801081	0.0033292604885995	0.00913362187134508
ENSG00000188486	H2AX	H2A.X variant histone	0.459901572368594	2.52165154606944E-07	1.48601429763286E-06
ENSG00000135045	C9orf40	chromosome 9 open reading frame 40	0.459535303618458	0.0000115955768489561	0.0000518821003034117
ENSG00000184226	PCDH9	protocadherin 9	0.459421808871247	1.00828730596269E-11	1.181327407774E-10
ENSG00000106344	RBM28	RNA binding motif protein 28	0.459175128147612	1.81070563918167E-14	3.29595508601205E-13
ENSG00000186687	LYRM7	LYR motif containing 7	0.459021102721417	7.81451091550986E-11	8.03498151110656E-10
ENSG00000149231	CCDC82	coiled-coil domain containing 82	0.458978096132514	2.57500794234395E-29	4.46007303498151E-27
ENSG00000179262	RAD23A	RAD23 homolog A, nucleotide excision repair protein	0.458870967102894	5.97896541324349E-15	1.17763889692736E-13
ENSG00000124571	XPO5	exportin 5	0.458718127351907	1.09690547622144E-16	2.8439982879624E-15
ENSG00000156384	SFR1	SWI5 dependent homologous recombination repair protein 1	0.458024312503528	0.0000396569838488065	0.000161639249307083
ENSG00000134668	SPOCD1	SPOC domain containing 1	0.457951872612476	1.02319361886253E-10	1.03310263697795E-09
ENSG00000072121	ZFYVE26	zinc finger FYVE-type containing 26	0.457940354816436	2.43011496812686E-07	1.43660667063686E-06
ENSG00000170191	NANP	N-acetylneuraminic acid phosphatase	0.457857177665178	1.10638786212636E-11	1.2890722934525E-10
ENSG00000148229	POLE3	DNA polymerase epsilon 3, accessory subunit	0.457822952218528	9.7861235579585E-19	3.41113406425852E-17
ENSG00000131462	TUBG1	tubulin gamma 1	0.457597450246813	4.55828256945345E-11	4.83788410924746E-10
ENSG00000055483	USP36	ubiquitin specific peptidase 36	0.457392264734962	8.92545709812743E-16	1.96793444495589E-14
ENSG00000203727	SAMD5	sterile alpha motif domain containing 5	0.456987464511571	0.00096920632776978	0.00299386569458725
ENSG00000168393	DTYMK	deoxythymidylate kinase	0.456710579058164	3.85546613407326E-07	2.21531075644887E-06
ENSG00000111331	OAS3	2'-5'-oligoadenylate synthetase 3	0.45657161759	0.000207371330735005	0.000739084795858894
ENSG00000272599			0.456509625002954	0.0023226282696284	0.00659274836256576
ENSG00000164815	ORC5	origin recognition complex subunit 5	0.456335707645154	4.58138447770712E-09	3.60017963563879E-08
ENSG00000169288	MRPL1	mitochondrial ribosomal protein L1	0.456144224659875	4.593766223657E-13	6.78802694139501E-12
ENSG00000164466	SFXN1	sideroflexin 1	0.456127496223888	3.40622872880087E-17	9.56990783822466E-16
ENSG00000115368	WDR75	WD repeat domain 75	0.45595541652692	4.20078564850468E-16	9.78439740780985E-15
ENSG00000177606	JUN	Jun proto-oncogene, AP-1 transcription factor subunit	0.455902413594484	1.78340662312348E-16	4.41281512151658E-15
ENSG00000004700	RECQL	RecQ like helicase	0.455723175359437	2.9912181792989E-12	3.79859838476196E-11
ENSG00000257954			0.455410992953629	0.0000988943439681807	0.000372538984979687
ENSG00000113649	TCERG1	transcription elongation regulator 1	0.455063708094354	2.13538847998282E-37	8.15378678458895E-35
ENSG00000113407	TARS1	threonyl-tRNA synthetase 1	0.454934020999455	1.29880086057411E-24	1.19896446475305E-22
ENSG00000113456	RAD1	RAD1 checkpoint DNA exonuclease	0.454642054766175	1.03632381264189E-12	1.41555092489401E-11
ENSG00000005249	PRKAR2B	protein kinase cAMP-dependent type II regulatory subunit beta	0.454418001104725	9.06507159972613E-10	7.94068133196031E-09
ENSG00000163961	RNF168	ring finger protein 168	0.454349086832107	2.25210040986636E-16	5.47576541044351E-15
ENSG00000187522	HSPA14	heat shock protein family A (Hsp70) member 14	0.454169472945318	1.47924907549832E-10	1.45764596583269E-09
ENSG00000164611	PTTG1	PTTG1 regulator of sister chromatid separation, securin	0.453891722174762	0.0000880572897497503	0.000334565926070908
ENSG00000120438	TCP1	t-complex 1	0.453710695590767	7.30684621338885E-21	3.55832820959844E-19
ENSG00000155034	FBXL18	F-box and leucine rich repeat protein 18	0.453554636168953	0.0000669117366895904	0.00026028805003978
ENSG00000156261	CCT8	chaperonin containing TCP1 subunit 8	0.453512455554378	8.41526059644352E-20	3.37433874178634E-18
ENSG00000143179	UCK2	uridine-cytidine kinase 2	0.453040970405119	2.54559462646269E-10	2.40949494756054E-09
ENSG00000149485	FADS1	fatty acid desaturase 1	0.453018420245897	2.24088568129391E-18	7.51479447732913E-17
ENSG00000110713	NUP98	nucleoporin 98 and 96 precursor	0.452897205666043	9.69542652070027E-21	4.62763809586038E-19
ENSG00000148606	POLR3A	RNA polymerase III subunit A	0.452112631127925	3.11592078851106E-13	4.73760951744564E-12
ENSG00000249867	LINC02742	long intergenic non-protein coding RNA 2742	0.451539902379019	0.0000035296216630144	0.0000171787872422668
ENSG00000012963	UBR7	ubiquitin protein ligase E3 component n-recognin 7	0.451523824397495	5.45912000317087E-14	9.26451264376502E-13
ENSG00000145414	NAF1	nuclear assembly factor 1 ribonucleoprotein	0.451474444605057	5.80365643767474E-11	6.06388257520978E-10
ENSG00000123545	NDUFAF4	NADH:ubiquinone oxidoreductase complex assembly factor 4	0.451472126687662	3.38384557302004E-10	3.14969470760719E-09
ENSG00000173926	MARCHF3	membrane associated ring-CH-type finger 3	0.451403782947695	1.56998885295154E-09	1.32883540143269E-08
ENSG00000006468	ETV1	ETS variant transcription factor 1	0.451326600162043	0.0000903000847328113	0.000342390368674332
ENSG00000154814	OXNAD1	oxidoreductase NAD binding domain containing 1	0.450900467403613	0.00006780095896046	0.000263381251212645
ENSG00000140548	ZNF710	zinc finger protein 710	0.450797943248215	0.000017381638167096	0.0000753622975084854
ENSG00000130713	EXOSC2	exosome component 2	0.450740633864359	3.94265147695642E-07	0.0000022638580814882
ENSG00000189308	LIN54	lin-54 DREAM MuvB core complex component	0.450734997214887	2.98237917039096E-06	0.0000147024703012412
ENSG00000162377	COA7	cytochrome c oxidase assembly factor 7	0.450693935201115	1.24156835125156E-10	1.23649021158135E-09
ENSG00000106785	TRIM14	tripartite motif containing 14	0.450680309694612	0.0000703949550570792	0.000272011416723548
ENSG00000164291	ARSK	arylsulfatase family member K	0.450329850951581	6.23334035536403E-08	4.05601670451089E-07
ENSG00000137168	PPIL1	peptidylprolyl isomerase like 1	0.44976329034185	1.78732650373177E-09	1.50445253452893E-08
ENSG00000116922	C1orf109	chromosome 1 open reading frame 109	0.449753752153629	2.74415941897899E-06	0.0000136082120419912
ENSG00000115350	POLE4	DNA polymerase epsilon 4, accessory subunit	0.449530316843019	3.5482454193244E-07	2.04648373807309E-06
ENSG00000174891	RSRC1	arginine and serine rich coiled-coil 1	0.448923290493812	1.27935379112792E-15	2.79148351230391E-14
ENSG00000169684	CHRNA5	cholinergic receptor nicotinic alpha 5 subunit	0.44886192620622	7.49056647827482E-09	5.64345324670382E-08
ENSG00000154146	NRGN	neurogranin	0.448607842581988	0.0000302977816431493	0.000126154406291587
ENSG00000277149	TYW1B	tRNA-yW synthesizing protein 1 homolog B	0.44798150176501	0.000842214109128803	0.00263354536524716
ENSG00000070495	JMJD6	jumonji domain containing 6, arginine demethylase and lysine hydroxylase	0.447938343735737	6.68979844324368E-08	4.33958701331804E-07
ENSG00000062282	DGAT2	diacylglycerol O-acyltransferase 2	0.447788133220666	0.00643942407174342	0.0164871630340386
ENSG00000085415	SEH1L	SEH1 like nucleoporin	0.447635583110578	2.02602539981927E-08	1.43198442576656E-07
ENSG00000134531	EMP1	epithelial membrane protein 1	0.447599090062107	2.01723301834413E-19	7.66776740751125E-18
ENSG00000120068	HOXB8	homeobox B8	0.447505166556947	1.58849876081962E-08	1.14444115268141E-07
[truncated: 6,245 more rows]

## Sheet: ATA+(b) vs. ATA+(a)
geneID	symbol	genename	log2FoldChange	P.Value	adj.P.Val
[truncated: 6,839 more rows]

[truncated: 1 more sheets: ACA+ vs. HC]
