# Supplementary material for: Immunoglobulins G from Patients with Systemic Sclerosis Modify the Molecular Signatures of Endothelial Cells
Source: RMD Open. 2025 Mar 23;11(1):e004290. doi: 10.1136/rmdopen-2024-004290 (PMC11931898; doi:10.1136/rmdopen-2024-004290)
Supplement: online supplemental file 4 [file rmdopen-11-1-s004.xlsx]

## Sheet: ATA+ vs. HC
initial_alias	converted_alias ENSEMBL_ID	Protein name	logFC	P.Value	adj.P.Val
RAB8B	ENSG00000166128	RAB8B	3.00037	1.02673289953197E-06	0.000077775017139547
MBNL1	ENSG00000152601	MBNL1	2.62290	0.0000336640706982261	0.000991687415985245
SRP9	ENSG00000143742	SRP09	2.00210	0.000151538295324932	0.00284436039278035
MAGOH	ENSG00000162385	MGN	1.74195	1.52052439029377E-09	8.0625805795327E-07
TSPO	ENSG00000100300	TSPO	1.65608	0.00104757203096274	0.0104806616871319
TC4		Q96QB7	1.55138	0.00209201939628052	0.0168067052765366
NUDT21	ENSG00000167005	CPSF5	1.54575	0.0000946322783679975	0.00206209621961462
CIAPIN1	ENSG00000005194	CPIN1	1.49833	0.000124680615456653	0.00247147276059403
NACA	ENSG00000196531	NACA	1.43353	4.46814232108848E-06	0.000225641187214968
TECR	ENSG00000099797	TECR	1.40404	0.000581604776788801	0.00696939961338445
CLINT1	ENSG00000113282	EPN4	1.39835	0.000684592196479471	0.00768264576049184
RHOG	ENSG00000177105	RHOG	1.37941	0.0070332415668994	0.0409821575917407
STAM	ENSG00000136738	STAM1	1.36269	0.000651875560738926	0.00759382837824353
GALE	ENSG00000117308	GALE	1.31087	2.77017574584102E-07	0.0000345620162172282
NIPSNAP3A	ENSG00000136783	NPS3A	1.22079	3.81776460703231E-07	0.0000434493186802837
SNRPC	ENSG00000124562	RU1C	1.20224	0.00210777161883957	0.0168067052765366
BPNT1	ENSG00000162813	BPNT1	1.15842	0.00118359304689062	0.0114109129657045
SEC23IP	ENSG00000107651	S23IP	1.10343	0.00289841567038194	0.0212717634494121
ARPC3	ENSG00000111229	ARPC3	1.09027	0.00858012780656511	0.0460720280448724
AP3S1	ENSG00000177879	AP3S1	1.07744	0.000453076986725783	0.00585323371414102
RAD23A	ENSG00000179262	RD23A	1.07343	0.00467500604668437	0.0290782634164737
SNRPB2	ENSG00000125870	RU2B	1.06293	0.0000110632846215525	0.000397715706479878
CDH5	ENSG00000179776	CADH5	1.00296	0.00451233633435165	0.0282320512246604
SRM	ENSG00000116649	SPEE	0.94264	0.00023116502365655	0.003601970415932
PYCR1	ENSG00000183010	P5CR1	0.92657	0.00127209274146985	0.0119082692626914
RBM8A	ENSG00000265241	RBM8A	0.89749	0.00154829938625434	0.013598506300061
PLCG1	ENSG00000124181	PLCG1	0.88618	0.0023948882401198	0.0181412784189075
MAP1S	ENSG00000130479	MAP1S	0.88564	0.0012913765592645	0.0119942333491252
THYN1	ENSG00000151500	THYN1	0.87653	0.00563846746659703	0.0340717649477274
MCM4	ENSG00000104738	MCM4	0.86939	0.00066593685919533	0.00759382837824353
YTHDF3	ENSG00000185728	YTHD3	0.86587	0.00178648006970344	0.0149178119206338
ATXN2	ENSG00000204842	ATX2	0.86445	0.00598623422413489	0.0358666745462997
SMARCC2	ENSG00000139613	SMRC2	0.85834	0.0000973957510944781	0.00208663018253927
NSUN2	ENSG00000037474	NSUN2	0.84659	0.000923042735517198	0.00955011532698526
RBM12	ENSG00000244462	RBM12	0.83051	0.00146603815600503	0.0130649870961625
DDB2	ENSG00000134574	DDB2	0.82479	0.00330191711005866	0.022591503840111
TRIOBP	ENSG00000100106	TARA	0.81153	0.00263842906335203	0.0197046057865129
AP2S1	ENSG00000042753	AP2S1	0.80614	0.00579772765742182	0.0349346032994082
ZFPL1	ENSG00000162300	ZFPL1	0.79768	0.00691998169452919	0.04043328147134
PARVA	ENSG00000197702	PARVA	0.79733	0.0000553099981791675	0.00138568893690465
UFM1	ENSG00000120686	UFM1	0.78032	0.00313850534391823	0.0219695374074276
HIP1R	ENSG00000130787	HIP1R	0.77747	0.0015811867510344	0.0137325711912631
LSS	ENSG00000160285	LSS	0.74607	0.00304176714932091	0.0219441772915294
WDFY1	ENSG00000085449	WDFY1	0.72023	0.00826567027962432	0.0449525299053415
AFG3L2	ENSG00000141385	AFG32	0.71990	0.00748961940220758	0.0427029106238771
METAP2	ENSG00000111142	MAP2	0.71970	0.00247938798104396	0.018714526362257
UBA3	ENSG00000144744	UBA3	0.71677	0.00617474547421308	0.0368919300022703
PPP5C	ENSG00000011485	PPP5	0.71065	0.00224276502411486	0.0174886199123074
HEBP1	ENSG00000013583	HEBP1	0.70356	0.00782079972293094	0.0435378378276549
TPP2	ENSG00000134900	TPP2	0.69411	0.000872756906322194	0.00927362000023834
CYB5R1	ENSG00000159348	NB5R1	0.69411	0.00754207607554038	0.0428105453837371
PRKAR2B	ENSG00000005249	KAP3	0.69101	0.00504054823972275	0.0309343771865384
MAP2K1	ENSG00000169032	MP2K1	0.68547	0.0081141965904078	0.0445860387778626
PTPN1	ENSG00000196396	PTN1	0.67345	0.00196362124642554	0.0160804658828902
GPX4	ENSG00000167468	GPX4	0.66925	0.0019269450472304	0.0159029200201388
BAG3	ENSG00000151929	BAG3	0.65463	0.00715639048092262	0.0414718694263303
PHPT1	ENSG00000054148	PHP14	0.64721	0.00115639497864111	0.0112509805032009
UCHL3	ENSG00000118939	UCHL3	0.62199	0.00327583444101276	0.0225585871733379
TRIM22	ENSG00000132274	TRI22	0.60139	0.00816490690745741	0.0447487533610263
TIAL1	ENSG00000151923	TIAR	0.59834	0.0023581056400512	0.0180561085290563
RPS15A	ENSG00000134419	RS15A	0.59644	1.71423068611385E-07	0.0000279683329634421
TPM4	ENSG00000167460	A0A2R8YHD2	0.59346	3.31777048276347E-12	7.03699119394133E-09
UFD1	ENSG00000070010	UFD1	0.59286	0.00765330484963972	0.043105999817218
UBE2K	ENSG00000078140	UBE2K	0.58891	0.0028913991803172	0.0212717634494121
GRHPR	ENSG00000137106	GRHPR	0.58796	0.00450534254489477	0.0282320512246604
WWTR1	ENSG00000018408	WWTR1	0.58689	0.00878862879960117	0.0469538581459801
BLVRA	ENSG00000106605	BIEA	0.56558	0.000889439840193937	0.00933911832203633
DDT	ENSG00000099977	DOPD	0.56024	0.00302371241875462	0.0218883755637493
ECPAS	ENSG00000136813	ECM29	0.53487	0.00171598516721918	0.0145509774671933
PRKACA	ENSG00000072062	KAPCA	0.53202	0.00226741092232443	0.0175517465921537
HGS	ENSG00000185359	HGS	0.52501	0.00848385257974759	0.0456706886336158
TBCA	ENSG00000171530	TBCA	0.52424	0.0000275193458735134	0.000845920762285825
ACP1	ENSG00000143727	PPAC	0.52421	0.000143740952093088	0.00273332494713203
PSMC3	ENSG00000165916	PRS6A	0.52281	2.36172092560882E-06	0.000147329708329891
CNN3	ENSG00000117519	CNN3	0.52049	0.000053127089227684	0.00138568893690465
RPL27	ENSG00000131469	RL27	0.51533	0.0000363752137734627	0.00105687436182896
RAI14	ENSG00000039560	RAI14	0.50887	0.00430632708097921	0.0276779386022936
API5	ENSG00000166181	API5	0.50773	0.00066201336445816	0.00759382837824353
RPL38	ENSG00000172809	RL38	0.50455	0.000419748307509956	0.00549559358165813
PSMF1	ENSG00000125818	PSMF1	0.49895	0.00290994252746725	0.0212827175888208
RPS25	ENSG00000118181	RS25	0.49703	1.41507366592308E-08	0.0000050022854090381
ABHD10	ENSG00000144827	ABHDA	0.49513	0.00198139503196029	0.0161636110107222
SNRPA1	ENSG00000131876	RU2A	0.49240	0.00130707133363285	0.0120534708636316
EPPK1	ENSG00000261150	EPIPL	0.48578	0.000724230405234735	0.00800048275782746
		H3BN98	0.48397	1.49343426811377E-06	0.000107318852127688
FEN1	ENSG00000168496	FEN1	0.48130	0.00356312537614777	0.023840343605077
GOT1	ENSG00000120053	AATC	0.47751	0.00375385579020816	0.0245738522562701
MIF	ENSG00000240972	MIF	0.47625	0.00235181185867334	0.0180561085290563
CIRBP	ENSG00000099622	CIRBP	0.46376	0.000529287142336907	0.0065650177128455
SNRPD1	ENSG00000167088	SMD1	0.46333	0.0000301152683971541	0.000912492632433768
MYL12A	ENSG00000101608	ML12A	0.46275	6.69684862688681E-06	0.000302213105055892
DDX46	ENSG00000145833	DDX46	0.44081	0.000676027384887933	0.00762688342206014
PSMA4	ENSG00000041357	PSA4	0.43866	0.000370641398771076	0.00500720004327039
TPM2	ENSG00000198467	A7XZE4	0.43469	4.40011235999149E-10	3.44230466484816E-07
SAFB	ENSG00000160633	SAFB1	0.43201	0.000182154592168622	0.00311572491927135
LRRC47	ENSG00000130764	LRC47	0.41083	0.00680821395785165	0.0398901154823297
PPIA	ENSG00000196262	PPIA	0.40089	2.97409870267772E-06	0.000166001667062617
EHD3	ENSG00000013016	EHD3	0.40015	0.00728561361573133	0.0421056852287906
LGALS3	ENSG00000131981	LEG3	0.39928	0.000379536297389315	0.00508872663769965
UCHL1	ENSG00000154277	UCHL1	0.39654	1.40471114948495E-08	0.0000050022854090381
FAU	ENSG00000149806	RS30	0.39544	0.000990779420294359	0.0100740926515501
CCT6B	ENSG00000132141	TCPW	0.38925	0.0000645386194204727	0.00152096013100914
RPS19	ENSG00000105372	RS19	0.37969	0.0000569215816562402	0.00138770890451593
GMPPA	ENSG00000144591	GMPPA	0.37547	0.00434860156495438	0.0278652082153119
TXNDC17	ENSG00000129235	TXD17	0.37264	0.000576140000232172	0.00696939961338445
CZIB	ENSG00000162384	CZIB	0.37189	0.00346283652203513	0.023390688736422
CALM1	ENSG00000198668	CALM1	0.36923	2.66310916099257E-07	0.0000345620162172282
EEF1G	ENSG00000254772	EF1G	0.35727	1.88668602747692E-07	0.0000285832933162753
TPM1	ENSG00000140416	H7BYY1	0.35660	3.87900693466336E-06	0.000205740257742968
CSTB	ENSG00000160213	CYTB	0.35290	0.00185341797515091	0.0153558575206839
RPL27A	ENSG00000166441	RL27A	0.35091	0.000073217396501836	0.0017065285492351
		Q15657	0.33167	4.07396875606189E-06	0.000210753359307494
RPL10A	ENSG00000198755	RL10A	0.33046	0.000524173257270247	0.00653983222747173
RPS21	ENSG00000171858	RS21	0.32973	3.84476276616974E-08	0.0000116496311814943
PSMA6	ENSG00000100902	PSA6	0.32422	5.08003670880876E-08	0.0000134684473242292
RPL12	ENSG00000197958	RL12	0.31960	2.45043172799598E-06	0.000148496162716556
GFPT1	ENSG00000198380	GFPT1	0.31401	0.00127448237747805	0.0119082692626914
RSU1	ENSG00000148484	RSU1	0.30931	0.00371721338568478	0.0244093176193109
SFN	ENSG00000175793	1433S	0.30410	0.00281512388525697	0.0208504009894323
RPS16	ENSG00000105193	RS16	0.30388	0.0000952783731835137	0.00206209621961462
SERPINB9	ENSG00000170542	SPB9	0.30109	0.000361613029328472	0.00491654637952364
AP2A1	ENSG00000196961	AP2A1	0.29898	0.000258047577228302	0.00382740497413447
EIF5A	ENSG00000132507	IF5A1	0.29769	3.8922067653248E-07	0.0000434493186802837
TAGLN2	ENSG00000158710	TAGL2	0.29475	0.000218959746083605	0.00346577329435318
EIF2S1	ENSG00000134001	IF2A	0.29162	0.0000100312260640697	0.000392831908754398
EIF3B	ENSG00000106263	EIF3B	0.28997	0.000308329564743192	0.00444875514843749
PSMB2	ENSG00000126067	PSB2	0.28922	0.000321174821518327	0.00454141197626914
RPSA	ENSG00000168028	RSSA	0.28794	0.0000561854071540783	0.00138568893690465
ENO2	ENSG00000111674	ENOG	0.28694	0.000211862952402194	0.00340425243973525
CARM1	ENSG00000142453	CARM1	0.28549	0.00659439523513655	0.0388519785936795
LXN	ENSG00000079257	LXN	0.28275	0.000340043825562126	0.00468333087024201
EIF3F	ENSG00000175390	EIF3F	0.28009	0.00144152108772328	0.0129007013800045
ELOC	ENSG00000154582	ELOC	0.27990	0.000144333990607632	0.00273332494713203
SYNCRIP	ENSG00000135316	HNRPQ	0.27743	0.000038492681237072	0.0010885730253844
AP2M1	ENSG00000161203	AP2M1	0.27735	0.000144102444383053	0.00273332494713203
EHD1	ENSG00000110047	EHD1	0.27666	0.0023749804169286	0.0180693674363097
HMGB1	ENSG00000189403	HMGB1	0.27636	1.76433516511393E-06	0.000120714673716343
AP2A2	ENSG00000183020	AP2A2	0.27629	0.000456456870120254	0.00585323371414102
ANP32A	ENSG00000140350	AN32A	0.27423	0.0000226242543162554	0.000716209603056385
SAR1A	ENSG00000079332	SAR1A	0.27050	0.000874457331469904	0.00927362000023834
CAPN1	ENSG00000014216	CAN1	0.26583	0.000356738829789515	0.00488156811602297
RHOC	ENSG00000155366	RHOC	0.26430	3.88006143786832E-06	0.000205740257742968
MAPRE1	ENSG00000101367	MARE1	0.26309	0.00010838741139133	0.00218942571010487
PRDX6	ENSG00000117592	PRDX6	0.26225	5.67308870992076E-06	0.000273468662585044
PSMA7	ENSG00000101182	PSA7	0.26056	0.000339038679788499	0.00468333087024201
		A0A1U9X8Y4	0.26044	0.000171545272681439	0.00302080181290953
RPS3	ENSG00000149273	RS3	0.25659	6.57570140247544E-06	0.000302213105055892
AHCY	ENSG00000101444	SAHH	0.25517	0.0000420207499627194	0.00116654164779874
ANXA5	ENSG00000164111	ANXA5	0.25420	0.000647814843468368	0.00759318684713254
ILF2	ENSG00000143621	ILF2	0.25396	0.00263243727122659	0.0197046057865129
MAPK3	ENSG00000102882	MK03	0.24839	0.0031362166115929	0.0219695374074276
SRSF7	ENSG00000115875	SRSF7	0.24798	0.000138846052422323	0.00270989891532771
PGAM1	ENSG00000171314	PGAM1	0.24772	6.02093928837466E-07	0.0000518345319265477
HNRNPD	ENSG00000138668	HNRPD	0.24747	0.0000828087433239067	0.001888573597742
DDX5	ENSG00000108654	DDX5	0.24706	0.00112671318485001	0.0110636975234577
RPS7	ENSG00000171863	RS7	0.24581	0.000567756665468872	0.00692075797390505
PRDX5	ENSG00000126432	PRDX5	0.24477	0.0020388890134934	0.0165689026728716
RBM25	ENSG00000119707	RBM25	0.24397	0.00171663734675529	0.0145509774671933
EFHD2	ENSG00000142634	EFHD2	0.24018	0.000381474556998701	0.00508872663769965
PRDX2	ENSG00000167815	PRDX2	0.23956	0.00237687577309307	0.0180693674363097
SH3BGRL3	ENSG00000142669	SH3L3	0.23947	0.00107682199044081	0.010672614213668
PSMD1	ENSG00000173692	PSMD1	0.23806	0.000566181285628012	0.00692075797390505
ANXA1	ENSG00000135046	ANXA1	0.23121	0.0000102674496184428	0.000392831908754398
RHOA	ENSG00000067560	RHOA	0.22986	5.54366822754529E-07	0.0000511222622201025
NPEPPS	ENSG00000141279	PSA	0.22951	0.00479734764731589	0.0297519718127398
CLIC1	ENSG00000213719	CLIC1	0.22805	0.000458103157259505	0.00585323371414102
HARS1	ENSG00000170445	HARS1	0.22761	0.0000606830793014221	0.0014626001272536
CFL2	ENSG00000165410	COF2	0.22634	0.0000837576066876466	0.00188989238068615
HNRNPR	ENSG00000125944	HNRPR	0.22331	0.00414598693147158	0.0267283838348061
MAT2A	ENSG00000168906	METK2	0.22295	0.000214152673028582	0.00341517157514001
NME2	ENSG00000243678	NDKB	0.22280	0.0000106666150190398	0.000392831908754398
CCT2	ENSG00000166226	TCPB	0.22253	7.20373719878501E-06	0.000305001432107356
USP14	ENSG00000101557	UBP14	0.22194	0.00525547493858566	0.0321229481959565
TPM4	ENSG00000167460	TPM4	0.22183	0.000242899931175229	0.00367226468404242
DCTN2	ENSG00000175203	DCTN2	0.21934	0.000139264017807978	0.00270989891532771
DDB1	ENSG00000167986	DDB1	0.21925	0.0000423516525690893	0.00116654164779874
ARPC2	ENSG00000163466	ARPC2	0.21783	0.00221995890263465	0.0173746598984801
RPS12	ENSG00000112306	RS12	0.21675	0.00308412181170782	0.0219482129604745
SEPTIN2	ENSG00000168385	SEPT2	0.21648	0.00149276379681022	0.0132474979624873
ANXA2	ENSG00000182718	ANXA2	0.21598	0.0000107422209843258	0.000392831908754398
ACTN1	ENSG00000072110	ACTN1	0.21443	2.3437676014988E-07	0.000033140873885193
RAC3	ENSG00000169750	RAC3	0.21309	0.000193212165452331	0.00322679529861728
PNP	ENSG00000198805	PNPH	0.21241	0.000524026373679043	0.00653983222747173
EEF1A1	ENSG00000156508	EF1A1	0.21144	0.0000157036714970131	0.0005204294882057
TXNRD1	ENSG00000198431	TRXR1	0.21076	0.00135654258735406	0.012401839774905
GSTP1	ENSG00000084207	GSTP1	0.21053	0.00137196977596722	0.0124356747642157
CACYBP	ENSG00000116161	CYBP	0.20967	0.00369525135355034	0.0243404600027338
GAPDH	ENSG00000111640	G3P	0.20839	0.0000466735985213547	0.00125309749954169
PEBP1	ENSG00000089220	PEBP1	0.20703	0.000664715099641479	0.00759382837824353
TALDO1	ENSG00000177156	TALDO	0.20689	7.33383924444844E-06	0.000305001432107356
AKR1B1	ENSG00000085662	ALDR	0.20561	0.00335542617099544	0.0228104452201324
EIF3G	ENSG00000130811	EIF3G	0.20296	0.00328771579226951	0.0225671365547043
ALDH1A1	ENSG00000165092	AL1A1	0.20178	0.000331056636058243	0.00461954687552324
ACO1	ENSG00000122729	ACOHC	0.20093	0.0076619339609105	0.043105999817218
TPM3	ENSG00000143549	A0A087WWU8	0.19863	0.00175535202767679	0.014774212899613
ANXA6	ENSG00000197043	A0A0S2Z377	0.19846	0.000104126648216426	0.00215996008688875
CCT7	ENSG00000135624	TCPH	0.19817	0.0000615902785152198	0.00146778630034586
MYH10	ENSG00000133026	MYH10	0.19813	0.0000989158018570591	0.00209800415738822
ACTN4	ENSG00000130402	ACTN4	0.19727	7.06441998461888E-08	0.0000166484830970851
PSMD4	ENSG00000159352	PSMD4	0.19602	0.000227358152948407	0.00357204920298942
PLS3	ENSG00000102024	PLST	0.19562	2.75306753980353E-06	0.000157817736538467
		B4DVJ0	0.19542	0.000896421455819991	0.00936605865908474
PFKP	ENSG00000067057	PFKAP	0.19536	0.00169775859981394	0.0145199435088926
HRAS	ENSG00000174775	RASH	0.19404	0.0030826163341171	0.0219482129604745
LDHB	ENSG00000111716	LDHB	0.19358	0.00319728915554027	0.0220894146544004
ANXA6	ENSG00000197043	ANXA6	0.19339	0.000293589425621539	0.00429450463271231
WARS1	ENSG00000140105	SYWC	0.19309	0.00231554421796657	0.0178591610411167
SARS1	ENSG00000031698	SYSC	0.19047	0.000155784759695383	0.00287321282881659
SNU13	ENSG00000100138	NH2L1	0.18856	0.00738493648336425	0.0424483747458417
MVP	ENSG00000013364	MVP	0.18688	0.000718892953422207	0.00798309923669372
PSMC1	ENSG00000100764	PRS4	0.18685	0.00355674571944614	0.023840343605077
CCT6A	ENSG00000146731	TCPZ	0.18664	0.000177703729966026	0.00306430578258488
RPL9	ENSG00000163682	RL9	0.18585	0.00365912901932408	0.0242531645312074
ARHGDIA	ENSG00000141522	GDIR1	0.18465	0.000658303682160752	0.00759382837824353
STRAP	ENSG00000023734	STRAP	0.18145	0.00024585647578219	0.00367226468404242
TUBB3	ENSG00000258947	TBB3	0.18108	0.0018271800613705	0.0151978388633993
PGM2	ENSG00000169299	PGM2	0.18107	0.00388140383999947	0.0253306385988889
GDI2	ENSG00000057608	GDIB	0.18054	0.0011938126073686	0.0114573599105376
TPI1	ENSG00000111669	TPIS	0.18040	0.000196106100692986	0.00324953937163925
XRCC6	ENSG00000196419	XRCC6	0.17926	0.00282134138800899	0.0208504009894323
MYH14	ENSG00000105357	MYH14	0.17654	0.000153263014557986	0.00285149871822358
CLIC4	ENSG00000169504	CLIC4	0.17319	0.0000322748653473999	0.000964154780307537
TPT1	ENSG00000133112	TCTP	0.17284	0.00761811114805685	0.0430880366534095
CAPZB	ENSG00000077549	CAPZB	0.17081	0.000112854723954021	0.00225815914628754
VAMP3	ENSG00000049245	VAMP3	0.17059	0.00896425112115199	0.0477718005727723
HSP90AA1	ENSG00000080824	HS90A	0.16818	2.27014241363393E-06	0.000145908244221744
OTUB1	ENSG00000167770	OTUB1	0.16689	0.00820381276783471	0.0447650433554081
PGD	ENSG00000142657	6PGD	0.16648	0.000777729127627907	0.00845929989589123
NME1	ENSG00000239672	NDKA	0.16550	0.0000861084038648524	0.00192248341681423
CAVIN1	ENSG00000177469	CAVN1	0.16545	0.0000870505091497183	0.00192327218652659
VCP	ENSG00000165280	TERA	0.16466	0.000306217835744112	0.00444854814803604
EIF6	ENSG00000242372	IF6	0.16445	0.00305223536378867	0.0219450549376127
DPP3	ENSG00000254986	DPP3	0.16130	0.00657490741584152	0.0388450658189411
CAPZA1	ENSG00000116489	CAZA1	0.16018	0.00352885475411218	0.0237609553443553
DDX17	ENSG00000100201	DDX17	0.15738	0.000464084193500685	0.00589414715218534
VPS35	ENSG00000069329	VPS35	0.15714	0.00266976945635473	0.0198687053225557
EPB41L3	ENSG00000082397	E41L3	0.15626	0.0055739244517986	0.0337779821778995
CCT4	ENSG00000115484	TCPD	0.15453	0.000553459019658321	0.00682492198078663
ELAVL1	ENSG00000066044	ELAV1	0.15384	0.000279521225731916	0.00411711472067634
TKT	ENSG00000163931	TKT	0.15382	0.000675579582455455	0.00762688342206014
PEPD	ENSG00000124299	PEPD	0.15206	0.00797822952568661	0.0440284635896565
SRSF1	ENSG00000136450	SRSF1	0.14974	0.00108350758292712	0.0106889282948299
HPRT1	ENSG00000165704	HPRT	0.14963	0.00448681890284139	0.0282320512246604
MYL6	ENSG00000092841	MYL6	0.14937	0.000209752884558097	0.00339607532937194
HNRNPF	ENSG00000169813	HNRPF	0.14895	0.000236609544101778	0.00363658581912951
PARP1	ENSG00000143799	PARP1	0.14821	0.00213683171952037	0.0169112689444131
RANGAP1	ENSG00000100401	RAGP1	0.14764	0.000315775763227654	0.00452540806625577
HSP90AB1	ENSG00000096384	HS90B	0.14664	0.0000234425068843613	0.000731199369143093
ENO1	ENSG00000074800	ENOA	0.14613	0.000756822155669193	0.00827432882564102
PDLIM7	ENSG00000196923	PDLI7	0.14579	0.00837399737242891	0.0454186891300286
CTSD	ENSG00000117984	CATD	0.14575	0.00442667561880886	0.028026802947742
TCP1	ENSG00000120438	TCPA	0.14461	0.0011786180443872	0.0114109129657045
EZR	ENSG00000092820	EZRI	0.14352	0.00158627059965085	0.0137325711912631
MDH1	ENSG00000014641	MDHC	0.14301	0.00368061053825807	0.0243195481359669
UBA1	ENSG00000130985	UBA1	0.14184	0.00338710202515246	0.0229522153206018
ACTR2	ENSG00000138071	ARP2	0.14182	0.00462845334967377	0.0288733810431119
PFN1	ENSG00000108518	PROF1	0.14030	0.00527052615379202	0.0321229481959565
NIBAN2	ENSG00000136830	NIBA2	0.13960	0.00333956665526603	0.0227756298257854
YWHAE	ENSG00000108953	1433E	0.13938	0.00205816901900326	0.0166617423255951
NSF	ENSG00000073969	NSF	0.13836	0.00949663504131535	0.0499810494358061
EIF4A1	ENSG00000161960	IF4A1	0.13796	0.00555838399424682	0.0337779821778995
EPB41L3	ENSG00000082397	A0A0J9YY18	0.13641	0.00769621087511867	0.0431842943548325
ILF3	ENSG00000129351	ILF3	0.13608	0.0012530494726646	0.0118590805194325
AP1B1	ENSG00000100280	AP1B1	0.13593	0.00132551169710283	0.0121706074006714
EEF1B2	ENSG00000114942	EF1B	0.13592	0.00309431403053352	0.0219482129604745
IQGAP1	ENSG00000140575	IQGA1	0.13336	0.00139888125116676	0.0126256473775519
CLTC	ENSG00000141367	CLH1	0.13332	0.000756078367609473	0.00827432882564102
ACTR3	ENSG00000115091	ARP3	0.13179	0.00214995826476119	0.0169519014109981
EEF2	ENSG00000167658	EF2	0.13166	0.000164338816471441	0.00295392059098243
EEF1D	ENSG00000104529	Q9BW34	0.13056	0.00781724281771768	0.0435378378276549
RNH1	ENSG00000023191	RINI	0.13016	0.00143099039758901	0.0128607230223995
FKBP3	ENSG00000100442	FKBP3	0.12983	0.00919584526956408	0.0486385199573341
SND1	ENSG00000197157	SND1	0.12863	0.00103733580838013	0.0104274372017737
VAT1	ENSG00000108828	VAT1	0.12836	0.002993850201893	0.0217464256103255
RPLP0	ENSG00000089157	RLA0	0.12728	0.00754886561693431	0.0428105453837371
NASP	ENSG00000132780	NASP	0.12705	0.00404852077917221	0.0261796115019032
CTSB	ENSG00000164733	CATB	0.12643	0.00450476937900073	0.0282320512246604
AP2B1	ENSG00000006125	AP2B1	0.12594	0.000245549505543853	0.00367226468404242
RACK1	ENSG00000204628	RACK1	0.12547	0.000795736812083523	0.00861100907361812
MYL6	ENSG00000092841	G8JLA2	0.12334	0.00216046387190243	0.0169716439715002
PML	ENSG00000140464	PML	0.12096	0.00900975895122602	0.0478939817933594
CCT5	ENSG00000150753	TCPE	0.11978	0.0015515504595072	0.013598506300061
RPS3A	ENSG00000145425	RS3A	0.11962	0.000928305268829025	0.00955793919993379
PA2G4	ENSG00000170515	PA2G4	0.11769	0.00125803541578138	0.0118590805194325
HSP90AB2P	ENSG00000205940	H90B2	0.11727	0.00090335411440282	0.00939222586592343
VCL	ENSG00000035403	VINC	0.10870	0.00114177424042231	0.0111599224144503
FLNB	ENSG00000136068	FLNB	0.10542	0.001074836391955	0.010672614213668
TGM2	ENSG00000198959	TGM2	0.10021	0.000581111642707094	0.00696939961338445
MYH9	ENSG00000100345	MYH9	0.09651	0.00395386018242224	0.0257243479966797
HSPA8	ENSG00000109971	HSP7C	0.08898	0.00745292194642786	0.0426117075196182
PDIA4	ENSG00000155660	PDIA4	-0.10708	0.00745353299848108	0.0426117075196182
		B7Z992	-0.12034	0.00226503815636267	0.0175517465921537
ETFA	ENSG00000140374	ETFA	-0.14081	0.00100121946256522	0.0101123165719087
HSPA5	ENSG00000044574	BIP	-0.14257	0.00839421317254654	0.0454186891300286
LRPPRC	ENSG00000138095	LPPRC	-0.14364	0.00255247371656059	0.0191978608256206
BSG	ENSG00000172270	BASI	-0.15007	0.00310626045069245	0.0219482129604745
SUCLG1	ENSG00000163541	SUCA	-0.15195	0.00643928812631578	0.0382569471034055
THBS1	ENSG00000137801	TSP1	-0.16301	0.0036305618868941	0.0241392531727348
COX4I1	ENSG00000131143	COX41	-0.16610	0.0062314558768526	0.0371261739179898
		B4DI68	-0.16826	0.00154019095382208	0.013598506300061
AKAP12	ENSG00000131016	AKA12	-0.17119	0.000949298097993428	0.00972686601857035
ATP2A2	ENSG00000174437	AT2A2	-0.18056	0.000408449342757905	0.00541450659993448
CHMP4B	ENSG00000101421	CHM4B	-0.18202	0.0031641249518982	0.0220760165229476
SCP2	ENSG00000116171	SCP2	-0.18291	0.000689993604209918	0.00770250755015387
TUFM	ENSG00000178952	EFTU	-0.19823	0.0000428996928469127	0.00116654164779874
SUCLA2	ENSG00000136143	SUCB1	-0.19869	0.000198621462645019	0.00326570637418671
MLEC	ENSG00000110917	MLEC	-0.20057	0.00194886192647361	0.0160214579304284
VWF	ENSG00000110799	VWF	-0.20554	0.000607956939310702	0.00724425094538202
SNAP23	ENSG00000092531	SNP23	-0.20796	0.00500291097534816	0.0308464365660274
ATP5PD	ENSG00000167863	ATP5H	-0.21019	0.00592093993838868	0.0355759592332079
CANX	ENSG00000127022	CALX	-0.21428	0.00169394361546709	0.0145199435088926
IKBIP	ENSG00000166130	IKIP	-0.21541	0.00319018055610658	0.0220894146544004
STT3A	ENSG00000134910	STT3A	-0.21740	0.00440316288688515	0.0279614026439623
VWF	ENSG00000110799	L8E853	-0.21758	0.000633576937312061	0.00750735577675353
STOML2	ENSG00000165283	STML2	-0.21901	0.000187308011357219	0.00315649126076129
SLC25A1	ENSG00000100075	TXTP	-0.22864	0.00821009045980846	0.0447650433554081
UQCRC2	ENSG00000140740	QCR2	-0.23282	0.00440000779434997	0.0279614026439623
SERPINE1	ENSG00000106366	PAI1	-0.23911	0.00084472084921854	0.00904875212723496
SLC25A3	ENSG00000075415	S25A3	-0.24103	0.000415063079942069	0.00546800492271509
CAT	ENSG00000121691	CATA	-0.24798	0.00172196857343966	0.0145509774671933
SLC25A11	ENSG00000108528	M2OM	-0.24868	0.0021162256681416	0.0168109162626529
GALNT1	ENSG00000141429	GALT1	-0.25192	0.000889061532359003	0.00933911832203633
ECE1	ENSG00000117298	ECE1	-0.26327	0.00653760739582504	0.0387325845992874
COL4A2	ENSG00000134871	CO4A2	-0.26633	0.00295139190360682	0.0215116915036085
RPL18	ENSG00000063177	RL18	-0.26707	0.00921861622953716	0.0486385199573341
FDXR	ENSG00000161513	ADRO	-0.26943	7.26548621068146E-06	0.000305001432107356
ATP6V0D1	ENSG00000159720	VA0D1	-0.27084	0.00679861729712867	0.0398901154823297
DHCR7	ENSG00000172893	DHCR7	-0.27135	0.00129499266239966	0.0119942333491252
NUCB1	ENSG00000104805	NUCB1	-0.27605	0.000104458609634232	0.00215996008688875
TM9SF2	ENSG00000125304	TM9S2	-0.28019	0.00799196533805646	0.0440284635896565
NUCB2	ENSG00000070081	NUCB2	-0.28400	0.000172332399510633	0.00302080181290953
G3BP2	ENSG00000138757	G3BP2	-0.28552	0.00210582754195963	0.0168067052765366
MBOAT7	ENSG00000125505	MBOA7	-0.28582	0.0000118372103839657	0.000418445387073189
PBXIP1	ENSG00000163346	PBIP1	-0.28772	0.0000085195660591337	0.000340943388894765
ERGIC1	ENSG00000113719	ERGI1	-0.29069	0.0020806577415616	0.0167797531173086
CPT1A	ENSG00000110090	CPT1A	-0.29805	0.000037667077749799	0.00107961989063951
APMAP	ENSG00000101474	APMAP	-0.30947	1.83628604944283E-06	0.000121711334714632
SUCLG2	ENSG00000172340	SUCB2	-0.31096	5.07404228988376E-07	0.0000511222622201025
HSPG2	ENSG00000142798	PGBM	-0.31316	1.13154059736203E-07	0.0000214405402853968
GALNT2	ENSG00000143641	GALT2	-0.31821	0.000329894841022224	0.00461954687552324
EMC1	ENSG00000127463	EMC1	-0.32105	0.00794726332632257	0.0440108237992955
TMEM109	ENSG00000110108	TM109	-0.32696	0.0000561374645412346	0.00138568893690465
NSDHL	ENSG00000147383	NSDHL	-0.33892	0.00023869265693263	0.00364220953492164
P3H1	ENSG00000117385	P3H1	-0.35380	0.000320095886841441	0.00454141197626914
DKC1	ENSG00000130826	DKC1	-0.36345	0.0049666737607632	0.0307122887655357
ERGIC3	ENSG00000125991	ERGI3	-0.36666	0.000107181173106064	0.00218587757844193
DCXR	ENSG00000169738	DCXR	-0.36746	0.00124999717893747	0.0118590805194325
DPM3	ENSG00000179085	DPM3	-0.36968	0.000992685225918891	0.0100740926515501
		A0A384MR03	-0.37111	5.34497443002369E-07	0.0000511222622201025
SEC62	ENSG00000008952	SEC62	-0.37227	0.0000141195252168683	0.000483024402983509
ACOT9	ENSG00000123130	ACOT9	-0.37476	0.000014639486835832	0.000492862723473011
PLAA	ENSG00000137055	PLAP	-0.37938	0.00708790034058559	0.0411874975955672
FN1	ENSG00000115414	FINC	-0.38674	6.1096808022805E-07	0.0000518345319265477
ASPH	ENSG00000198363	ASPH	-0.39857	0.0000759169137470667	0.00175021493540792
GLG1	ENSG00000090863	GSLG1	-0.40652	4.25306389569031E-07	0.0000451037426137957
NDUFB10	ENSG00000140990	NDUBA	-0.41921	0.000161681389061557	0.00295392059098243
EDIL3	ENSG00000164176	EDIL3	-0.44499	0.0000218672612409156	0.000702734258969424
SF1	ENSG00000168066	SF01	-0.44725	0.00360692174634161	0.0240574874968256
DAD1	ENSG00000129562	DAD1	-0.47011	4.88037275471055E-06	0.000240727223552118
SPTLC1	ENSG00000090054	SPTC1	-0.51023	0.000647980584314469	0.00759318684713254
ALDH7A1	ENSG00000164904	AL7A1	-0.57838	0.00790108939178375	0.0438696612564747
ATP5PB	ENSG00000116459	AT5F1	-0.58366	2.58246885661786E-06	0.000152150456802402
WBP2	ENSG00000132471	WBP2	-0.59378	0.00158184368044355	0.0137325711912631
COL4A1	ENSG00000187498	CO4A1	-0.59640	0.000820521933642151	0.00883414731601524
ABCD3	ENSG00000117528	ABCD3	-0.62909	0.00176372682004	0.0147860260288728
LAMC1	ENSG00000135862	LAMC1	-0.64553	0.00736398489307667	0.0424429672777598
SPRR1B	ENSG00000169469	SPR1B	-0.65190	0.0084183846506598	0.0454335721222632
H2AC7	ENSG00000196866	H2A1D	-0.70497	0.000187514332322453	0.00315649126076129
H2AC14	ENSG00000276368	H2A1J	-0.71430	0.000169945083977922	0.00302080181290953
GTF2I	ENSG00000263001	GTF2I	-0.72864	0.00397851496110092	0.0258055970412692
		Q96DP0	-0.75455	0.000494358735136752	0.00624127903110149
H2AC6	ENSG00000180573	H2A1C	-0.76625	0.0000536929513890737	0.00138568893690465
H3C13	ENSG00000183598	H32	-0.78209	0.00318517111917911	0.0220894146544004
H2AX	ENSG00000188486	H2AX	-0.78803	6.99208992706382E-06	0.000305001432107356
A2M	ENSG00000175899	A2MG	-0.81874	0.00137048783502005	0.0124356747642157
H2BC21	ENSG00000184678	H2B2E	-0.82504	0.0000561114614803529	0.00138568893690465
H3-7	ENSG00000273213	H37	-0.83642	0.000232659098058785	0.003601970415932
H2AC21	ENSG00000184270	H2A2B	-0.84447	0.000010534308886081	0.000392831908754398
APOE	ENSG00000130203	APOE	-0.88063	0.00310627532796275	0.0219482129604745
GC	ENSG00000145321	VTDB	-0.90324	0.00911875383181709	0.0483521921932101
MTX2	ENSG00000128654	MTX2	-0.91664	0.00438932470735674	0.0279614026439623
S100A6	ENSG00000197956	S10A6	-0.92144	0.000104891979702754	0.00215996008688875
H2BC9	ENSG00000275713	H2B1H	-0.92902	0.000018083800408741	0.000590088317952917
DNAJC10	ENSG00000077232	DJC10	-0.93576	0.00311476289538087	0.0219482129604745
LTF	ENSG00000012223	TRFL	-0.96396	0.00878402117243158	0.0469538581459801
CSTA	ENSG00000121552	CYTA	-0.99116	0.00120179678888864	0.0114820314830307
PFDN1	ENSG00000113068	PFD1	-0.99400	0.007740023939396	0.0433155429431633
ALB	ENSG00000163631	ALBU	-1.00061	7.70256664746565E-06	0.000314175843447589
HBA1	ENSG00000206172	HBA	-1.07585	0.000200463276195462	0.00327063545238903
LMF2	ENSG00000100258	LMF2	-1.11339	0.00161631869612716	0.013935820953194
KRT13	ENSG00000171401	K1C13	-1.15054	0.000432063553799844	0.00562212759269613
DCD	ENSG00000161634	DCD	-1.17051	9.03610167306673E-07	0.0000711237914196496
AHSG	ENSG00000145192	FETUA	-1.24501	9.12665909474767E-08	0.0000193576439399598
ITIH2	ENSG00000151655	ITIH2	-1.45031	0.00017564822169626	0.00305368752637514
C3	ENSG00000125730	CO3	-1.47316	1.51794698907621E-06	0.000107318852127688
ITIH3	ENSG00000162267	ITIH3	-1.73844	0.0000484522129374916	0.00128458929550525
PFKM	ENSG00000152556	PFKAM	-1.87305	0.00504634347314583	0.0309343771865384
AFP	ENSG00000081051	FETA	-1.98337	9.0539479883571E-07	0.0000711237914196496
PLG	ENSG00000122194	A0A0F7G8J1	-2.21841	4.8688892006339E-10	3.44230466484816E-07
APOC3	ENSG00000110245	APOC3	-2.42858	0.000012717752165991	0.000442202497443721
PLG	ENSG00000122194	PLMN	-2.47161	6.28245031631209E-06	0.000296112824908843
KRT78	ENSG00000170423	K2C78	-2.49312	0.000164155712542194	0.00295392059098243
COL1A2	ENSG00000164692	CO1A2	-2.87169	1.21304329761793E-07	0.0000214405402853968

## Sheet: ATA+(b) vs. HC
initial_alias	converted_alias ENSEMBL_ID	Protein name	logFC	P.Value	adj.P.Val
RAB8B	ENSG00000166128	RAB8B	3.27555	0.0000161081907276137	0.00310595204847897
MBNL1	ENSG00000152601	MBNL1	2.81226	0.000325054309098974	0.0101388263176312
SRP9	ENSG00000143742	SRP09	2.22274	0.00214489970855401	0.028433326761519
PIP4K2A	ENSG00000150867	PI42A	2.20171	0.00235683956041883	0.0302961012584748
TSPO	ENSG00000100300	TSPO	1.94583	0.00373593561212216	0.0380325897611417
CIAPIN1	ENSG00000005194	CPIN1	1.88003	0.0000434574487459097	0.00485122362053023
PAFAH1B2	ENSG00000168092	PA1B2	1.79966	0.00267113419606978	0.0313437942798716
NUDT21	ENSG00000167005	CPSF5	1.68864	0.000550888033394561	0.0126083544192808
SNRPC	ENSG00000124562	RU1C	1.65849	0.000480127045488406	0.0119805819233048
ARPC3	ENSG00000111229	ARPC3	1.56429	0.00254511975965798	0.0313140231426314
MAGOH	ENSG00000162385	MGN	1.56158	0.0000108634526247124	0.0023041383017015
CLINT1	ENSG00000113282	EPN4	1.54232	0.00331378712824796	0.0360097812727426
CHMP1A	ENSG00000131165	CHM1A	1.49905	0.000170869938879083	0.00823670773551216
THYN1	ENSG00000151500	THYN1	1.40384	0.000199993593950205	0.00917584650754121
NDUFA7	ENSG00000267855	NDUA7	1.38986	0.0047817049390849	0.0433849934556174
GALE	ENSG00000117308	GALE	1.35331	0.0000722108283726234	0.00515294670853237
YTHDF3	ENSG00000185728	YTHD3	1.28048	0.000399587287190651	0.0113815281320308
LPP	ENSG00000145012	LPP	1.25119	0.00474372186032245	0.0433849934556174
ATXN2	ENSG00000204842	ATX2	1.20894	0.00260334663620805	0.0313382843804423
DENR	ENSG00000139726	DENR	1.19558	0.00431585574203143	0.0417554426114246
NIPSNAP3A	ENSG00000136783	NPS3A	1.18385	0.0000273439117418913	0.00386642912030343
AFG3L2	ENSG00000141385	AFG32	1.14208	0.000703873127299913	0.0141544622341752
PLCG1	ENSG00000124181	PLCG1	1.14163	0.00211409321433183	0.0284103011918247
FHL3	ENSG00000183386	FHL3	1.13820	0.0000354081081355436	0.00441768219738165
ZRANB2	ENSG00000132485	ZRAB2	1.13405	0.0002163770617599	0.00917584650754121
AP3S1	ENSG00000177879	AP3S1	1.12876	0.000991387320446956	0.0176700210644369
TSPAN6	ENSG00000000003	TSN6	1.12249	0.00518280259178029	0.045052148758877
HIP1R	ENSG00000130787	HIP1R	1.08353	0.000528793568412004	0.0125310354025102
PSMD8	ENSG00000099341	PSMD8	1.08192	0.00577513949300099	0.048224688443524
BRK1	ENSG00000254999	BRK1	1.02752	0.00294640348354683	0.0337801177762315
MAP1S	ENSG00000130479	MAP1S	1.00301	0.00372158284556801	0.0380325897611417
HEBP1	ENSG00000013583	HEBP1	0.99448	0.0037656029466477	0.0380325897611417
		Q5U0L9	0.98418	0.000468566829145514	0.0119805819233048
SMARCC2	ENSG00000139613	SMRC2	0.97825	0.000103800407155763	0.00647531363462863
TPP2	ENSG00000134900	TPP2	0.93659	0.000305545088903912	0.00997017128561843
COX17	ENSG00000138495	COX17	0.92310	0.0045963092183305	0.0433849934556174
CYB5R1	ENSG00000159348	NB5R1	0.88768	0.00285076939297611	0.0330408846038378
NSUN2	ENSG00000037474	NSUN2	0.88365	0.00359697623250527	0.037363431014555
LSS	ENSG00000160285	LSS	0.88198	0.00304209816348412	0.0346897322836011
RBM3	ENSG00000102317	RBM3	0.82572	0.00265703166805427	0.0313437942798716
SNRPB2	ENSG00000125870	RU2B	0.81329	0.0048656794881847	0.0433849934556174
ABCF2	ENSG00000033050	ABCF2	0.77778	0.00563118275062761	0.0473957881511157
SEPTIN8	ENSG00000164402	SEPT8	0.77305	0.0027055118917187	0.031529619353491
DBI	ENSG00000155368	ACBP	0.76833	0.00254536007381832	0.0313140231426314
PPP5C	ENSG00000011485	PPP5	0.76282	0.00405794719967561	0.0396631613387649
RAI14	ENSG00000039560	RAI14	0.69590	0.00375155236878649	0.0380325897611417
TOP2B	ENSG00000077097	TOP2B	0.67649	0.000316317991174757	0.0101388263176312
UBE2K	ENSG00000078140	UBE2K	0.64927	0.00385987311114974	0.0386160491562603
PTMA	ENSG00000187514	PTMA	0.64245	0.000446003635883913	0.0117515031267061
RPS24	ENSG00000138326	RS24	0.61576	0.00472584537352483	0.0433849934556174
RPS15	ENSG00000115268	RS15	0.57547	0.00234266594285817	0.0302961012584748
TBCA	ENSG00000171530	TBCA	0.57188	0.000566403195307149	0.012780225289856
HNRNPM	ENSG00000099783	M0QZM1	0.49223	0.00532455262662134	0.0459080330124547
TPM4	ENSG00000167460	A0A2R8YHD2	0.48761	4.67539446899252E-08	0.0000991651166873314
TAGLN	ENSG00000149591	TAGL	0.43952	0.00212976798184825	0.0284103011918247
RPS26	ENSG00000197728	RS26	0.43406	0.000368444088340306	0.0111275617221788
RPS15A	ENSG00000134419	RS15A	0.43230	0.00091325363892811	0.0166983704152286
TAGLN2	ENSG00000158710	TAGL2	0.42115	0.0000096888905798555	0.00228334854665261
TPM2	ENSG00000198467	A7XZE4	0.41616	9.7180496428849E-07	0.000515299582313972
		H3BN98	0.41320	0.0010510447429758	0.0182726713102596
BCAP31	ENSG00000185825	BAP31	0.40387	0.000372492636621733	0.0111275617221788
SFN	ENSG00000175793	1433S	0.37489	0.00388736608123815	0.0386160491562603
PSMC3	ENSG00000165916	PRS6A	0.36692	0.00121411039719786	0.0199065474059176
RPS21	ENSG00000171858	RS21	0.35446	5.01703812987246E-07	0.000354704595781983
RPS7	ENSG00000171863	RS7	0.35321	0.0000253388873105702	0.00386642912030343
		Q15657	0.35047	0.000157407348192316	0.00815179234662677
MSN	ENSG00000147065	MOES	0.35036	0.00104806517653211	0.0182726713102596
RPS19	ENSG00000105372	RS19	0.34085	0.00354126030101695	0.037183233160678
TPM1	ENSG00000140416	H7BYY1	0.33555	0.000514392501570456	0.0123980283617152
HMGB2	ENSG00000164104	HMGB2	0.33314	0.000930538215662409	0.0167260301306777
RPS25	ENSG00000118181	RS25	0.32783	0.0000802255693062604	0.00531745101558057
ELOC	ENSG00000154582	ELOC	0.32635	0.000288405307737674	0.00997017128561843
UCHL1	ENSG00000154277	UCHL1	0.32309	0.0000686953831840826	0.00515294670853237
TPM3	ENSG00000143549	A0A087WWU8	0.31290	0.0000530545597831441	0.00515294670853237
LDHB	ENSG00000111716	LDHB	0.31224	0.000079772061414633	0.00531745101558057
EIF5A	ENSG00000132507	IF5A1	0.31120	1.26435896220629E-06	0.000536341071767906
TPM4	ENSG00000167460	TPM4	0.30980	0.000025757964104548	0.00386642912030343
RPS27	ENSG00000177954	RS27	0.29736	0.000233655268323908	0.0092132796473949
AKR1B1	ENSG00000085662	ALDR	0.29466	0.000407824676112371	0.0113815281320308
PSMA6	ENSG00000100902	PSA6	0.28667	0.0000727743229224437	0.00515294670853237
		M0QYT0	0.27843	0.00141024030561446	0.0216747803493353
PPIA	ENSG00000196262	PPIA	0.27727	0.00230139259107215	0.0299463416298407
RPL24	ENSG00000114391	RL24	0.27266	0.00178014409437879	0.0255113893525502
CALM1	ENSG00000198668	CALM1	0.26846	0.000120132494574728	0.00670529002613151
SH3BGRL3	ENSG00000142669	SH3L3	0.25611	0.00392834090875066	0.0386160491562603
YWHAZ	ENSG00000164924	1433Z	0.24228	0.00166776731990295	0.0243475916397743
NONO	ENSG00000147140	NONO	0.24086	0.00592473701622799	0.0492798714173316
VASP	ENSG00000125753	VASP	0.23964	0.00184825445418877	0.0259612430287045
RPL3	ENSG00000100316	RL3	0.23918	0.000439155962317184	0.0117515031267061
CD44	ENSG00000026508	CD44	0.23827	0.00318393848571559	0.0355922165715756
EEF1G	ENSG00000254772	EF1G	0.22893	0.00112923522030034	0.0191608632180561
CCT2	ENSG00000166226	TCPB	0.22743	0.0000575245133291642	0.00515294670853237
HMGB1	ENSG00000189403	HMGB1	0.22714	0.000442727398996995	0.0117515031267061
FUS	ENSG00000089280	FUS	0.22634	0.00468028444701352	0.0433849934556174
RHOA	ENSG00000067560	RHOA	0.22556	0.0000662082422884792	0.00515294670853237
RAC3	ENSG00000169750	RAC3	0.22362	0.00188905898378794	0.0261875431674132
RDX	ENSG00000137710	RADI	0.22359	0.000768555955140385	0.0149551117509427
GLOD4	ENSG00000167699	GLOD4	0.22178	0.00182285585918604	0.0257751818488906
PGAM1	ENSG00000171314	PGAM1	0.22115	0.000208130557371353	0.00917584650754121
PLS3	ENSG00000102024	PLST	0.21856	0.0000206708606846558	0.00365357462601292
HP1BP3	ENSG00000127483	HP1B3	0.21782	0.00104940085696729	0.0182726713102596
EZR	ENSG00000092820	EZRI	0.21536	0.000110777418530369	0.00670529002613151
RPS11	ENSG00000142534	RS11	0.21139	0.000843988136149909	0.015897186731509
DSTN	ENSG00000125868	DEST	0.20842	0.00475172631022899	0.0433849934556174
SARS1	ENSG00000031698	SYSC	0.20766	0.00023833033253745	0.0092132796473949
RPL12	ENSG00000197958	RL12	0.19926	0.0036132198463193	0.037363431014555
SFPQ	ENSG00000116560	SFPQ	0.19842	0.000058811289533673	0.00515294670853237
PNP	ENSG00000198805	PNPH	0.19475	0.00558626109283538	0.0473938391116154
ACTR2	ENSG00000138071	ARP2	0.19162	0.0016759775480467	0.0243475916397743
MDH1	ENSG00000014641	MDHC	0.19014	0.00193059224191787	0.0265895204227779
GSTO1	ENSG00000148834	GSTO1	0.18744	0.00488757450409026	0.0433849934556174
RPS18	ENSG00000231500	RS18	0.18241	0.00493041494513211	0.043572542077605
ILK	ENSG00000166333	ILK	0.18075	0.0035054288980242	0.0371750734635466
SYNCRIP	ENSG00000135316	HNRPQ	0.17661	0.00228886563836586	0.0299463416298407
ACTN4	ENSG00000130402	ACTN4	0.16946	7.79334934069806E-06	0.00206621174395257
NME2	ENSG00000243678	NDKB	0.16820	0.00393261038083556	0.0386160491562603
YWHAH	ENSG00000128245	1433F	0.16576	0.00258941646423615	0.0313382843804423
CAP1	ENSG00000131236	CAP1	0.16411	0.00341717741777292	0.036613873514337
FHL2	ENSG00000115641	FHL2	0.16179	0.0026239515584069	0.0313382843804423
YWHAE	ENSG00000108953	1433E	0.16107	0.00433106901202895	0.0417554426114246
PML	ENSG00000140464	PML	0.16051	0.00485341083542804	0.0433849934556174
STRAP	ENSG00000023734	STRAP	0.15661	0.00319882087364546	0.0355922165715756
HNRNPC	ENSG00000092199	G3V4C1	0.15382	0.00348689727038168	0.0371643673893444
CTNND1	ENSG00000198561	CTND1	0.14919	0.000635123187237548	0.0137306484922107
EEF2	ENSG00000167658	EF2	0.14832	0.000282405515086408	0.00997017128561843
ACTN1	ENSG00000072110	ACTN1	0.14470	0.0000643006546105082	0.00515294670853237
CLIC4	ENSG00000169504	CLIC4	0.13960	0.00186516740174272	0.0260264477572125
RHOC	ENSG00000155366	RHOC	0.13701	0.000707389437445815	0.0141544622341752
PRDX6	ENSG00000117592	PRDX6	0.13424	0.000846950542508495	0.015897186731509
NME1	ENSG00000239672	NDKA	0.13350	0.00332457536515629	0.0360097812727426
MYH10	ENSG00000133026	MYH10	0.13024	0.00255413767264273	0.0313140231426314
PA2G4	ENSG00000170515	PA2G4	0.12628	0.00181268177175327	0.0257751818488906
MYH9	ENSG00000100345	MYH9	0.11571	0.00240434909375496	0.0305973944800983
TGM2	ENSG00000198959	TGM2	0.11459	0.000908893672689804	0.0166983704152286
HSP90AA1	ENSG00000080824	HS90A	0.10583	0.00212784320818865	0.0284103011918247
ANXA2	ENSG00000182718	ANXA2	0.10431	0.00543022423061567	0.0464415548110316
ESYT1	ENSG00000139641	ESYT1	-0.12333	0.00328568119299423	0.0360097812727426
ACSL3	ENSG00000123983	ACSL3	-0.14074	0.00161630589956599	0.0239733203704857
HSPA1A	ENSG00000204389	HS71A	-0.14107	0.00262999274857083	0.0313382843804423
CKAP4	ENSG00000136026	CKAP4	-0.14947	0.00471983398072756	0.0433849934556174
TUFM	ENSG00000178952	EFTU	-0.15149	0.00539165415261214	0.046298374322633
HSP90B1	ENSG00000166598	ENPL	-0.16784	0.000337557918692692	0.0103762368919884
ATP1A1	ENSG00000163399	AT1A1	-0.17531	0.00328553339965235	0.0360097812727426
PECAM1	ENSG00000261371	PECA1	-0.18511	0.00355946142928953	0.0371902349336114
HSD17B4	ENSG00000133835	DHB4	-0.18608	0.00506039425512622	0.0441691202268425
PDIA6	ENSG00000143870	PDIA6	-0.18853	0.00022496181913821	0.00917584650754121
UPF1	ENSG00000005007	RENT1	-0.19169	0.00562702173843058	0.0473957881511157
PRDX4	ENSG00000123131	PRDX4	-0.19294	0.0048706930883271	0.0433849934556174
TRAP1	ENSG00000126602	TRAP1	-0.19613	0.000754493770452387	0.0148174193252733
ITGA2	ENSG00000164171	ITA2	-0.19743	0.00446268033867396	0.0428296153770474
SUCLA2	ENSG00000136143	SUCB1	-0.20065	0.00135706129386717	0.0213209407725353
PLOD1	ENSG00000083444	PLOD1	-0.20207	0.000778643957699447	0.0150136712207321
AGPS	ENSG00000018510	ADAS	-0.21181	0.00555260224600871	0.0472974673244356
MBOAT7	ENSG00000125505	MBOA7	-0.21353	0.00267478866791926	0.0313437942798716
		B4DI68	-0.21427	0.00123384686948857	0.0199770168716431
HYOU1	ENSG00000149428	HYOU1	-0.21948	0.00210434715228519	0.0284103011918247
IDH2	ENSG00000182054	IDHP	-0.22423	0.0013420241135193	0.0213209407725353
U2AF2	ENSG00000063244	U2AF2	-0.22579	0.000692294601672777	0.0141544622341752
ND5	ENSG00000198786	ECHM	-0.22714	0.00122010898763285	0.0199065474059176
ATP2A2	ENSG00000174437	AT2A2	-0.23003	0.000241601377510939	0.0092132796473949
ERAP1	ENSG00000164307	ERAP1	-0.23020	0.0047042237422368	0.0433849934556174
STOML2	ENSG00000165283	STML2	-0.23303	0.00137235995379191	0.0214027607499459
SUCLG2	ENSG00000172340	SUCB2	-0.23453	0.000273892796746723	0.00997017128561843
FDXR	ENSG00000161513	ADRO	-0.24414	0.000165265002784041	0.00815179234662677
DECR1	ENSG00000104325	DECR	-0.24462	0.000220686936965365	0.00917584650754121
HSPA5	ENSG00000044574	BIP	-0.24482	0.000160828134456123	0.00815179234662677
HSPD1	ENSG00000144381	CH60	-0.24622	0.00478154876534184	0.0433849934556174
GLUD1	ENSG00000148672	DHE3	-0.24627	0.00244638708340357	0.0307028816798756
SCP2	ENSG00000116171	SCP2	-0.24634	0.000300915338009209	0.00997017128561843
ATP6V1B2	ENSG00000147416	VATB2	-0.24663	0.00391967242383742	0.0386160491562603
IKBIP	ENSG00000166130	IKIP	-0.25041	0.0052750256132352	0.0456666503088647
AP1M1	ENSG00000072958	AP1M1	-0.25203	0.00246680029657213	0.0307769613472323
SFXN3	ENSG00000107819	SFXN3	-0.25417	0.0050018507383244	0.0440204374107305
RDH11	ENSG00000072042	RDH11	-0.25710	0.00127756648765297	0.0205281706084239
FN1	ENSG00000115414	FINC	-0.25750	0.000448784419266003	0.0117515031267061
PDHA1	ENSG00000131828	ODPA	-0.26401	0.000590638298736524	0.0130494149127101
IDH3A	ENSG00000166411	IDH3A	-0.26522	0.00428414529100129	0.0416819823954758
ATP5PB	ENSG00000116459	AT5F1	-0.26556	0.00567834726544371	0.0476038519763088
MOGS	ENSG00000115275	MOGS	-0.26642	0.000883981620570978	0.0164467106774653
ANXA3	ENSG00000138772	ANXA3	-0.26652	0.00287818144116549	0.0331772980256088
HSPG2	ENSG00000142798	PGBM	-0.26761	0.0000728846776312924	0.00515294670853237
		A0A384MR03	-0.27007	0.000264758725503339	0.00985181152267686
GLG1	ENSG00000090863	GSLG1	-0.27091	0.000209886144576035	0.00917584650754121
HSD17B12	ENSG00000149084	DHB12	-0.28062	0.0016145715233044	0.0239733203704857
ETHE1	ENSG00000105755	ETHE1	-0.28283	0.0011605908874341	0.0193990498167058
HADHA	ENSG00000084754	ECHA	-0.28312	0.00116156498195268	0.0193990498167058
SEC62	ENSG00000008952	SEC62	-0.28326	0.00341798536343175	0.036613873514337
GALNT2	ENSG00000143641	GALT2	-0.28642	0.00362888580339384	0.037363431014555
RPN1	ENSG00000163902	RPN1	-0.28644	0.00242355599842363	0.0305973944800983
UBQLN1	ENSG00000135018	UBQL1	-0.29096	0.00457689429429646	0.0433849934556174
MLEC	ENSG00000110917	MLEC	-0.29249	0.000186130804268821	0.00877296524120376
SLC25A11	ENSG00000108528	M2OM	-0.29679	0.00332763655325674	0.0360097812727426
CPT1A	ENSG00000110090	CPT1A	-0.30059	0.000217310035135152	0.00917584650754121
CAT	ENSG00000121691	CATA	-0.31057	0.0020605452855434	0.0281962358105648
APMAP	ENSG00000101474	APMAP	-0.31104	0.0000418496230803799	0.00485122362053023
GLUD1	ENSG00000148672	Q14400	-0.31316	0.00471398442330924	0.0433849934556174
SDCBP	ENSG00000137575	SDCB1	-0.31712	0.00260405999209155	0.0313382843804423
NCEH1	ENSG00000144959	NCEH1	-0.32015	0.00382946349804587	0.038494275257608
SQOR	ENSG00000137767	SQOR	-0.32535	0.000572587718494575	0.0127837742202841
PBXIP1	ENSG00000163346	PBIP1	-0.33284	0.000053082089440236	0.00515294670853237
MTCH2	ENSG00000109919	MTCH2	-0.33383	0.00109093022169935	0.0186601854856799
HSDL2	ENSG00000119471	HSDL2	-0.33828	0.000703291718364024	0.0141544622341752
ERGIC1	ENSG00000113719	ERGI1	-0.33866	0.00483932308424506	0.0433849934556174
COMT	ENSG00000093010	COMT	-0.34367	0.00029900592206676	0.00997017128561843
VDAC2	ENSG00000165637	VDAC2	-0.34493	0.00175632014304897	0.0253411906354208
NOMO2	ENSG00000185164	NOMO2	-0.34528	0.000824298710503273	0.0157507888736707
RPN2	ENSG00000118705	RPN2	-0.34742	0.000426512350507877	0.0117484765639897
ATP6V0D1	ENSG00000159720	VA0D1	-0.34893	0.000690044094135571	0.0141544622341752
VDAC1	ENSG00000213585	VDAC1	-0.35368	0.00119086011111476	0.0197329241849563
ERGIC3	ENSG00000125991	ERGI3	-0.35611	0.00242309294404103	0.0305973944800983
DAD1	ENSG00000129562	DAD1	-0.35991	0.000924600169596301	0.0167260301306777
UQCRFS1	ENSG00000169021	UCRI	-0.35998	0.000753461865484765	0.0148174193252733
CYB5B	ENSG00000103018	CYB5B	-0.36117	0.00147993092192994	0.022582255290744
ATP5PD	ENSG00000167863	ATP5H	-0.36370	0.00012011070131084	0.00670529002613151
UQCRC2	ENSG00000140740	QCR2	-0.37060	0.00011959369453102	0.00670529002613151
EMC1	ENSG00000127463	EMC1	-0.39098	0.00157093606707411	0.0237510762205847
MGST1	ENSG00000008394	MGST1	-0.41073	0.000381209958332461	0.0112298100225437
NDUFV2	ENSG00000178127	NDUV2	-0.41547	0.000682899865099546	0.0141544622341752
VDAC3	ENSG00000078668	VDAC3	-0.42729	0.000552841565767618	0.0126083544192808
SSR4	ENSG00000180879	SSRD	-0.43103	0.00135267471086242	0.0213209407725353
UQCRC1	ENSG00000010256	QCR1	-0.44104	0.0016574084782416	0.0243475916397743
CAV2	ENSG00000105971	CAV2	-0.47505	0.000140394595811853	0.00763530609530618
EDIL3	ENSG00000164176	EDIL3	-0.48090	0.000243254908182043	0.0092132796473949
UBQLN2	ENSG00000188021	UBQL2	-0.50414	0.00315213048125655	0.0355620678231125
HM13	ENSG00000101294	HM13	-0.54516	0.00488873806501299	0.0433849934556174
PTTG1IP	ENSG00000183255	PTTG	-0.59723	0.0000723019159659668	0.00515294670853237
EMC7	ENSG00000134153	EMC7	-0.59807	0.00311168151034741	0.0352934571307318
H2BC9	ENSG00000275713	H2B1H	-0.60915	0.00483812611513494	0.0433849934556174
H2AX	ENSG00000188486	H2AX	-0.68445	0.000512531583042722	0.0123980283617152
H2AC21	ENSG00000184270	H2A2B	-0.72152	0.000637207335962746	0.0137306484922107
WBP2	ENSG00000132471	WBP2	-0.72527	0.00138270222253824	0.0214066526569607
ABCD3	ENSG00000117528	ABCD3	-0.73719	0.000496916298482434	0.0122553426637354
H2AC7	ENSG00000196866	H2A1D	-0.76081	0.000475691900562269	0.0119805819233048
H2AC14	ENSG00000276368	H2A1J	-0.76814	0.000479557229649689	0.0119805819233048
AHSG	ENSG00000145192	FETUA	-0.78280	0.000405291853909851	0.0113815281320308
ADAM15	ENSG00000143537	ADA15	-0.79010	0.000289911154608142	0.00997017128561843
H2AC6	ENSG00000180573	H2A1C	-0.80186	0.000299363093403151	0.00997017128561843
TMEM165	ENSG00000134851	TM165	-0.85444	0.00218717190497568	0.0288136124872883
A2M	ENSG00000175899	A2MG	-0.98401	0.00320514538669068	0.0355922165715756
DNAJC13	ENSG00000138246	DJC13	-0.98455	0.000532048950906311	0.0125310354025102
ALB	ENSG00000163631	ALBU	-1.02314	0.000398881280945827	0.0113815281320308
CSTA	ENSG00000121552	CYTA	-1.20562	0.00157892585907706	0.0237510762205847
GC	ENSG00000145321	VTDB	-1.29801	0.005025399066194	0.0440449232206507
DCD	ENSG00000161634	DCD	-1.31080	5.15765934806688E-06	0.00156277078246426
LMF2	ENSG00000100258	LMF2	-1.35778	0.00353642319113681	0.037183233160678
C3	ENSG00000125730	CO3	-1.41740	0.0000969047954445736	0.0062283354890285
HBA1	ENSG00000206172	HBA	-1.52503	0.0000315626652339414	0.00418402581007436
KRT13	ENSG00000171401	K1C13	-1.56249	0.000164839503870237	0.00815179234662677
ITIH2	ENSG00000151655	ITIH2	-1.73891	0.00064089306965057	0.0137306484922107
ITIH3	ENSG00000162267	ITIH3	-1.86214	0.00108455905055445	0.0186601854856799
AFP	ENSG00000081051	FETA	-1.88309	0.000322281254101569	0.0101388263176312
PLG	ENSG00000122194	A0A0F7G8J1	-2.05975	1.64068387671381E-07	0.0001739945251255
PLG	ENSG00000122194	PLMN	-2.48908	0.000656695303397645	0.013928507385064
APOC3	ENSG00000110245	APOC3	-2.58454	0.000537635182285918	0.0125310354025102
COL1A2	ENSG00000164692	CO1A2	-2.83500	3.65592770752312E-06	0.00129237044460942

## Sheet: ATA+(a) vs. HC
initial_alias	converted_alias ENSEMBL_ID	Protein name	logFC	P.Value	adj.P.Val
NUCKS1	ENSG00000069275	NUCKS	3.07488	0.000140009458859899	0.000986578279873242
RAB8B	ENSG00000166128	RAB8B	2.70016	0.00060517635485794	0.00316955905497483
STAM	ENSG00000136738	STAM1	2.55283	6.81374881201745E-11	4.84205431054627E-08
MBNL1	ENSG00000152601	MBNL1	2.41632	0.00171531818241055	0.00772439461760676
NACA	ENSG00000196531	NACA	2.03035	1.65580287962082E-07	6.25444801772697E-06
SLC16A3	ENSG00000141526	MOT4	1.94531	0.00040768768940303	0.00228758092387256
MAGOH	ENSG00000162385	MGN	1.93872	1.02361884749375E-09	2.1600898667859E-07
TECR	ENSG00000099797	TECR	1.93484	0.0000336105460973825	0.000325515836860951
TC4		Q96QB7	1.88175	0.00889479504455929	0.0292948141141464
SRP9	ENSG00000143742	SRP09	1.76139	0.0161518560466259	0.0476468521208533
MIA3	ENSG00000154305	TGO1	1.59426	0.0118483634709672	0.0370654556370524
TMEM205	ENSG00000105518	TM205	1.51877	0.0049483072380318	0.0180332640066417
AP2S1	ENSG00000042753	AP2S1	1.46849	2.14682523755043E-07	7.11471301381948E-06
SRSF5	ENSG00000100650	SRSF5	1.45588	0.00278708318065181	0.0112170843001186
SRM	ENSG00000116649	SPEE	1.42150	2.69187639335411E-07	8.27459395696243E-06
NUDT21	ENSG00000167005	CPSF5	1.38987	0.0110747841768761	0.0353227326904574
BPNT1	ENSG00000162813	BPNT1	1.37998	0.00217009868137281	0.00913249861744389
SNRPB2	ENSG00000125870	RU2B	1.33526	3.75400667131846E-08	2.48820254683326E-06
COPS6	ENSG00000168090	CSN6	1.31372	0.000106612687765211	0.000810485701612944
MYH4	ENSG00000264424	MYH4	1.28519	0.0101769108785938	0.0326060845521108
GALE	ENSG00000117308	GALE	1.26457	0.000281205029330052	0.00172380308441919
NIPSNAP3A	ENSG00000136783	NPS3A	1.26110	0.000130650508681913	0.00093935501326894
COPZ1	ENSG00000111481	COPZ1	1.17494	2.03889645861484E-10	7.20749898120345E-08
PARVA	ENSG00000197702	PARVA	1.16147	0.0000136801926079963	0.000162098818556202
SEC23IP	ENSG00000107651	S23IP	1.09588	0.0158457608926924	0.0469397470019561
CIAPIN1	ENSG00000005194	CPIN1	1.08194	0.0130323592690226	0.0401184818716937
RBM12	ENSG00000244462	RBM12	1.07813	0.00119862590408417	0.0056369967684313
SORBS3	ENSG00000120896	VINEX	1.06989	0.00350184165209665	0.0135043748074491
BLVRA	ENSG00000106605	BIEA	1.06486	7.43909276856068E-08	4.03629225459918E-06
MCM4	ENSG00000104738	MCM4	1.05785	0.00143239903940743	0.00657601377182501
SSR3	ENSG00000114850	SSRG	1.05586	0.00140892617932186	0.00649637483987318
CDH5	ENSG00000179776	CADH5	1.03580	0.0101109633564441	0.0324438022375459
KPNA1	ENSG00000114030	IMA5	1.03086	0.00307777807071578	0.0121337681932866
AP3S1	ENSG00000177879	AP3S1	1.02145	0.00287738705205251	0.0114869625401171
SLC3A2	ENSG00000168003	4F2	1.02116	0.00445503434285019	0.0166357884527909
UFM1	ENSG00000120686	UFM1	0.99941	0.00322737108110452	0.0125529579752089
DDB2	ENSG00000134574	DDB2	0.95766	0.00705941776212538	0.0241111514870659
GPX4	ENSG00000167468	GPX4	0.95344	0.000744967787192118	0.00380741367863731
RPL38	ENSG00000172809	RL38	0.94954	9.13164415001654E-11	4.84205431054627E-08
PRAF2	ENSG00000243279	PRAF2	0.93378	0.0144372916431683	0.0434347454966807
CYCS	ENSG00000172115	CYC	0.93310	0.0096353043606016	0.0312484412061712
DYNC1I1	ENSG00000158560	DC1I1	0.92211	0.0133957634853004	0.0409991549095557
ICAM2	ENSG00000108622	ICAM2	0.90663	0.00323145452827161	0.0125529579752089
EPPK1	ENSG00000261150	EPIPL	0.88757	5.49130701699859E-07	0.0000142037343695781
GBA1	ENSG00000177628	GBA1	0.88728	0.00982554436882887	0.0317199080765389
RPL27	ENSG00000131469	RL27	0.87522	1.16507528124992E-10	4.94224934306216E-08
ABHD10	ENSG00000144827	ABHDA	0.87478	0.0000239202212083736	0.00025241188648239
NDUFS2	ENSG00000158864	NDUS2	0.87203	0.000370662790355392	0.00212631777776607
CNN3	ENSG00000117519	CNN3	0.83098	1.44443941140674E-07	5.89164613768016E-06
WWTR1	ENSG00000018408	WWTR1	0.83048	0.00153107857529536	0.00695378513533505
METAP2	ENSG00000111142	MAP2	0.82944	0.0045188434870779	0.0168148544492846
ABHD14B	ENSG00000114779	ABHEB	0.82676	0.00682347775903035	0.0234184406584197
API5	ENSG00000166181	API5	0.82494	0.0000148370427538216	0.000171963757818884
NECTIN2	ENSG00000130202	NECT2	0.81722	0.00995032180458103	0.0319811979089005
GRHPR	ENSG00000137106	GRHPR	0.81679	0.00517946275526373	0.0187148901259189
DDT	ENSG00000099977	DOPD	0.81449	0.00132252142930011	0.0061649845088913
NSUN2	ENSG00000037474	NSUN2	0.80617	0.00855326252924716	0.0284349056810866
UBA3	ENSG00000144744	UBA3	0.79861	0.0149473673663473	0.0446526284282008
PTPN1	ENSG00000196396	PTN1	0.77749	0.0112918466931011	0.0356842156761803
RPS15A	ENSG00000134419	RS15A	0.77549	1.98870794996153E-07	6.91483534732526E-06
PDXK	ENSG00000160209	PDXK	0.76823	0.00601193187519696	0.02118157393238
HMGB3	ENSG00000029993	HMGB3	0.76524	0.00616532915940221	0.0213322400441959
CNP	ENSG00000173786	CN37	0.76262	0.00486555330610623	0.0177928251073299
FAM98A	ENSG00000119812	FA98A	0.75730	0.00616425694679549	0.0213322400441959
CD81	ENSG00000110651	CD81	0.75491	0.0171821768695273	0.0497860616670321
MIF	ENSG00000240972	MIF	0.75429	0.000326474168773677	0.00192883485228125
STAU1	ENSG00000124214	STAU1	0.73743	0.00476826129248293	0.0175581288217991
PLD3	ENSG00000105223	PLD3	0.72836	0.00196186449489975	0.00861514408629889
SMARCC2	ENSG00000139613	SMRC2	0.72754	0.0111864684487504	0.0355187119458079
FEN1	ENSG00000168496	FEN1	0.72628	0.00121425230193095	0.00569785206282202
MYL12A	ENSG00000101608	ML12A	0.72570	2.14549769836257E-09	3.25042901301929E-07
CIRBP	ENSG00000099622	CIRBP	0.72203	0.0000420448481782655	0.0003877266216787
PCBD1	ENSG00000166228	PHS	0.71031	0.00110087848108247	0.0052589262576034
PDCD6	ENSG00000249915	PDCD6	0.70968	0.00615517835659141	0.0213322400441959
TPM4	ENSG00000167460	A0A2R8YHD2	0.70893	8.88082050024016E-11	4.84205431054627E-08
SPARC	ENSG00000113140	SPRC	0.70817	2.64903868472417E-06	0.0000484363021577583
ALCAM	ENSG00000170017	CD166	0.70402	0.00736050682313445	0.0249203968052783
SEC63	ENSG00000025796	SEC63	0.70306	0.00545090861339006	0.0194964201838117
FAU	ENSG00000149806	RS30	0.69562	0.0000044032580275662	0.0000691800761219845
CSNK2A1	ENSG00000101266	CSK21	0.69311	0.00134415320694638	0.00625208103494137
PSMC3	ENSG00000165916	PRS6A	0.69287	2.77828939793611E-06	0.0000491062651085207
PTGS1	ENSG00000095303	PGH1	0.69283	0.00917805036320063	0.0300875499541708
ACP1	ENSG00000143727	PPAC	0.69261	0.000323351700157554	0.00192108951270076
UFD1	ENSG00000070010	UFD1	0.69252	0.00490236782457828	0.01789659579334
MGLL	ENSG00000074416	MGLL	0.68337	0.00666805249441134	0.0229270397493268
AGK	ENSG00000006530	AGK	0.68218	0.000459383006115651	0.00251770376219973
RPS25	ENSG00000118181	RS25	0.68162	1.12027291535337E-09	2.1600898667859E-07
SNRPD1	ENSG00000167088	SMD1	0.67999	3.65099836659625E-06	0.0000614584725043703
CZIB	ENSG00000162384	CZIB	0.67387	0.000045008735434128	0.00041326202534972
SNRPA1	ENSG00000131876	RU2A	0.66506	0.000890424884910307	0.00439207251370875
TXNDC17	ENSG00000129235	TXD17	0.66003	5.99550655131572E-07	0.0000153210474642658
GLO1	ENSG00000124767	LGUL	0.65058	0.0141466092612312	0.0428030788060934
LGALS3	ENSG00000131981	LEG3	0.65027	4.75500701577803E-07	0.0000124510739265002
EIF3K	ENSG00000178982	EIF3K	0.64175	0.00198723274644866	0.00866931122665132
EIF1	ENSG00000173812	EIF1	0.63588	0.0000771245764582938	0.000619625858591065
CCT6B	ENSG00000132141	TCPW	0.63400	1.47961740645881E-08	0.0000014944135805234
ATP13A1	ENSG00000105726	AT131	0.61164	0.0120712956269768	0.0374864099924125
EHD3	ENSG00000013016	EHD3	0.60828	0.000767620808156292	0.00388225423762058
CRK	ENSG00000167193	CRK	0.60150	0.00330913210832176	0.0128312051220301
SRP54	ENSG00000100883	SRP54	0.59749	0.000794205466807414	0.00396355245905535
RPL10A	ENSG00000198755	RL10A	0.59668	2.3158757933556E-08	1.75427591346687E-06
RCC2	ENSG00000179051	RCC2	0.59232	0.00684991512120854	0.0234711954314755
PSMF1	ENSG00000125818	PSMF1	0.58416	0.00979505083410352	0.0316696689316061
RPL27A	ENSG00000166441	RL27A	0.58234	1.87555394646497E-08	1.62495377437688E-06
SAFB	ENSG00000160633	SAFB1	0.58198	0.0002130669107348	0.0013777893831357
BOLA2B	ENSG00000169627	BOLA2	0.58081	0.0026807889970629	0.0108495446096329
		H3BN98	0.56117	0.0000124174080542397	0.000151363922316335
LRRC47	ENSG00000130764	LRC47	0.55772	0.00864957489784519	0.0286652318098901
CSTB	ENSG00000160213	CYTB	0.55064	0.00034395080128483	0.00200417486133276
DDX46	ENSG00000145833	DDX46	0.54369	0.00245061166301884	0.0100342612688474
HNRNPDL	ENSG00000152795	HNRDL	0.54351	0.0000382758229967483	0.000360813424782681
EHD1	ENSG00000110047	EHD1	0.54245	1.1213748084073E-07	4.95507493464974E-06
TACO1	ENSG00000136463	TACO1	0.53844	0.00243306973306148	0.00998170387586732
PPIA	ENSG00000196262	PPIA	0.53575	1.16612671199447E-06	0.0000240131529722356
EIF3F	ENSG00000175390	EIF3F	0.53214	2.28004161341036E-07	7.43995117237443E-06
PON2	ENSG00000105854	PON2	0.53159	0.000141220564641395	0.000991817276835757
PIR	ENSG00000087842	PIR	0.53004	0.0135866914498462	0.041404270926902
AP2A1	ENSG00000196961	AP2A1	0.52819	9.17491985300399E-08	4.30053214854244E-06
CNPY2	ENSG00000257727	CNPY2	0.52813	0.0000677491466417662	0.000554810579255545
SERPINB9	ENSG00000170542	SPB9	0.52667	2.08342547401151E-07	7.01419909583874E-06
MAPK1	ENSG00000100030	MK01	0.52526	2.69794166650185E-06	0.0000486952530380351
AP3B1	ENSG00000132842	AP3B1	0.52212	0.0034077959546882	0.0131896628100249
CAPZA2	ENSG00000198898	CAZA2	0.51653	8.76977172700046E-09	9.78983464893051E-07
UBQLN1	ENSG00000135018	UBQL1	0.51457	0.000326388618614849	0.00192883485228125
ANP32E	ENSG00000143401	AN32E	0.51432	0.00924681469204168	0.0302661943855253
LXN	ENSG00000079257	LXN	0.50975	9.32694383936597E-08	4.30053214854244E-06
GGH	ENSG00000137563	GGH	0.50742	0.000999076008950915	0.0048490622768533
RPSA	ENSG00000168028	RSSA	0.50398	2.14181668929701E-09	3.25042901301929E-07
GART	ENSG00000159131	PUR2	0.50386	0.0000518024680544085	0.000457804311430835
TWF2	ENSG00000247596	TWF2	0.50246	0.0000725371671783651	0.000589468703392001
NAP1L4	ENSG00000205531	NP1L4	0.50169	0.00433417156402895	0.0162992515732365
DDX6	ENSG00000110367	DDX6	0.50072	0.0171219479556083	0.0497471771394257
EEF1G	ENSG00000254772	EF1G	0.49728	5.7175664320974E-09	7.13350494263446E-07
SNRNP200	ENSG00000144028	U520	0.49507	0.000279309189808124	0.0017221360220437
PSMA4	ENSG00000041357	PSA4	0.49376	0.00400990211130527	0.0153243286091504
PSMB2	ENSG00000126067	PSB2	0.49302	1.07873727928096E-06	0.0000228800176935492
FAM114A1	ENSG00000197712	NXP20	0.49290	0.00386126559306428	0.0148096642366896
NUDT5	ENSG00000165609	NUDT5	0.49270	0.0000277064615226295	0.000280258360250201
RSU1	ENSG00000148484	RSU1	0.48765	0.000562393630528814	0.00298956614123211
MAPK3	ENSG00000102882	MK03	0.48576	1.79049188263988E-06	0.0000339074400274927
EIF3B	ENSG00000106263	EIF3B	0.48343	6.99323641242992E-08	3.91706664479792E-06
ST13	ENSG00000100380	F10A1	0.47958	0.00020517114387477	0.00133078897907764
CALM1	ENSG00000198668	CALM1	0.47916	1.86865570274519E-07	0.0000067176588907162
GFPT1	ENSG00000198380	GFPT1	0.47829	0.000308789171381186	0.00183972424859409
PRPS2	ENSG00000101911	PRPS2	0.47682	0.00940093238641219	0.0306288442266978
UCHL1	ENSG00000154277	UCHL1	0.47668	3.84769575991315E-07	0.0000104627727009946
XPNPEP1	ENSG00000108039	XPP1	0.47629	0.00200016359264122	0.00868824902533977
ILF2	ENSG00000143621	ILF2	0.47321	0.0000102062439701869	0.000132642884202972
TBCA	ENSG00000171530	TBCA	0.47228	0.00450143218068122	0.0167795037877414
PSMA7	ENSG00000101182	PSA7	0.47214	3.76075687240079E-09	4.9853533289763E-07
RCN2	ENSG00000117906	RCN2	0.46858	0.000833740740241275	0.00414136793923125
AP2A2	ENSG00000183020	AP2A2	0.46827	2.71472514483023E-06	0.0000486952530380351
COPE	ENSG00000105669	COPE	0.46721	0.000009029202222827	0.000119832835728302
PRDX5	ENSG00000126432	PRDX5	0.46696	6.49925546961104E-07	0.0000158397388761893
UROD	ENSG00000126088	DCUP	0.46057	0.00519409291628054	0.0187358351622977
PRDX2	ENSG00000167815	PRDX2	0.45983	7.08648509232066E-07	0.0000168881290795642
RPLP2	ENSG00000177600	RLA2	0.45747	3.10536008248214E-07	0.000009276716528091
ACOX1	ENSG00000161533	ACOX1	0.45571	0.0169107420255746	0.0492687964783567
NPEPPS	ENSG00000141279	PSA	0.45558	0.0000010768394379947	0.0000228800176935492
TPM2	ENSG00000198467	A7XZE4	0.45492	1.22430903468763E-06	0.0000247310425006902
ATP5ME	ENSG00000169020	ATP5I	0.45155	0.000155041178203191	0.00106766993171743
RPL12	ENSG00000197958	RL12	0.45088	9.04135257845188E-07	0.0000206201170095661
CAPN1	ENSG00000014216	CAN1	0.45046	9.13636006789507E-08	4.30053214854244E-06
DDX5	ENSG00000108654	DDX5	0.44600	1.26054608550235E-06	0.00002522281365425
UQCRH	ENSG00000173660	QCR6	0.44579	0.00517290732104515	0.0187148901259189
COPS2	ENSG00000166200	CSN2	0.44310	0.0131246837282158	0.0402857513567957
EIF2S1	ENSG00000134001	IF2A	0.44042	7.01784688836968E-08	3.91706664479792E-06
MANF	ENSG00000145050	MANF	0.43982	0.0000402053312722103	0.000374015384334904
PSMD1	ENSG00000173692	PSMD1	0.43875	8.62313261898569E-08	4.30053214854244E-06
MAPRE1	ENSG00000101367	MARE1	0.43292	1.98190278072374E-07	6.91483534732526E-06
CACYBP	ENSG00000116161	CYBP	0.43048	8.98856826315731E-08	4.30053214854244E-06
SNX6	ENSG00000129515	SNX6	0.42628	0.00445329463843163	0.0166357884527909
CTNNA2	ENSG00000066032	CTNA2	0.42613	0.0000817756152987854	0.000652052932513999
ANP32A	ENSG00000140350	AN32A	0.42606	7.71398027344696E-08	4.03629225459918E-06
DYNLL1	ENSG00000088986	DYL1	0.42526	0.000575471743931584	0.00305143892219722
RPS19	ENSG00000105372	RS19	0.42206	0.0007548894039969	0.00383961732824323
CARM1	ENSG00000142453	CARM1	0.41955	0.00306695566249846	0.0121136181753431
NANS	ENSG00000095380	SIAS	0.41953	0.000018764718842033	0.000207291503458083
PAK2	ENSG00000180370	PAK2	0.41561	0.0000248405414454015	0.000260422559258649
TNPO1	ENSG00000083312	TNPO1	0.41210	0.0000975517107513593	0.000755135687969464
AP2M1	ENSG00000161203	AP2M1	0.41006	0.0000116412891394327	0.000143553338748469
ANXA5	ENSG00000164111	ANXA5	0.40845	4.22752181426056E-06	0.0000673276895695204
GOT2	ENSG00000125166	AATM	0.40721	0.0000111967589454865	0.000140136085682144
EFHD2	ENSG00000142634	EFHD2	0.40704	1.27641650902952E-06	0.0000253016767817907
NNT	ENSG00000112992	NNTM	0.40468	0.000233846471155379	0.00148499510575017
IDE	ENSG00000119912	IDE	0.40373	0.0119405268159506	0.0371635991202718
RHOC	ENSG00000155366	RHOC	0.40317	1.85669798787446E-08	1.62495377437688E-06
ARPC2	ENSG00000163466	ARPC2	0.40315	9.29452174508378E-07	0.000020751242759287
PRDX6	ENSG00000117592	PRDX6	0.40189	3.97803914943314E-08	2.55679425331748E-06
CAVIN3	ENSG00000170955	CAVN3	0.40107	0.000158092859616637	0.00108516166746565
		A0A1U9X8Y4	0.39839	5.69902844119291E-06	0.0000839419397484039
ACO1	ENSG00000122729	ACOHC	0.39837	0.0000216466829309204	0.000233058956834935
PDCD5	ENSG00000105185	PDCD5	0.39549	0.000167015194817076	0.00112877557202977
MCM3	ENSG00000112118	MCM3	0.39538	0.016020240170485	0.0473244142083548
TXNRD1	ENSG00000198431	TRXR1	0.39457	7.46461543455797E-07	0.0000175916103741083
SAR1A	ENSG00000079332	SAR1A	0.39442	0.0000473677260408009	0.000427518923117186
HNRNPD	ENSG00000138668	HNRPD	0.39334	2.49106168175289E-07	7.88588332387743E-06
NAPA	ENSG00000105402	SNAA	0.39308	0.0000033410739911756	0.0000571485317361568
SEPTIN2	ENSG00000168385	SEPT2	0.39153	1.19780167307066E-06	0.0000244282437363738
RPS3	ENSG00000149273	RS3	0.38909	2.41119900524061E-08	1.76350106555701E-06
SYNCRIP	ENSG00000135316	HNRPQ	0.38741	0.0000108753042765956	0.000138122876471014
PSMC1	ENSG00000100764	PRS4	0.38620	1.64568524843815E-07	6.25444801772697E-06
RAB2A	ENSG00000104388	RAB2A	0.38461	0.000375625691229828	0.00214744498948373
SAMM50	ENSG00000100347	SAM50	0.38417	0.0149420044410732	0.0446526284282008
AP3M1	ENSG00000185009	AP3M1	0.38358	0.000446865055443406	0.00246182021453367
POFUT1	ENSG00000101346	OFUT1	0.38267	0.000397310090155679	0.00224120931175584
ANXA1	ENSG00000135046	ANXA1	0.38225	4.83929200274693E-10	1.17967330274537E-07
MAT2A	ENSG00000168906	METK2	0.38176	3.57855310339601E-07	9.86080130908258E-06
H1-10	ENSG00000184897	H1X	0.38077	0.000121315195077656	0.000890344390172003
AK2	ENSG00000004455	KAD2	0.37962	0.00198884393306782	0.00866931122665132
TPM1	ENSG00000140416	H7BYY1	0.37956	0.000281005067726769	0.00172380308441919
GSTP1	ENSG00000084207	GSTP1	0.37908	5.16890290934529E-06	0.0000783088790765812
CTNNB1	ENSG00000168036	CTNB1	0.37750	8.99631019127972E-07	0.0000206201170095661
HRAS	ENSG00000174775	RASH	0.37704	1.40892191196472E-06	0.0000274158107823594
SNU13	ENSG00000100138	NH2L1	0.37553	0.0000117450672075951	0.000143995881776353
SCARB2	ENSG00000138760	SCRB2	0.37285	0.00236605576325398	0.00984000838012095
RBM25	ENSG00000119707	RBM25	0.36980	0.0000309175016150484	0.000303592689469989
CYB5R3	ENSG00000100243	NB5R3	0.36829	0.00931114323735806	0.0303829766252868
LRRC59	ENSG00000108829	LRC59	0.36742	5.90554449769932E-06	0.0000846328370244612
PSMA6	ENSG00000100902	PSA6	0.36519	2.53546598129118E-06	0.0000468096177340716
GANAB	ENSG00000089597	GANAB	0.36488	0.000364243402852433	0.00210033661164541
SERPINH1	ENSG00000149257	SERPH	0.36446	0.000125748924890227	0.00091340229346634
DDB1	ENSG00000167986	DDB1	0.36379	2.30492621212972E-08	1.75427591346687E-06
ACTB	ENSG00000075624	A0A2R8YEA7	0.36355	0.0000739440065638605	0.000598607778328046
XRCC6	ENSG00000196419	XRCC6	0.36103	7.80235655061604E-08	4.03629225459918E-06
CLIC1	ENSG00000213719	CLIC1	0.36098	0.000011298100260088	0.000140136085682144
SBDS	ENSG00000126524	SBDS	0.35657	0.000195152989706699	0.00128191906129505
MTPN	ENSG00000105887	MTPN	0.35620	0.000224846883495828	0.00144152320965303
CBR1	ENSG00000159228	CBR1	0.35585	0.000224961896461647	0.00144152320965303
RPS16	ENSG00000105193	RS16	0.35527	0.0000925569861802213	0.000724403570805348
MVP	ENSG00000013364	MVP	0.35403	6.81116045349193E-09	8.02581740103133E-07
ENO2	ENSG00000111674	ENOG	0.35290	0.000342738588404683	0.00200261307439761
DCTN2	ENSG00000175203	DCTN2	0.34786	4.09390547499808E-06	0.0000657816175187191
RAB5A	ENSG00000144566	RAB5A	0.34579	0.000195219168693211	0.00128191906129505
GDI2	ENSG00000057608	GDIB	0.34555	3.37727723640424E-08	0.0000023877350061378
EIF3G	ENSG00000130811	EIF3G	0.34431	0.0000991832403307961	0.000762201640368183
SLC25A5	ENSG00000005022	ADT2	0.34393	0.00950431675659852	0.0309181838048243
GLRX3	ENSG00000108010	GLRX3	0.34262	0.000284578891703304	0.00173945772133345
CPNE3	ENSG00000085719	CPNE3	0.34165	0.0000257951103186273	0.000266295498176328
EEF1A1	ENSG00000156508	EF1A1	0.34118	1.30033837506548E-09	2.29834807792824E-07
		B4DVJ0	0.34091	3.69454979978133E-06	0.0000617018907506788
HARS1	ENSG00000170445	HARS1	0.33812	4.59199426342526E-07	0.0000121745247909062
PPA2	ENSG00000138777	IPYR2	0.33789	0.00108027726899082	0.00520742747165804
ANXA2	ENSG00000182718	ANXA2	0.33780	2.11990254433203E-08	1.72935126789547E-06
PFKP	ENSG00000067057	PFKAP	0.33775	0.0000283507963803937	0.000284985967406707
APRT	ENSG00000198931	APT	0.33683	0.00178620890475704	0.00795913673737328
SRSF7	ENSG00000115875	SRSF7	0.33661	0.0000586238844647247	0.00049738422670207
CAPZA1	ENSG00000116489	CAZA1	0.33595	6.08655754221303E-08	3.58599681862051E-06
CFL2	ENSG00000165410	COF2	0.33533	2.53800379039049E-06	0.0000468096177340716
UBE2L3	ENSG00000185651	UB2L3	0.33501	0.0000342870655395121	0.000330558481860478
AHCY	ENSG00000101444	SAHH	0.33425	0.0000303953146436979	0.000301254497005996
OTUB1	ENSG00000167770	OTUB1	0.33363	0.0000112584785939368	0.000140136085682144
DEK	ENSG00000124795	DEK	0.33244	0.0000856723141597742	0.000680565461920903
USP14	ENSG00000101557	UBP14	0.33096	0.00301810493092927	0.0119652346887869
HMGB1	ENSG00000189403	HMGB1	0.33007	6.24050714191047E-06	0.0000882407709866141
CD9	ENSG00000010278	CD9	0.32825	0.00176044980164633	0.00787745575799973
CCT6A	ENSG00000146731	TCPZ	0.32741	9.80618526389437E-09	0.000001039945947236
ADSS2	ENSG00000035687	PURA2	0.32731	0.000056048273843182	0.000481289023568376
RAB5B	ENSG00000111540	RAB5B	0.32478	0.000521908659904674	0.00279537441327731
CTSA	ENSG00000064601	PPGB	0.31924	0.0000686743291131232	0.000560224046342055
PEBP1	ENSG00000089220	PEBP1	0.31913	0.0000514187939235529	0.000456314903396886
ACOT7	ENSG00000097021	BACH	0.31888	0.000486710569259714	0.00264018700102264
GAPDH	ENSG00000111640	G3P	0.31875	2.0815736296624E-07	7.01419909583874E-06
EPB41L3	ENSG00000082397	E41L3	0.31778	1.99114921978426E-06	0.000037373694647455
DDX1	ENSG00000079785	DDX1	0.31678	0.0000541147426554952	0.000470185127167653
ALYREF	ENSG00000183684	THOC4	0.31626	0.000102800183406143	0.000784313629512334
CCT7	ENSG00000135624	TCPH	0.31279	9.2553289988247E-07	0.000020751242759287
EIF3C	ENSG00000184110	EIF3C	0.31235	0.0000379997927752228	0.00035981053784039
TPT1	ENSG00000133112	TCTP	0.31206	0.000174026140024307	0.00116605354936254
		Q15657	0.31115	0.00110842773450251	0.00528309039298839
TUBA1B	ENSG00000123416	TBA1B	0.31106	0.000127639796246004	0.000923972722995816
RPS27A	ENSG00000143947	RS27A	0.31090	0.000270040769127372	0.00167963774580398
PGM2	ENSG00000169299	PGM2	0.31068	0.000122637458240051	0.000896944996300514
VPS26A	ENSG00000122958	VP26A	0.31065	0.000109919213263209	0.000832638040468811
PGRMC2	ENSG00000164040	PGRC2	0.30936	0.00966510615204215	0.0312972368679105
RPL11	ENSG00000142676	RL11	0.30801	0.00517480156200302	0.0187148901259189
RPS21	ENSG00000171858	RS21	0.30275	0.0000871156839542272	0.000689449125622821
SLIRP	ENSG00000119705	SLIRP	0.30202	0.000290834446592593	0.00176371306981167
QARS1	ENSG00000172053	SYQ	0.30005	0.000003852727102425	0.0000634122653084819
PPIB	ENSG00000166794	PPIB	0.29793	0.000111270686852404	0.000836897612815425
PSMD4	ENSG00000159352	PSMD4	0.29751	0.0000143684179649246	0.000168372455821023
NAP1L1	ENSG00000187109	NP1L1	0.29675	0.00864445882121686	0.0286652318098901
XRCC5	ENSG00000079246	XRCC5	0.29555	6.04435059448361E-06	0.0000860407222208036
TALDO1	ENSG00000177156	TALDO	0.29473	2.31544347543027E-07	7.44099335058729E-06
PEPD	ENSG00000124299	PEPD	0.29448	0.000029055477512202	0.000290691829261228
PGD	ENSG00000142657	6PGD	0.29406	1.01379490676068E-06	0.0000223593679222988
ANXA6	ENSG00000197043	ANXA6	0.29389	0.00001261680832304	0.000152046877574818
PTGR1	ENSG00000106853	PTGR1	0.29383	0.00225670188802093	0.00940366346658624
RANBP1	ENSG00000099901	RANG	0.29377	0.00019958927359265	0.00129855475242335
VAMP3	ENSG00000049245	VAMP3	0.29075	0.000301406248664523	0.00181099901817975
ACTN1	ENSG00000072110	ACTN1	0.29050	1.39727469693789E-07	0.000005811018886677
PRDX1	ENSG00000117450	PRDX1	0.28965	2.97600503558575E-06	0.0000521661709130361
PRMT1	ENSG00000126457	ANM1	0.28964	0.0000153825673581444	0.000177317529166437
U2AF2	ENSG00000063244	U2AF2	0.28909	0.00295192123843504	0.0117467635022903
SOD1	ENSG00000142168	SODC	0.28824	0.000420276808557054	0.00234580818670924
WARS1	ENSG00000140105	SYWC	0.28806	0.000885546586434952	0.00437819186440218
ARCN1	ENSG00000095139	COPD	0.28438	0.000155007842917967	0.00106766993171743
EIF5A	ENSG00000132507	IF5A1	0.28296	0.000153766846399289	0.00106581529808134
NME2	ENSG00000243678	NDKB	0.28236	4.59720013197397E-06	0.0000716960402935059
DDX17	ENSG00000100201	DDX17	0.27997	1.58558680471787E-07	6.25444801772697E-06
UBA1	ENSG00000130985	UBA1	0.27950	1.78477285094463E-06	0.0000339074400274927
ANXA6	ENSG00000197043	A0A0S2Z377	0.27909	0.0000131219558059171	0.000157241063640397
TUBB3	ENSG00000258947	TBB3	0.27867	0.000298161234355871	0.00179659084678637
EIF6	ENSG00000242372	IF6	0.27842	0.0000543118133692009	0.000470185127167653
PABPC1	ENSG00000070756	PABP1	0.27790	7.40697559068922E-06	0.000103356547551657
PGAM1	ENSG00000171314	PGAM1	0.27672	0.0000249473591651323	0.000260422559258649
GALK1	ENSG00000108479	GALK1	0.27551	0.00780503033964083	0.0261524002375643
PGLS	ENSG00000130313	6PGL	0.27498	0.000661135647900979	0.00344537766387709
HSPA4	ENSG00000170606	HSP74	0.27475	0.0000644391417923831	0.000537875262474597
AP1M1	ENSG00000072958	AP1M1	0.27429	0.00215982429355685	0.0091254727622193
		B4DL67	0.27403	0.0000396740503488952	0.000371736010732469
EPB41L3	ENSG00000082397	A0A0J9YY18	0.27268	9.74577740035447E-06	0.000127597493000937
CNDP2	ENSG00000133313	CNDP2	0.27258	0.00397344612693293	0.0152124173921024
AHNAK	ENSG00000124942	AHNK	0.27258	0.0000182372788733941	0.000203585623634046
ADH5	ENSG00000197894	ADHX	0.27224	0.000792152152372559	0.00396262904524103
MYH10	ENSG00000133026	MYH10	0.27220	0.0000535715911215029	0.000467594011393859
SEPTIN11	ENSG00000138758	SEPT11	0.27194	0.000121152111987759	0.000890344390172003
ATP5F1B	ENSG00000110955	ATPB	0.27173	0.0146438712739446	0.0439316138218338
FBLIM1	ENSG00000162458	FBLI1	0.27076	0.000291041760694995	0.00176371306981167
RCN3	ENSG00000142552	RCN3	0.27038	0.000528886488654737	0.00282561270135188
G6PD	ENSG00000160211	G6PD	0.27002	0.0000665166765841975	0.000548956696634564
RPS12	ENSG00000112306	RS12	0.26942	0.00612998025703299	0.0213322400441959
MAT2B	ENSG00000038274	MAT2B	0.26713	0.00345008448286832	0.013329014914688
TUBA1A	ENSG00000167552	TBA1A	0.26648	0.000333728628078071	0.00195535475180549
EEF1D	ENSG00000104529	Q9BW34	0.26552	4.25361169368964E-06	0.0000673276895695204
CCT4	ENSG00000115484	TCPD	0.26501	3.06551464425877E-06	0.0000532947259055151
RPL22	ENSG00000116251	RL22	0.26480	1.49761290021662E-06	0.0000288766996487223
PPA1	ENSG00000180817	IPYR	0.26447	0.0000965619825493972	0.000750212325960701
PDLIM7	ENSG00000196923	PDLI7	0.26445	0.00026675522471582	0.00166408185771251
UBA2	ENSG00000126261	SAE2	0.26439	0.00664175717380714	0.0229059625457642
FASN	ENSG00000169710	FAS	0.25851	7.58794803091382E-06	0.000105189789369727
XPO1	ENSG00000082898	XPO1	0.25737	0.00172212676906477	0.00773862473980166
MGST1	ENSG00000008394	MGST1	0.25616	0.0164661700016099	0.0483722251709345
ATP5PO	ENSG00000241837	ATPO	0.25574	0.0167808991462221	0.0490973666168337
ARHGDIA	ENSG00000141522	GDIR1	0.25553	0.000174275801578466	0.00116605354936254
CRIP2	ENSG00000182809	CRIP2	0.25488	0.00111169433075108	0.00528415635400444
ATIC	ENSG00000138363	PUR9	0.25446	0.00145882587116163	0.00668287186335597
IQGAP1	ENSG00000140575	IQGA1	0.25436	3.57982885808278E-07	9.86080130908258E-06
SF3A1	ENSG00000099995	SF3A1	0.25426	0.00914359897624786	0.0300210114994144
DPYSL2	ENSG00000092964	DPYL2	0.25406	0.000119200334401318	0.000886034102841087
PPP2CA	ENSG00000113575	PP2AA	0.25358	0.000945631321277847	0.00462139177979335
HNRNPR	ENSG00000125944	HNRPR	0.25240	0.0112994575040126	0.0356842156761803
PPM1F	ENSG00000100034	PPM1F	0.25103	0.000197238283395078	0.00128912830323135
KPNA2	ENSG00000182481	IMA1	0.25086	0.000938435880208738	0.00459681871113795
MYH14	ENSG00000105357	MYH14	0.25079	0.0000250477143275646	0.000260422559258649
TUBA1C	ENSG00000167553	TBA1C	0.25067	0.000274028442779365	0.0016959862426332
VCP	ENSG00000165280	TERA	0.25054	5.65632243487352E-06	0.0000838955236669002
RAB7A	ENSG00000075785	RAB7A	0.24944	0.000370927665145425	0.00212631777776607
ALDH1A1	ENSG00000165092	AL1A1	0.24937	0.000926730896920516	0.00454999127863059
ME2	ENSG00000082212	MAOM	0.24913	0.00786096561654266	0.0262982777171719
EEF1B2	ENSG00000114942	EF1B	0.24911	7.71344631316995E-06	0.000106235192404113
TPI1	ENSG00000111669	TPIS	0.24782	0.000178481967310814	0.00119044104612024
NIBAN2	ENSG00000136830	NIBA2	0.24642	0.0000931640468465365	0.000726474056476117
DDAH1	ENSG00000153904	DDAH1	0.24560	0.0134410628764153	0.0410194163465853
COPB2	ENSG00000184432	COPB2	0.24559	0.0000529081186374944	0.000463711238141015
ELAVL1	ENSG00000066044	ELAV1	0.24510	8.60190293051695E-06	0.000115472380478648
DHX9	ENSG00000135829	DHX9	0.24463	0.00206413572624734	0.00884450883913252
CCAR2	ENSG00000158941	CCAR2	0.24455	0.00155893883537991	0.00706519074752304
DLST	ENSG00000119689	ODO2	0.24377	0.0161982934738699	0.0477174728584416
ATOX1	ENSG00000177556	ATOX1	0.24305	0.00420728790547284	0.0158783943905834
C1QBP	ENSG00000108561	C1QBP	0.24211	0.0031386420497226	0.0122630538562174
CLTC	ENSG00000141367	CLH1	0.24135	6.54202813032903E-07	0.0000158397388761893
RPS20	ENSG00000008988	RS20	0.24106	0.00102023990690035	0.00492922287593538
ACTR3	ENSG00000115091	ARP3	0.23707	0.0000112869941503147	0.000140136085682144
HSP90AA1	ENSG00000080824	HS90A	0.23619	2.65349069488562E-07	8.27459395696243E-06
PUF60	ENSG00000179950	PUF60	0.23558	0.00237680066297663	0.00986535069701258
GSTP1	ENSG00000084207	C7DJS2	0.23502	0.00529654725645072	0.0190084208645211
HPRT1	ENSG00000165704	HPRT	0.23492	0.000590996659238112	0.00311816894090556
RHOA	ENSG00000067560	RHOA	0.23456	0.0000220170951859989	0.000235849792371231
PDCD6IP	ENSG00000170248	PDC6I	0.23450	0.000352378917824835	0.00204765941015472
MDH2	ENSG00000146701	MDHM	0.23412	0.000256407528449634	0.00161376963751238
EHD2	ENSG00000024422	EHD2	0.23242	0.000227055570525512	0.00145055682254401
EIF2S3	ENSG00000130741	IF2G	0.23172	0.0000258636834626703	0.000266295498176328
PNP	ENSG00000198805	PNPH	0.23168	0.00301416751872783	0.0119652346887869
CTSC	ENSG00000109861	CATC	0.22944	0.015503579318557	0.0461193432463665
CAVIN1	ENSG00000177469	CAVN1	0.22836	0.0000470050987425477	0.000426059036038221
PFDN6	ENSG00000204220	PFD6	0.22794	0.00473346561991964	0.0174603140519123
ACTN4	ENSG00000130402	ACTN4	0.22760	0.0000040773538963698	0.0000657816175187191
UBE2V1	ENSG00000244687	UB2V1	0.22699	0.00408813320005288	0.0155393020023515
RANGAP1	ENSG00000100401	RAGP1	0.22637	9.23863990731541E-06	0.000121709038778981
TCP1	ENSG00000120438	TCPA	0.22615	0.000161739997798594	0.00110661463009941
TKT	ENSG00000163931	TKT	0.22490	0.000133382330318814	0.000949342022168468
LAP3	ENSG00000002549	AMPL	0.22335	0.000768763215370411	0.00388225423762058
HSP90AB1	ENSG00000096384	HS90B	0.22252	3.29833871886158E-07	9.45375192257487E-06
CPSF6	ENSG00000111605	CPSF6	0.22207	0.0129868594345283	0.0400365245067364
PRDX4	ENSG00000123131	PRDX4	0.22148	0.00281880769374614	0.0112805492800671
SH3BGRL3	ENSG00000142669	SH3L3	0.22131	0.0118332372275802	0.0370654556370524
DPP3	ENSG00000254986	DPP3	0.22085	0.00478396996774639	0.0175791210347334
CLTCL1	ENSG00000070371	CLH2	0.22024	0.00211558051178271	0.00897429253098224
RAB11A	ENSG00000103769	RB11A	0.21998	0.0000637526307130442	0.000534463753922398
PFKL	ENSG00000141959	PFKAL	0.21975	0.00109299684089366	0.00523512948078472
PARP1	ENSG00000143799	PARP1	0.21921	0.000605219904415279	0.00316955905497483
SND1	ENSG00000197157	SND1	0.21777	0.0000144480292510184	0.000168375110117638
RNH1	ENSG00000023191	RINI	0.21754	0.0000411361275695337	0.00038100317281651
PABPC4	ENSG00000090621	PABP4	0.21734	0.000813367832946198	0.00404965533727438
FKBP3	ENSG00000100442	FKBP3	0.21729	0.000307065402206989	0.00183972424859409
CCT2	ENSG00000166226	TCPB	0.21718	0.000763378743774571	0.00387350793192791
ENO1	ENSG00000074800	ENOA	0.21644	0.000141701134029195	0.000991907938204364
CAPZB	ENSG00000077549	CAPZB	0.21545	0.000197532625436205	0.00128912830323135
SEC13	ENSG00000157020	SEC13	0.21319	0.0014151675933552	0.00651099884057782
PYGB	ENSG00000100994	PYGB	0.21292	0.001093428741154	0.00523512948078472
CTSD	ENSG00000117984	CATD	0.21188	0.00240587907986504	0.00994711409043618
AKR1A1	ENSG00000117448	AK1A1	0.21062	0.00500404887899346	0.018205124652393
CLIC4	ENSG00000169504	CLIC4	0.20984	0.000167901753772271	0.00113053847539996
AP1B1	ENSG00000100280	AP1B1	0.20866	0.000153040416872822	0.00106425811208936
STRAP	ENSG00000023734	STRAP	0.20855	0.00194566482371646	0.00857953241393475
UGDH	ENSG00000109814	UGDH	0.20691	0.00624175354135982	0.0215614971681176
GDI1	ENSG00000203879	GDIA	0.20461	0.00200654146000197	0.00868824902533977
VAT1	ENSG00000108828	VAT1	0.20285	0.00032958297198334	0.00194179300993518
SF3B3	ENSG00000189091	SF3B3	0.20279	0.000727958532629226	0.00373849890485857
RAC3	ENSG00000169750	RAC3	0.20160	0.00421646748596441	0.0158847736016528
NME1	ENSG00000239672	NDKA	0.20041	0.000427432978048669	0.00237326006921787
CDV3	ENSG00000091527	CDV3	0.20028	0.0156602335671624	0.0464550425118204
EIF4A1	ENSG00000161960	IF4A1	0.19980	0.00118030187820809	0.00556315618595413
MYL6	ENSG00000092841	MYL6	0.19935	0.00013510246569007	0.000955174432428793
RPLP0	ENSG00000089157	RLA0	0.19838	0.000458098030492519	0.00251716560278402
EIF3A	ENSG00000107581	EIF3A	0.19819	0.00019291436066443	0.00127866049677892
HNRNPF	ENSG00000169813	HNRPF	0.19732	0.000274268402274016	0.0016959862426332
RACK1	ENSG00000204628	RACK1	0.19700	0.0000453907506821437	0.000414973199124253
MYO1C	ENSG00000197879	MYO1C	0.19498	0.00418413555075243	0.0158191648897432
EEF1D	ENSG00000104529	EF1D	0.18992	0.000230391987459789	0.00146745166787451
RTN4	ENSG00000115310	RTN4	0.18871	0.000680179378958302	0.00352955372680687
VPS35	ENSG00000069329	VPS35	0.18841	0.00613279691730631	0.0213322400441959
RARS1	ENSG00000113643	SYRC	0.18726	0.0015941599199336	0.0072094097871624
RAN	ENSG00000132341	RAN	0.18629	0.0000621293319646962	0.000524235605660533
MACF1	ENSG00000127603	MACF1	0.18479	0.00207692419618289	0.00888136334698368
CCT5	ENSG00000150753	TCPE	0.18349	0.00033128066476747	0.00194638861488034
PSMA2	ENSG00000106588	PSA2	0.18262	0.00740718495548567	0.0249771689834421
HSP90AB2P	ENSG00000205940	H90B2	0.18169	0.0000674137161098239	0.000554203456856343
PKM	ENSG00000067225	KPYM	0.18167	0.00068658635287926	0.00354318650719443
PSMD11	ENSG00000108671	PSD11	0.18165	0.0123374453274919	0.0382408578332558
LTA4H	ENSG00000111144	LKHA4	0.17951	0.00114029834837609	0.00538657638509061
RPS27L	ENSG00000185088	RS27L	0.17861	0.00201855614562341	0.00871966921561559
CORO1B	ENSG00000172725	COR1B	0.17844	0.0140227256118395	0.0426106031844007
RPS13	ENSG00000110700	RS13	0.17670	0.0130882730677117	0.0402322132994441
ILF3	ENSG00000129351	ILF3	0.17538	0.00220482767010369	0.00926027621443551
PRPF19	ENSG00000110107	PRP19	0.17441	0.00736684997496913	0.0249203968052783
RTN4	ENSG00000115310	Q6IPN0	0.17392	0.00533060231145435	0.0190983234841126
PDLIM1	ENSG00000107438	PDLI1	0.17379	0.00173767159877309	0.00779196926215165
SRSF1	ENSG00000136450	SRSF1	0.17206	0.00479053840550491	0.0175791210347334
SARS1	ENSG00000031698	SYSC	0.17171	0.00881523963229648	0.0290779521930028
PLS3	ENSG00000102024	PLST	0.17059	0.00148029815455169	0.0067520696468906
EHD4	ENSG00000103966	EHD4	0.17029	0.0021495699054551	0.00910027498896259
PLIN3	ENSG00000105355	PLIN3	0.16976	0.0092627034916422	0.0302714855250741
STMN1	ENSG00000117632	STMN1	0.16950	0.0118229580421298	0.0370654556370524
PFN1	ENSG00000108518	PROF1	0.16893	0.0136416898127497	0.0415122296884391
PTGES3	ENSG00000110958	TEBP	0.16794	0.00274252035464784	0.0110587180080001
PAPSS2	ENSG00000198682	PAPS2	0.16725	0.0163114637045014	0.0479842087617858
CAND1	ENSG00000111530	CAND1	0.16611	0.0140471892250844	0.0426238746014363
EFTUD2	ENSG00000108883	U5S1	0.15981	0.0111267831734721	0.0354352959623638
AP2B1	ENSG00000006125	AP2B1	0.15916	0.000600851369162222	0.00316229715631035
HSPA8	ENSG00000109971	HSP7C	0.15849	0.000308635318451347	0.00183972424859409
TMPO	ENSG00000120802	LAP2B	0.15697	0.00583517369548536	0.0206922565121386
PPP1CA	ENSG00000172531	PP1A	0.15585	0.00567992451630495	0.0202472603345929
HDLBP	ENSG00000115677	VIGLN	0.15570	0.000637010551075689	0.00332783098234369
MATR3	ENSG00000015479	MATR3	0.15546	0.0119113463269103	0.0371528905284952
PDIA6	ENSG00000143870	PDIA6	0.15251	0.0145834948726193	0.0438124541428124
COPB1	ENSG00000129083	COPB	0.15095	0.00313494618523596	0.0122630538562174
GLB1	ENSG00000170266	BGAL	0.14949	0.00513999227849451	0.0186676774361076
FLNB	ENSG00000136068	FLNB	0.14867	0.000693661274266901	0.00357100864737888
WDR1	ENSG00000071127	WDR1	0.14764	0.00471938742464889	0.0174387120691295
HSPE1	ENSG00000115541	CH10	0.14464	0.0132213765073514	0.0405239011157402
MACF1	ENSG00000127603	H3BPE1	0.14432	0.0103250023391777	0.0330306635918492
MYL6	ENSG00000092841	G8JLA2	0.14339	0.00666948775357597	0.0229270397493268
RPS3A	ENSG00000145425	RS3A	0.13401	0.00577344066920596	0.0205116711212493
HNRNPUL2	ENSG00000214753	HNRL2	0.13136	0.0170566762982193	0.0496258030569591
VCL	ENSG00000035403	VINC	0.12746	0.00547103101544661	0.0195354491309129
PSMD3	ENSG00000108344	PSMD3	0.12729	0.0125432865841549	0.038781794234683
FLNC	ENSG00000128591	FLNC	0.12530	0.0119110664903705	0.0371528905284952
SPTBN1	ENSG00000115306	SPTB2	0.12474	0.00613399274108248	0.0213322400441959
COPA	ENSG00000122218	COPA	0.12324	0.00826048604724217	0.0275479416764161
TUBB	ENSG00000196230	TBB5	0.11542	0.0141202219808816	0.0427842726020713
EEF2	ENSG00000167658	EF2	0.11349	0.00837004397902349	0.0278694870949903
FLNA	ENSG00000196924	FLNA	0.11213	0.011949823008027	0.0371635991202718
DYNC1H1	ENSG00000197102	DYHC1	0.11136	0.00202690842821344	0.00872022875505215
		B7Z992	-0.13831	0.0061457411827059	0.0213322400441959
IGF2BP3	ENSG00000136231	IF2B3	-0.14304	0.0111649401498249	0.0355035053340009
YWHAH	ENSG00000128245	1433F	-0.14412	0.00210696995793799	0.00897366120639856
PODXL	ENSG00000128567	PODXL	-0.15497	0.00761427960523014	0.0255941157570414
ANPEP	ENSG00000166825	AMPN	-0.15569	0.00412980527050956	0.01566961892442
ALDH2	ENSG00000111275	ALDH2	-0.16774	0.0114951145168327	0.0362275451563181
RPS10	ENSG00000124614	RS10	-0.17099	0.0142857018920812	0.0431009583401199
P4HB	ENSG00000185624	PDIA1	-0.17374	0.00183118801096817	0.00814245235065721
PCBP1	ENSG00000169564	PCBP1	-0.17787	0.00257536023183292	0.0104843359917805
MAP4	ENSG00000047849	MAP4	-0.18241	0.00261908470838247	0.0106419131541748
ETFA	ENSG00000140374	ETFA	-0.18445	0.000361336652226224	0.00209397551740935
VARS1	ENSG00000204394	SYVC	-0.19609	0.00111363408309287	0.00528415635400444
SUCLA2	ENSG00000136143	SUCB1	-0.19656	0.00766892103292554	0.0257369960614479
AKAP12	ENSG00000131016	AKA12	-0.20303	0.00130351015200916	0.00608974676742606
STOML2	ENSG00000165283	STML2	-0.20371	0.0098851311018658	0.0318637736581419
DDX39A	ENSG00000123136	DX39A	-0.20376	0.00211483651433852	0.00897429253098224
LMNA	ENSG00000160789	LMNA	-0.20560	0.00593073141945928	0.0209302518147639
THBS1	ENSG00000137801	TSP1	-0.20848	0.00609310819876129	0.0213322400441959
SUCLG1	ENSG00000163541	SUCA	-0.20898	0.0060411070334488	0.0212490680231259
LMNA	ENSG00000160789	W8QEH3	-0.21121	0.00710998458767457	0.0242059025850044
AARS1	ENSG00000090861	SYAC	-0.21238	0.00280873564824138	0.0112614901888846
DDX19B	ENSG00000157349	DD19B	-0.21370	0.00279255177525328	0.011217807415364
FKBP4	ENSG00000004478	FKBP4	-0.21870	0.0126865278612114	0.0391675772833035
BUB3	ENSG00000154473	BUB3	-0.21993	0.00739909390318611	0.0249771689834421
BSG	ENSG00000172270	BASI	-0.22783	0.00003978504216703	0.000371736010732469
HSPB1	ENSG00000106211	HSPB1	-0.23194	0.00148542637894559	0.0067609213513811
PBXIP1	ENSG00000163346	PBIP1	-0.23850	0.00222187634477225	0.00928070253271393
CALR	ENSG00000179218	CALR	-0.23901	0.00222281795691592	0.00928070253271393
SCRN1	ENSG00000136193	SCRN1	-0.23966	0.0123503006203584	0.0382408578332558
RRAS2	ENSG00000133818	RRAS2	-0.24040	0.00466485229897864	0.0172672804993607
ZNF185	ENSG00000147394	ZN185	-0.24239	0.0112585517532451	0.0356842156761803
ITGB1	ENSG00000150093	ITB1	-0.24497	0.000747323283515754	0.00381027087580989
GNG12	ENSG00000172380	GBG12	-0.24595	0.00216657580023817	0.00913249861744389
IGF2BP1	ENSG00000159217	IF2B1	-0.24663	0.00825579450427542	0.0275479416764161
FSCN1	ENSG00000075618	FSCN1	-0.24697	0.0150442307420624	0.0448787811588107
RPS4Y1	ENSG00000129824	RS4Y1	-0.24771	0.0134365432218653	0.0410194163465853
MSN	ENSG00000147065	MOES	-0.24850	0.0171453024464499	0.0497471771394257
TUFM	ENSG00000178952	EFTU	-0.24921	0.000194106686020368	0.00128191906129505
DTYMK	ENSG00000168393	KTHY	-0.25232	0.00310398696348035	0.0122067726774801
		V9HVZ7	-0.25517	0.00365012053537205	0.0140377947085875
STIP1	ENSG00000168439	STIP1	-0.26006	0.00242284430493896	0.00998170387586732
CD44	ENSG00000026508	CD44	-0.26374	0.00321674438952663	0.0125417552393125
NCL	ENSG00000115053	NUCL	-0.26615	0.00708156254331566	0.0241479005697307
TMSB10	ENSG00000034510	TYB10	-0.26734	0.00995171646387285	0.0319811979089005
KRT18	ENSG00000111057	K1C18	-0.26847	0.000508324508800601	0.00273643726691897
RPL3	ENSG00000100316	RL3	-0.27148	0.0000884658238119607	0.000697531644257133
GSPT1	ENSG00000103342	ERF3A	-0.27620	0.000780611555159929	0.00392340547036543
RPL17	ENSG00000265681	RL17	-0.28182	0.00872664243991855	0.0288305430141234
		Q96GD7	-0.28203	0.00209241036169207	0.00892958224778448
H1-5	ENSG00000184357	H15	-0.28556	0.00239396595950565	0.00991719101584275
COX5A	ENSG00000178741	COX5A	-0.28643	0.0169068708769059	0.0492687964783567
P4HA1	ENSG00000122884	Q5VSQ6	-0.28711	0.0115248005978761	0.0362672137508832
IFI16	ENSG00000163565	IF16	-0.28906	0.000167107746165652	0.00112877557202977
PALM2AKAP2	ENSG00000157654	PLAK2	-0.29113	0.0108772740356289	0.0347450274541701
YWHAQ	ENSG00000134308	1433T	-0.29364	0.00745329811106915	0.0250927703072661
CAV1	ENSG00000105974	CAV1	-0.29460	0.000686080550368674	0.00354318650719443
CPT1A	ENSG00000110090	CPT1A	-0.29527	0.0024307289758164	0.00998170387586732
MAGT1	ENSG00000102158	MAGT1	-0.29576	0.0115602277634897	0.0363248045723877
FABP5	ENSG00000164687	FABP5	-0.29581	0.000894684811859117	0.0044028456750654
FDXR	ENSG00000161513	ADRO	-0.29701	0.000124593969694863	0.00090812305746668
VWF	ENSG00000110799	VWF	-0.30245	0.0000524245451248253	0.00046137950294504
LAMP1	ENSG00000185896	LAMP1	-0.30246	0.00434782950901907	0.0163216750241229
APMAP	ENSG00000101474	APMAP	-0.30776	0.000392453464406966	0.00222565186632935
STT3A	ENSG00000134910	STT3A	-0.31116	0.00268553084396855	0.0108495446096329
VASP	ENSG00000125753	VASP	-0.31152	0.000545779125201948	0.00290853649385259
RRBP1	ENSG00000125844	RRBP1	-0.31828	0.00125927347570929	0.00589606852534086
LIMS1	ENSG00000169756	LIMS1	-0.31919	0.00200718624347784	0.00868824902533977
CHMP4B	ENSG00000101421	CHM4B	-0.32163	0.0000107104841943188	0.000137678405916062
TBCB	ENSG00000105254	TBCB	-0.32355	0.00612707058060085	0.0213322400441959
SLC25A3	ENSG00000075415	S25A3	-0.32410	0.00042940859334972	0.0023780042467226
OXCT1	ENSG00000083720	SCOT1	-0.32526	0.000116040699921752	0.000866627903288858
NUCB1	ENSG00000104805	NUCB1	-0.32531	0.000782774320481078	0.00392497478425619
LMNB2	ENSG00000176619	LMNB2	-0.32727	0.00310780633938674	0.0122067726774801
BCAP31	ENSG00000185825	BAP31	-0.33034	0.0147667930337818	0.0442378079444226
HNRNPA3	ENSG00000170144	ROA3	-0.33264	0.000403019160244279	0.00226738365750163
GMPR2	ENSG00000100938	GMPR2	-0.33307	0.002045878805357	0.00878402620680608
SF3A2	ENSG00000104897	SF3A2	-0.33754	0.00691818078382335	0.0236668732943376
GALNT1	ENSG00000141429	GALT1	-0.33765	0.00111752150718812	0.00529076588559377
VWF	ENSG00000110799	L8E853	-0.33836	0.0000157246337195899	0.000180280800644596
HNRNPM	ENSG00000099783	HNRPM	-0.33966	0.00165566761693817	0.00747164045856565
GNB4	ENSG00000114450	GBB4	-0.33972	0.0000207894326969212	0.000224971360970254
PSMD6	ENSG00000163636	PSMD6	-0.34035	0.00584378201356484	0.0206922565121386
TM9SF2	ENSG00000125304	TM9S2	-0.34182	0.0156054365452903	0.0463573262080682
RPL19	ENSG00000108298	RL19	-0.34602	0.00177122200311797	0.00790897235497517
CAST	ENSG00000153113	F8W7E0	-0.35011	0.00197688916159973	0.00866318576808478
GALNT2	ENSG00000143641	GALT2	-0.35289	0.00415398659359273	0.0157332242232325
SNAP23	ENSG00000092531	SNP23	-0.35482	0.000237557543940517	0.00150405836029205
COL4A2	ENSG00000134871	CO4A2	-0.35602	0.00263345806697604	0.0106798557553656
S100A11	ENSG00000163191	S10AB	-0.35981	0.0154876948946986	0.0461193432463665
CSDE1	ENSG00000009307	CSDE1	-0.36131	0.000166692354467278	0.00112877557202977
SUMO3	ENSG00000184900	SUMO3	-0.36237	0.00146211633786424	0.0066835102426941
HSPG2	ENSG00000142798	PGBM	-0.36286	5.77787717647847E-06	0.0000843279959108509
MBOAT7	ENSG00000125505	MBOA7	-0.36469	0.0000261292894400977	0.00026773054542245
DYNC1LI2	ENSG00000135720	DC1L2	-0.37348	0.00303916081735915	0.0120262315179454
ERGIC3	ENSG00000125991	ERGI3	-0.37816	0.00202428705386074	0.00872022875505215
SWAP70	ENSG00000133789	SWP70	-0.38150	0.000861359044063109	0.00426855731882676
EIF4H	ENSG00000106682	IF4H	-0.38902	0.00611459745414453	0.0213322400441959
RPL10	ENSG00000147403	RL10	-0.38985	0.000445045070619245	0.00245817863224849
SERPINE1	ENSG00000106366	PAI1	-0.38994	0.0000168329386541476	0.00019092333093822
NONO	ENSG00000147140	NONO	-0.39038	0.000151629857573464	0.00105791752603065
ALDH9A1	ENSG00000143149	AL9A1	-0.39224	0.000016738764690118	0.000190875913482474
SUCLG2	ENSG00000172340	SUCB2	-0.39434	6.35096713517064E-07	0.0000158397388761893
EIF4B	ENSG00000063046	IF4B	-0.39601	0.00001860533572098	0.000206606895624077
GARS1	ENSG00000106105	GARS	-0.40123	0.000133376682643874	0.000949342022168468
CANX	ENSG00000127022	CALX	-0.40355	2.74539130804753E-07	8.31853566338402E-06
EDIL3	ENSG00000164176	EDIL3	-0.40581	0.00189929832367785	0.00841004539565914
RPS6	ENSG00000137154	RS6	-0.40676	0.0000513863520959307	0.000456314903396886
SLC25A1	ENSG00000100075	TXTP	-0.41032	0.000132331927974765	0.00094822979471107
PEX11B	ENSG00000131779	PX11B	-0.41371	0.0167824567643585	0.0490973666168337
GPS1	ENSG00000169727	CSN1	-0.41874	9.03972358157869E-06	0.000119832835728302
LMNB1	ENSG00000113368	LMNB1	-0.42379	0.0000335798655033686	0.000325515836860951
SEC61B	ENSG00000106803	SC61B	-0.42983	0.0000479643077769027	0.000431069054215299
REEP5	ENSG00000129625	REEP5	-0.43053	0.000113651049451314	0.000851780480163379
RPS23	ENSG00000186468	RS23	-0.43399	0.00012996881027787	0.000937632131290346
DHX15	ENSG00000109606	DHX15	-0.44014	0.0000498532036758164	0.000446154620238002
DKFZp686P17171		Q63HR1	-0.44426	0.0000585010366697462	0.00049738422670207
DNAJC8	ENSG00000126698	DNJC8	-0.44510	0.000680616442368699	0.00352955372680687
CD59	ENSG00000085063	CD59	-0.44698	0.0000912217132425521	0.000716597236249826
RPL23A	ENSG00000198242	RL23A	-0.44733	0.0000347221248927251	0.000333238130757783
LIMA1	ENSG00000050405	LIMA1	-0.45335	0.000258548331241683	0.00162242902533612
RPL18	ENSG00000063177	RL18	-0.46403	0.000484687693101657	0.00263595537709901
NUMA1	ENSG00000137497	NUMA1	-0.46909	0.00463075013888255	0.0171710158121851
SEC62	ENSG00000008952	SEC62	-0.46937	0.0000206850297576033	0.000224971360970254
DCXR	ENSG00000169738	DCXR	-0.47071	0.000981890802731273	0.00478756412090352
YWHAB	ENSG00000166913	1433B	-0.47124	0.000184647461416513	0.00122770302716121
G3BP2	ENSG00000138757	G3BP2	-0.47205	0.0000136763143691235	0.000162098818556202
SRSF3	ENSG00000112081	SRSF3	-0.47313	0.0000550608291796891	0.000474731783293173
TMEM109	ENSG00000110108	TM109	-0.47385	8.04474508947323E-06	0.000110083253772727
CORO1C	ENSG00000110880	COR1C	-0.47424	0.000378035313500678	0.00215541102133048
NUCB2	ENSG00000070081	NUCB2	-0.47765	3.19094987466846E-07	9.39543921833094E-06
		A0A384MR03	-0.48133	6.57188600237933E-07	0.0000158397388761893
PSMB7	ENSG00000136930	PSB7	-0.49443	0.00221017570051576	0.00926439261026466
UQCRQ	ENSG00000164405	QCR8	-0.49857	0.00482025068407198	0.0176576022468336
RPL6	ENSG00000089009	RL6	-0.50019	0.00139502875946948	0.00644630936565307
DHCR7	ENSG00000172893	DHCR7	-0.50259	1.29411680182593E-07	5.48964347334561E-06
HCFC1	ENSG00000172534	HCFC1	-0.51655	0.0142510376376263	0.0430576222641102
CHCHD3	ENSG00000106554	MIC19	-0.51747	0.0000177005533383727	0.00019969613633345
B2M	ENSG00000166710	B2MG	-0.52345	2.73207690312408E-06	0.0000486952530380351
HNRNPA1	ENSG00000135486	ROA1	-0.52433	0.000133973472270793	0.000950360316676762
RPL37A	ENSG00000197756	RL37A	-0.52575	0.00365340060308359	0.0140377947085875
FN1	ENSG00000115414	FINC	-0.52774	1.19512753709373E-07	5.17319491056288E-06
YBX1	ENSG00000065978	YBOX1	-0.53238	0.000010818712323584	0.000138122876471014
HNRNPA2B1	ENSG00000122566	ROA2	-0.53810	0.0000352212325341541	0.000336505559481716
ACIN1	ENSG00000100813	ACINU	-0.54782	0.0052277371280392	0.0187932719467307
HNRNPM	ENSG00000099783	M0QZM1	-0.54837	0.00189305906297477	0.00839995454512445
GLG1	ENSG00000090863	GSLG1	-0.55444	1.68082761438207E-07	6.25444801772697E-06
ECE1	ENSG00000117298	ECE1	-0.55468	5.6889902216202E-08	3.44752807430184E-06
GATA3	ENSG00000107485	RL35A	-0.55755	0.000164688856746749	0.00112316741208956
NSDHL	ENSG00000147383	NSDHL	-0.55760	1.15421478661676E-06	0.0000240008780628837
RPS9	ENSG00000170889	RS9	-0.55840	0.00199054906524243	0.00866931122665132
MARCKSL1	ENSG00000175130	MRP	-0.56598	0.000216728840612541	0.0013972093341617
SRRT	ENSG00000087087	SRRT	-0.56763	0.0000178844218299582	0.000200702956091753
SERBP1	ENSG00000142864	SERB1	-0.56879	0.0000125110908176166	0.000151634420709513
YWHAG	ENSG00000170027	1433G	-0.57020	0.0000277483525000199	0.000280258360250201
RAB10	ENSG00000084733	RAB10	-0.57777	0.00712647510282906	0.0242231629697122
RAVER1	ENSG00000161847	RAVR1	-0.57794	0.0165456334196659	0.0485384349697252
ACTBL2	ENSG00000169067	ACTBL	-0.57866	0.0000085159390577228	0.000115046539754332
DAD1	ENSG00000129562	DAD1	-0.59033	0.0000296169908794922	0.000294918486645084
HNRNPA0	ENSG00000177733	ROA0	-0.59397	0.000512314800679747	0.00275093592972593
MARCKS	ENSG00000277443	MARCS	-0.59424	0.000424804083090379	0.00236485422633778
RPL31	ENSG00000071082	RL31	-0.59572	0.000260728273837803	0.001631282208879
DNAJA2	ENSG00000069345	DNJA2	-0.59629	0.00313948054876288	0.0122630538562174
ADRM1	ENSG00000130706	ADRM1	-0.59954	0.00406254278496346	0.0154697544827783
ACOT9	ENSG00000123130	ACOT9	-0.60465	4.56034418592468E-10	1.17967330274537E-07
APP	ENSG00000142192	A4	-0.60790	0.00437248959085632	0.0163852480957708
DBNL	ENSG00000136279	DBNL	-0.61088	4.09062628758065E-06	0.0000657816175187191
PCNP	ENSG00000081154	PCNP	-0.62365	0.0000308619175833783	0.000303592689469989
P3H1	ENSG00000117385	P3H1	-0.63187	1.71192359221272E-08	1.62495377437688E-06
GIMAP1	ENSG00000213203	GIMA1	-0.63527	0.000775998897039029	0.0039094861297382
INF2	ENSG00000203485	INF2	-0.63578	0.0002955132116603	0.00178570803969087
H2AC7	ENSG00000196866	H2A1D	-0.64405	0.00590166367729563	0.02086238109924
DKC1	ENSG00000130826	DKC1	-0.64612	0.000121037529317887	0.000890344390172003
TM4SF1	ENSG00000169908	T4S1	-0.65267	0.0158816093310742	0.046980325510751
H2AC14	ENSG00000276368	H2A1J	-0.65556	0.0052241122223124	0.0187932719467307
CD55	ENSG00000196352	DAF	-0.66016	0.000396726205803072	0.00224120931175584
SSRP1	ENSG00000149136	SSRP1	-0.66903	0.0168619500712904	0.0492619781008361
ASPH	ENSG00000198363	ASPH	-0.67527	2.7535072477409E-09	3.89345924830563E-07
THRAP3	ENSG00000054118	Q7Z5U1	-0.68034	0.0000262998409738007	0.000268182513006881
GRN	ENSG00000030582	GRN	-0.68138	0.0000622854184943208	0.000524235605660533
BASP1	ENSG00000176788	BASP1	-0.68427	0.0000646667571574833	0.000537875262474597
GTF2I	ENSG00000263001	GTF2I	-0.68488	0.00960225779164959	0.0311889567780839
DPM3	ENSG00000179085	DPM3	-0.68590	3.47524147061178E-07	0.0000098279828788901
TMSB4X	ENSG00000205542	TYB4	-0.68816	0.00453801824939518	0.0168566317109758
HMGA1	ENSG00000137309	HMGA1	-0.69819	0.0000990919998375292	0.000762201640368183
HMGN1	ENSG00000205581	HMGN1	-0.70311	0.0000189074740145202	0.000207786281786515
NDUFB10	ENSG00000140990	NDUBA	-0.70463	1.06264446404058E-07	4.79546576219164E-06
RPL26	ENSG00000161970	RL26	-0.71073	0.0000235738531984076	0.000250000713169112
CNBP	ENSG00000169714	CNBP	-0.71218	0.000241054963344702	0.00152165945611343
CLTA	ENSG00000122705	CLCA	-0.71634	0.0000759971333475068	0.000612889429011643
H2AC6	ENSG00000180573	H2A1C	-0.72740	0.00195059835588812	0.00858344214281887
PTMS	ENSG00000159335	PTMS	-0.73015	0.000467375762844828	0.00255490719843783
CD151	ENSG00000177697	CD151	-0.73069	1.30657368174057E-06	0.0000256596553608495
ATXN10	ENSG00000130638	ATX10	-0.75642	0.00870922569543515	0.0288178903276411
RPL36A	ENSG00000241343	RL36A	-0.76233	4.67799007464257E-06	0.0000718986735385282
CUL4B	ENSG00000158290	CUL4B	-0.76482	3.39746466691594E-06	0.0000576481804682297
LASP1	ENSG00000002834	LASP1	-0.76618	0.0000324973801116898	0.000317635683027162
PLAA	ENSG00000137055	PLAP	-0.81097	1.65096343952871E-07	6.25444801772697E-06
NAE1	ENSG00000159593	ULA1	-0.81618	0.000409049327732793	0.00228916523514843
RPS15	ENSG00000115268	RS15	-0.81763	0.00733023754106801	0.0248758941193684
SNRNP70	ENSG00000104852	RU17	-0.82391	5.88392581844768E-06	0.0000846328370244612
RBMX	ENSG00000147274	RBMX	-0.83679	0.0000054666426158142	0.0000816531618883234
IGF2R	ENSG00000197081	MPRI	-0.84248	0.00252941495803022	0.0103369732677883
H1-0	ENSG00000189060	H10	-0.86226	0.0025714107580346	0.0104843359917805
		Q2VIK8	-0.87428	5.80475596557484E-06	0.0000843279959108509
H2AX	ENSG00000188486	H2AX	-0.90103	0.00006634503682085	0.000548956696634564
RPL15	ENSG00000174748	RL15	-0.90613	6.47023625612227E-07	0.0000158397388761893
SPTLC1	ENSG00000090054	SPTC1	-0.90766	0.0000010225642095535	0.0000223593679222988
CLPTM1	ENSG00000104853	CLPT1	-0.90810	0.00047906826505308	0.0026120920055979
SF1	ENSG00000168066	SF01	-0.92613	3.58546068664037E-08	2.45314906979491E-06
ATP5PB	ENSG00000116459	AT5F1	-0.93068	7.62384602816143E-11	4.84205431054627E-08
TMED1	ENSG00000099203	TMED1	-0.96082	0.0143442459366755	0.0432161159541033
ALB	ENSG00000163631	ALBU	-0.97603	0.00036441483879562	0.00210033661164541
H2AC21	ENSG00000184270	H2A2B	-0.97859	0.00010243929567317	0.000784313629512334
OCIAD2	ENSG00000145247	OCAD2	-1.00193	0.000119474659789039	0.000886034102841087
DCD	ENSG00000161634	DCD	-1.01747	0.000494450145809801	0.00266852101593534
RPL32	ENSG00000144713	RL32	-1.02154	0.0000191756095342148	0.000209646741350874
HMGN2	ENSG00000198830	HMGN2	-1.03190	5.20910750512326E-06	0.0000783582767260031
GSTM3	ENSG00000134202	GSTM3	-1.04324	0.00404896823972209	0.0154457943101629
TFRC	ENSG00000072274	TFR1	-1.04381	0.000985939023404202	0.00479627676293649
BCAP29	ENSG00000075790	BAP29	-1.05411	0.00108650750276528	0.00522558370377586
TMED2	ENSG00000086598	TMED2	-1.05640	1.91531562279217E-08	1.62495377437688E-06
COL4A1	ENSG00000187498	CO4A1	-1.06244	1.80918961000907E-07	6.61601924625732E-06
HMGA2	ENSG00000149948	HMGA2	-1.07523	4.67793532146059E-06	0.0000718986735385282
H2BC21	ENSG00000184678	H2B2E	-1.09221	0.000058626146475963	0.00049738422670207
LAMC1	ENSG00000135862	LAMC1	-1.12637	0.0000804081016645735	0.000643568240115322
ITIH2	ENSG00000151655	ITIH2	-1.13547	0.00899543869799333	0.0295803495789827
RPL28	ENSG00000108107	RL28	-1.13980	4.11658580778215E-07	0.0000110522512636784
PFDN1	ENSG00000113068	PFD1	-1.15555	0.0113058901152255	0.0356842156761803
H3C1	ENSG00000275714	H31	-1.16534	0.000380291351585671	0.00216246100995498
HMGN3	ENSG00000118418	HMGN3	-1.16602	8.31073675458689E-07	0.000019370409512614
POLR2A	ENSG00000181222	RPB1	-1.20429	0.00194375493999282	0.00857953241393475
ALDH7A1	ENSG00000164904	AL7A1	-1.21884	1.13420278825267E-06	0.000023818258553306
H3-7	ENSG00000273213	H37	-1.23709	0.0000231778826839875	0.000247036629008731
HMGA1	ENSG00000137309	Q5T6U8	-1.23774	3.20461093334862E-06	0.0000552599982896944
H2BC9	ENSG00000275713	H2B1H	-1.27796	8.20083052978897E-06	0.000111499753549246
S100A6	ENSG00000197956	S10A6	-1.28066	0.0000374472450768076	0.000356168640394211
		Q96DP0	-1.29996	4.32742330584462E-08	2.69954847991072E-06
PIGK	ENSG00000142892	GPI8	-1.35613	0.00136521734850972	0.00633616191726284
RPL34	ENSG00000109475	RL34	-1.38869	7.24531581149102E-06	0.000101770296928294
GFUS	ENSG00000104522	FCL	-1.40001	0.000588331372215582	0.00311184748246696
CSNK2B	ENSG00000204435	CSK2B	-1.41713	0.000286639985864504	0.00174702129315693
H3C13	ENSG00000183598	H32	-1.43275	0.0000102562154687824	0.000132642884202972
C3	ENSG00000125730	CO3	-1.53398	0.0000138482173142359	0.000163178160686079
HMGA1	ENSG00000137309	A0A994J434	-1.57224	0.0000466377229635731	0.000424543392299307
TMA7	ENSG00000232112	TMA7	-1.58690	0.00137601688703263	0.00637234021265549
ITIH3	ENSG00000162267	ITIH3	-1.60350	0.00570921342793439	0.0203175195984041
DNAJC10	ENSG00000077232	DJC10	-1.73283	0.0000048740176132334	0.0000743725996954536
AHSG	ENSG00000145192	FETUA	-1.74923	5.00568586737782E-10	1.17967330274537E-07
AFP	ENSG00000081051	FETA	-2.09276	0.000110885362522562	0.000836897612815425
APOC3	ENSG00000110245	APOC3	-2.25845	0.00288121832689406	0.0114869625401171
PLG	ENSG00000122194	A0A0F7G8J1	-2.39150	3.2336966663751E-07	9.39543921833094E-06
PLG	ENSG00000122194	PLMN	-2.45255	0.00100690725831971	0.00487591391528792
SUMO4	ENSG00000177688	SUMO4	-2.69385	0.00242813193286469	0.00998170387586732
PFKM	ENSG00000152556	PFKAM	-2.69836	0.000492985535609585	0.00266740388017329
COL1A2	ENSG00000164692	CO1A2	-2.91172	1.03765318971393E-06	0.0000224577797488087
LEF1	ENSG00000138795	LEF1	-2.98782	0.000732429592052278	0.00375237479406493
KRT78	ENSG00000170423	K2C78	-3.36669	0.0000038567572959897	0.0000634122653084819

## Sheet: ATA+(b) vs. ATA+(a)
initial_alias	converted_alias ENSEMBL_ID	Protein name	logFC	P.Value	adj.P.Val
TACC1	ENSG00000147526	SUMO4	3.57448	0.0000802054212048006	0.000651631214543154
SRPRA	ENSG00000182934	SP100	3.07157	0.0000950232883892423	0.000720370210922671
LAMTOR2	ENSG00000116586	LEF1	2.66760	0.00193735034646388	0.00740873054340451
HMGA1	ENSG00000137309	A0A994J434	1.72506	0.0000191338760580757	0.000276443290627584
PML	ENSG00000140464	PHF5A	1.64533	0.0000574875094081598	0.000545114404210931
ROMO1	ENSG00000125995	RL34	1.60014	0.0000784015795400839	0.00064426946851069
CHMP1A	ENSG00000131165	CHM1A	1.58798	0.0000445321165028122	0.000460950225146897
CSNK2B	ENSG00000204435	CSK2B	1.58741	0.000556805428493236	0.00278222106206617
DNAJC10	ENSG00000077232	DJC10	1.52770	0.0012141446037499	0.00513566469916216
HMOX1	ENSG00000100292	HMGN3	1.51693	5.61210136478179E-07	0.0000603640648550314
RTN4	ENSG00000115310	RS15	1.39311	0.000590350072416243	0.00288869024070948
GFUS	ENSG00000104522	FCL	1.38372	0.00746122112810279	0.0213324530028157
RAB5A	ENSG00000144566	Q5T6U8	1.37778	7.74590530297417E-07	0.0000622965188356587
ATP5IF1	ENSG00000130770	ATIF1	1.35619	0.000791296005618902	0.00362434691798984
DBI	ENSG00000155368	ACBP	1.33107	0.00122205818833489	0.00514317241860607
ADSS2	ENSG00000035687	PSDE	1.32961	0.000575823383742785	0.00284345813118857
HNRNPA1	ENSG00000135486	RL28	1.32760	5.36101177108631E-06	0.000144483321098242
HMGN4	ENSG00000182952	HMGN2	1.32398	2.02862147766338E-06	0.0000817661360547032
ME2	ENSG00000082212	LPP	1.31408	0.000476049972367611	0.00253696928343432
HNRNPA2B1	ENSG00000122566	RL29	1.30792	0.0000151318816197405	0.000246810160055312
GSTP1	ENSG00000084207	GSTM3	1.26918	0.000348902238951807	0.00197161816394551
H3-7	ENSG00000273213	H32	1.24709	0.000640889204253516	0.00308936242387393
HMGB2	ENSG00000164104	HMGA2	1.23338	3.57312445227772E-06	0.000114769742975001
H1-3	ENSG00000124575	H10	1.22812	9.95960635312236E-07	0.0000676812291389241
BCAP29	ENSG00000075790	BAP29	1.22811	0.000256929161028799	0.00155822108083099
ALDH7A1	ENSG00000164904	AL7A1	1.22755	0.0000493557338873083	0.00048969076064228
PLOD1	ENSG00000083444	PGM1	1.22622	0.0118811610820233	0.0316194558833081
ATXN10	ENSG00000130638	ATX10	1.20987	0.000772410149804606	0.00356866749469811
FHL3	ENSG00000183386	FHL3	1.18096	0.000646095648236912	0.00310500877378141
ACOT13	ENSG00000112304	ACO13	1.17861	0.00455246142406481	0.0145422098605512
ROCK2	ENSG00000134318	RL32	1.17390	0.0000716958538401494	0.000619432755411496
TRA2B	ENSG00000136527	TMED2	1.15359	2.08877727961388E-06	0.0000817661360547032
RPN2	ENSG00000118705	RL36A	1.13212	5.85460210189143E-08	0.0000364459349095981
PALMD	ENSG00000099260	OCAD2	1.12448	0.0000124604037945092	0.000218107718451856
TMEM256	ENSG00000205544	TFR1	1.11606	0.000521961149372586	0.00267567227285519
TMOD3	ENSG00000138594	THYN1	1.10256	0.00196457501281663	0.00747302120599684
FAU	ENSG00000149806	RPB1	1.10210	0.00465329438997314	0.0147304056643236
		ZRAB2	1.10079	0.00359754104080756	0.0119908667484458
CYB5R3	ENSG00000100243	MT2	1.09920	4.57600109667147E-06	0.000131361738148449
RPL13A	ENSG00000142541	RBMX	1.09870	3.38825754881183E-07	0.0000436634660079932
HMGN3	ENSG00000118418	HMGN1	1.07924	2.07047969935642E-06	0.0000817661360547032
RAB32	ENSG00000118508	Q2VIK8	1.07915	0.0000178869342155372	0.000261976662354092
SF3A2	ENSG00000104897	SCAM3	1.07412	0.00221170143546022	0.00826700206691989
VTA1	ENSG00000009844	UN45A	1.05933	0.00129606302917083	0.00540779787171474
SEC61B	ENSG00000106803	S10AG	1.05329	0.00370304406817522	0.0122467801517377
RAB8B	ENSG00000166128	Q96DP0	1.04536	0.00154596518021139	0.00622142622989744
MDH2	ENSG00000146701	M0QZM1	1.04061	9.47408768800629E-07	0.0000676812291389241
RALY	ENSG00000125970	PTMS	1.02139	0.000165323932498728	0.00110885491174381
RNF126	ENSG00000070423	RL26	1.01428	2.26629762468564E-07	0.0000436634660079932
JPT1	ENSG00000189159	JAGN1	1.01029	0.0193579815874487	0.0469872991632211
H3-3A	ENSG00000163041	H31	0.99950	0.011407013783385	0.0306225694209825
VPS4B	ENSG00000119541	ULA1	0.99949	0.00154090686228774	0.00622142622989744
ARHGEF7	ENSG00000102606	ARHG7	0.99720	0.0131201139560332	0.034322728247071
SAMHD1	ENSG00000101347	RU17	0.99235	1.43412171061549E-06	0.0000753088790964669
ARPC3	ENSG00000111229	ARPC3	0.99111	0.00505033567249817	0.0156902925005607
CLTA	ENSG00000122705	CLCA	0.98285	3.44764942933527E-07	0.0000436634660079932
NDUFS2	ENSG00000158864	NAA10	0.98038	0.000511156868976029	0.00264548254544565
CNBP	ENSG00000169714	CNBP	0.97918	6.33052201268895E-07	0.0000619527904241786
RPL8	ENSG00000161016	RL15	0.97081	1.59936181878137E-06	0.000078259681723552
AHSG	ENSG00000145192	FETUA	0.96642	0.000174860896402594	0.00116555885434918
UFD1	ENSG00000070010	TYB4	0.96630	0.00011391608516488	0.000817537771199955
GPX4	ENSG00000167468	GPI8	0.96456	0.00814595505006158	0.0229558131188254
UBE2N	ENSG00000177889	TSN6	0.96149	0.0127984892407457	0.0337272305205942
MT2A	ENSG00000125148	MEP50	0.95687	0.0105800745430744	0.0286167091598483
PSAP	ENSG00000197746	RU1C	0.95397	0.00892835195623452	0.0247396933870951
LSM2	ENSG00000204392	LASP1	0.94873	3.40126100784493E-06	0.00011266022999831
PYGL	ENSG00000100504	PSMD8	0.94425	0.0154160905425266	0.0390480505153644
BLMH	ENSG00000108578	BLMH	0.94250	0.000423152077237498	0.00232409801605187
NAGK	ENSG00000124357	MPRI	0.94150	0.00265867508101512	0.00943019349164014
CTPS1	ENSG00000171793	PSME3	0.93885	0.00683052311671286	0.0198195637065806
RAB5B	ENSG00000111540	Q5U0L9	0.93814	0.00574700406961228	0.0174517627106844
LPP	ENSG00000145012	LAMC1	0.92160	0.00282891019991229	0.00991961508210287
SMARCC2	ENSG00000139613	SF01	0.91785	3.85628455145827E-07	0.0000461254479960536
PYGM	ENSG00000068976	PSMD9	0.90492	0.00138293399133064	0.00573691114322712
		PTMA	0.89865	0.0000516188202321874	0.000502874750949772
BASP1	ENSG00000176788	BASP1	0.89688	3.74361818036812E-06	0.000115685788280152
BAX	ENSG00000087088	BAX	0.89384	0.0049176259745261	0.015411424633413
COL4A1	ENSG00000187498	CO4A1	0.89324	0.0000643128598262802	0.000574546005004072
AFG3L2	ENSG00000141385	AFG32	0.88275	0.000853004178613471	0.00384105756892319
PRPS1	ENSG00000147224	PP2BA	0.87893	0.0115389110859437	0.0308869867742356
PARP4	ENSG00000102699	ODPB	0.87558	0.0209222718352125	0.0499297387452911
HDGF	ENSG00000143321	HCFC1	0.87393	0.0000015463502395689	0.0000774253968788798
YWHAG	ENSG00000170027	1433G	0.87350	3.09056694553187E-07	0.0000436634660079932
MAPK1	ENSG00000100030	MARCS	0.87158	9.95882336635436E-06	0.000194921333706918
CUL4B	ENSG00000158290	CUL4B	0.87134	0.0000276512099471126	0.000350194441271374
FAM50A	ENSG00000071859	FA50A	0.86856	0.0176769786388998	0.0436451089559075
COX17	ENSG00000138495	COX17	0.86850	0.00251767269661712	0.00907066820749833
		YTHD3	0.86690	0.000102081089880542	0.000760901096368455
PABPC4	ENSG00000090621	NUP88	0.86467	0.0168711999643826	0.0420413119482822
HMGB1	ENSG00000189403	HMGA1	0.86380	0.0000233490975594369	0.000314191294034173
DAP	ENSG00000112977	DAP1	0.85221	7.24473523850395E-06	0.000171405658994495
TOMM22	ENSG00000100216	TIPRL	0.85156	0.0139444906311189	0.0361281447999987
SRSF3	ENSG00000112081	SPD2B	0.85018	0.0158930126592884	0.0400675131796815
PFKM	ENSG00000152556	PCNP	0.84376	1.99541084479104E-06	0.0000817661360547032
NDUFS3	ENSG00000213619	NAA15	0.83452	0.0167598306507452	0.0418780710188014
CD151	ENSG00000177697	CD151	0.83087	2.74628517983643E-06	0.0000953669676159326
GIT1	ENSG00000108262	GIMA1	0.82867	1.24931904432987E-06	0.0000689688180113386
PPP3CA	ENSG00000138814	PLAP	0.82722	0.0000112524841320549	0.000201888319469285
SLK	ENSG00000065613	SEPT8	0.82697	0.00957532097343757	0.0262954924181264
QDPR	ENSG00000151552	DHPR	0.82432	0.000994383258017485	0.00438710482481895
ADRM1	ENSG00000130706	ADRM1	0.80844	0.000194363676469913	0.00126807574375674
PUM2	ENSG00000055917	PSB7	0.80336	0.000133381590592199	0.000923378021045032
RPL10A	ENSG00000198755	RBM3	0.80013	0.0000795892412208273	0.000649074380107732
UQCRC1	ENSG00000010256	PVR	0.78260	0.000137788868534375	0.000947987841558433
ABCF1	ENSG00000204574	ABCF1	0.78200	0.00447488971845711	0.0143797575579674
SMARCA4	ENSG00000127616	SERB1	0.77675	8.37257409089069E-06	0.000183940326711099
BZW2	ENSG00000136261	5MP1	0.76966	0.00110308891217438	0.00476897676287439
YWHAB	ENSG00000166913	1433B	0.76897	8.80295268954232E-06	0.000187651060797867
ACIN1	ENSG00000100813	ACINU	0.76896	0.000230970303001056	0.00144557866965486
RAB8A	ENSG00000167461	Q7Z5U1	0.76844	1.97885981981727E-06	0.0000817661360547032
MACF1	ENSG00000127603	H37	0.76795	0.0132188431160027	0.0345390403261575
CLPTM1	ENSG00000104853	CLPT1	0.76534	0.0147908077468861	0.0377269546666817
RAP1B	ENSG00000127314	RAB10	0.76220	0.00102615464803519	0.0044996149841543
CD55	ENSG00000196352	DAF	0.76211	5.88780939134073E-07	0.0000603640648550314
RPS26	ENSG00000197728	ROA2	0.76179	5.20145450748056E-06	0.000143573481469303
SSRP1	ENSG00000149136	SPTC1	0.76174	0.000612963130247599	0.00299253881955347
RPS24	ENSG00000138326	ROA0	0.76142	0.0000787620957064589	0.000644771072456297
CCT5	ENSG00000150753	T4S1	0.75311	0.000285964633346899	0.00169855821000103
		YTHD2	0.74368	0.008108729447182	0.0228808577978805
RPS25	ENSG00000118181	ROA1	0.73440	0.0000141232339920604	0.000233902482960815
BCAP31	ENSG00000185825	BAP31	0.73422	0.0000038687304952025	0.000115685788280152
ROCK1	ENSG00000067900	RL31	0.72779	0.00046186272740246	0.00247977668852243
RHOA	ENSG00000067560	RAVR1	0.72761	0.004851612053086	0.0152489354018893
TXNDC17	ENSG00000129235	TOP2B	0.72738	0.00352632570730642	0.0118258243735681
CORO1C	ENSG00000110880	COR1C	0.71848	3.3015366125226E-07	0.0000436634660079932
NDUFA5	ENSG00000128609	MYDGF	0.70719	6.32179818859181E-06	0.000156446339080898
DTYMK	ENSG00000168393	K7EQX8	0.70691	0.00154526469211824	0.00622142622989744
TXNDC5	ENSG00000239264	TP53B	0.70548	0.0193193311896819	0.0469464108932113
IPO9	ENSG00000198700	INF2	0.70437	0.0000590863118088991	0.000553706233490437
		YBOX1	0.69344	3.85552952120651E-06	0.000115685788280152
SEC11A	ENSG00000140612	S10A6	0.68851	0.00086875117056365	0.00389671097963237
RRAGA	ENSG00000155876	RL37A	0.68328	0.000536279243073553	0.00272957260127035
STX7	ENSG00000079950	SRRT	0.68300	0.0000197257285016569	0.000277578388654034
TTYH3	ENSG00000136295	TOM22	0.68034	0.0200731189843974	0.0482337334524638
SPCS2	ENSG00000118363	SMAD3	0.67944	0.00361107539050671	0.0120157169485641
RPL28	ENSG00000108107	RFIP5	0.67782	0.0188556953145812	0.0460798093215589
CLTB	ENSG00000175416	CLCB	0.67577	9.89876204102168E-08	0.0000364459349095981
DBNL	ENSG00000136279	DBNL	0.67483	0.0000755601681934859	0.000625505060366425
NAMPT	ENSG00000105835	MRP	0.67471	0.0000154450590958092	0.000248809587764876
MVP	ENSG00000013364	MIC19	0.67067	1.21564085791571E-06	0.0000688756517655925
H3C1	ENSG00000275714	H2B1H	0.66880	0.00774720987039817	0.022034006408147
ATP5PB	ENSG00000116459	AT5F1	0.66511	5.52822691985791E-06	0.000145437684433845
TOM1	ENSG00000100284	TIM9	0.66424	0.00385883475384535	0.0127012001964939
METAP2	ENSG00000111142	LRRF1	0.66263	0.00134134970376381	0.00557514654865538
RPL37A	ENSG00000197756	RL10	0.65801	7.81238276155497E-07	0.0000622965188356587
GRPEL1	ENSG00000109519	GRN	0.65754	0.000112578112620929	0.000813357974741139
HNRNPF	ENSG00000169813	HNRLL	0.65731	0.00301523579393561	0.0104706494586183
POLR2B	ENSG00000047315	RL35A	0.65689	0.0000382360342026007	0.000411610908190996
TAGLN	ENSG00000149591	SURF4	0.65439	0.00188548373342675	0.00728805471825456
SUMF2	ENSG00000129103	SRSF3	0.64742	0.0000018064513991935	0.0000817661360547032
EIF6	ENSG00000242372	IF4H	0.64656	0.0000577269317975347	0.000545114404210931
MRPL24	ENSG00000143314	RL23A	0.64565	2.02822787292853E-06	0.0000817661360547032
		NUMA1	0.64334	0.000137817089831765	0.000947987841558433
MRPL1	ENSG00000169288	RL1D1	0.64293	0.0000281048510060447	0.000353858153310024
OCIAD2	ENSG00000145247	NPL4	0.63205	0.0146788758624154	0.037619097037788
NUP54	ENSG00000138750	NONO	0.63124	7.10754141081242E-07	0.0000622965188356587
PC	ENSG00000173599	PSMD6	0.62819	1.16266357980542E-06	0.0000688756517655925
HNRNPR	ENSG00000125944	HNRPM	0.62195	0.000013047475460294	0.000224233880641112
CKAP5	ENSG00000175216	CKAP5	0.62047	0.00499342030333208	0.0155809187145999
RAB6A	ENSG00000175582	Q63HR1	0.61982	0.0000354857778323446	0.000395504164675947
STAT3	ENSG00000168610	SQSTM	0.61878	0.017217788246455	0.042756514526664
NOP58	ENSG00000055044	NDUB7	0.61645	0.0189400362272298	0.046225366291293
EIF4G2	ENSG00000110321	IF4B	0.61212	5.56257582751685E-06	0.000145437684433845
SNRPF	ENSG00000139343	RS23	0.61135	6.20771237400948E-06	0.000156446339080898
DNAJC8	ENSG00000126698	DNJC8	0.60917	0.0000719286215218821	0.000619432755411496
HEXB	ENSG00000049860	HEBP1	0.60828	0.00246793571033795	0.00900587387179256
DPM3	ENSG00000179085	DPM3	0.60607	1.89172926420057E-06	0.0000817661360547032
ACTBL2	ENSG00000169067	ACTBL	0.60144	2.55872407627073E-07	0.0000436634660079932
MYO5A	ENSG00000197535	MOES	0.59886	1.17708882741419E-06	0.0000688756517655925
DNAJA2	ENSG00000069345	DNJA2	0.59525	0.0144006214347345	0.0369982553090495
SUCLG2	ENSG00000172340	SRSF2	0.59389	0.0000655720929391058	0.000580471948887835
RPL26	ENSG00000161970	REEP5	0.58335	0.0000116960649388171	0.000208112626555978
NDUFS1	ENSG00000023228	MYPT1	0.57270	0.00275237518294237	0.00969863137295405
UBA3	ENSG00000144744	TRI25	0.56991	0.0000133983936843588	0.000227139697656886
ACAT2	ENSG00000120437	TBCB	0.56332	0.0000131228374179192	0.000224233880641112
MAN2B1	ENSG00000104774	LMNB1	0.56305	1.85714556086122E-07	0.0000436634660079932
ECE1	ENSG00000117298	ECE1	0.55854	0.0000108802240000495	0.000201283972567371
RPS27	ENSG00000177954	ROA3	0.55147	1.74355480170524E-06	0.0000817661360547032
XPO1	ENSG00000082898	VASP	0.55116	0.0000119449183481352	0.000210798436094551
NAP1L1	ENSG00000187109	NDUBA	0.54704	0.0000865170890876215	0.000674895988426264
YWHAQ	ENSG00000134308	1433T	0.54387	0.0000324018039802729	0.000382820699236096
B2M	ENSG00000166710	B2MG	0.54338	0.0000567622031142283	0.000540747890729795
DKC1	ENSG00000130826	DKC1	0.54177	0.00341393262502453	0.0114667658996534
RPS9	ENSG00000170889	RRBP1	0.54139	0.0000047425456631725	0.000132606504062473
PSMA3	ENSG00000100567	PPR18	0.54107	0.000153967988222916	0.00104571949099034
PCDH1	ENSG00000156453	P3H1	0.53296	0.0000287522734879043	0.000359904911741035
CLIP1	ENSG00000130779	CLIP1	0.53219	0.0189911982541695	0.046225366291293
ASPH	ENSG00000198363	ASPH	0.53035	0.0000262318395024457	0.000342248979733625
ABCF2	ENSG00000033050	ABCF2	0.52792	0.00249423593836319	0.00905451413680072
DHX15	ENSG00000109606	DHX15	0.52341	0.0000754394435525479	0.000625505060366425
RRBP1	ENSG00000125844	RL6	0.52237	0.00945241782308866	0.0260910968886024
CCT6B	ENSG00000132141	TAGL	0.52200	0.0000892232359366244	0.00068606295346983
CD59	ENSG00000085063	CD59	0.51865	9.39961146493805E-06	0.000192628418338162
GNB1	ENSG00000078369	GARS	0.51752	0.0000349045722178633	0.000391403874922186
S100A8	ENSG00000143546	RS26	0.51511	0.000971306232078971	0.00430292657955972
GNAI2	ENSG00000114353	GMPR2	0.51454	0.00018097616044314	0.00120259775751259
MAP7D1	ENSG00000116871	LMNB2	0.51230	4.66701024474221E-06	0.000132211487591184
EEF1E1	ENSG00000124802	LUC7L	0.51174	0.00147891641175159	0.00605343542680832
HNRNPA3	ENSG00000170144	RL3	0.51066	8.61018233699237E-07	0.0000639231812811882
APP	ENSG00000142192	A4	0.50890	0.00166697921290179	0.00656125456193337
U2AF1	ENSG00000160201	TPP2	0.50699	0.0117128096188879	0.0312486729980986
TALDO1	ENSG00000177156	SWP70	0.50695	0.0000199609492899861	0.000279064440398311
SLC39A7	ENSG00000112473	RS6	0.50502	0.000113607956237503	0.000817537771199955
CD44	ENSG00000026508	CD44	0.50201	0.0000165613217235656	0.000259697626035494
SF3B1	ENSG00000115524	SCMC1	0.50198	0.0000606407485033443	0.000560341337028757
ATXN2L	ENSG00000168488	ATX2L	0.48716	0.000455684413033344	0.00245886852446313
FHL1	ENSG00000022267	FHL1	0.48504	0.0000923356166539824	0.000704959512964624
PYCR1	ENSG00000183010	NUCL	0.48308	7.25327103662896E-07	0.0000622965188356587
QARS1	ENSG00000172053	STT3B	0.47890	0.0000109747102749679	0.000201283972567371
SF3B2	ENSG00000087365	SCOT1	0.47830	0.0000094254807129346	0.000192628418338162
PELP1	ENSG00000141456	PAXI	0.47816	7.94710872783602E-06	0.000180872162875915
LYPLA1	ENSG00000120992	LIMA1	0.47512	0.0000827727441668172	0.000654433528615084
DYNC1LI2	ENSG00000135720	DC1L2	0.47219	0.000256093526140119	0.00155754056999909
EIF2S3	ENSG00000130741	IF2B1	0.46698	0.0000343247053806843	0.000388847104519538
STOML2	ENSG00000165283	SRP09	0.46134	0.0000092667875900308	0.000192628418338162
		ZN185	0.45848	0.0000935518035883053	0.000711720965108202
NAPA	ENSG00000105402	SF3A2	0.45576	0.00803177090051915	0.0227531615116023
TM4SF1	ENSG00000169908	SUMO3	0.45221	0.000262474939167962	0.0015873835506422
RPL9	ENSG00000163682	RL17	0.45168	0.0000320408216498175	0.000381126458630149
RRAS2	ENSG00000133818	RL5	0.45090	0.000018565779608682	0.000270081915523597
LMF2	ENSG00000100258	KTHY	0.44641	0.0000921865676694093	0.000704959512964624
DHCR7	ENSG00000172893	DHCR7	0.44321	0.0000611263443070608	0.000562414612363683
ACOT9	ENSG00000123130	ACOT9	0.44061	0.0000330773005868789	0.000385112731740973
ARPP19	ENSG00000128989	ARP19	0.42759	0.0000807807469013782	0.000651676874311914
SUN1	ENSG00000164828	SRSF9	0.42562	0.000105288798335324	0.000773675026675603
CALD1	ENSG00000122786	CALD1	0.42435	0.000131256410424081	0.000912293447647827
BCLAF1	ENSG00000029363	BCLF1	0.42273	0.00951973755630954	0.0262097122234456
FUBP1	ENSG00000162613	FSCN1	0.42209	0.0000593707200325138	0.000553706233490437
SF1	ENSG00000168066	SC61B	0.42187	0.00259958300007004	0.00928176152429653
YARS1	ENSG00000134684	SUMO1	0.41977	0.00835886409816724	0.0234636693655203
S100A9	ENSG00000163220	RS27	0.41928	0.0000076379547054302	0.000178744744356426
POFUT1	ENSG00000101346	NSDHL	0.41914	0.000832837265069156	0.00376701393213003
LYPLA2	ENSG00000011009	LIMS1	0.41658	0.00180257767475738	0.00701799228526698
ZMPSTE24	ENSG00000084073	FACE1	0.41263	0.00665941393827773	0.0195070996042339
POLDIP3	ENSG00000100227	PALLD	0.40511	0.00160978911912039	0.00640642508958634
SARS1	ENSG00000031698	STX7	0.40255	0.019976712735344	0.0480557123119505
CSDE1	ENSG00000009307	CSDE1	0.40152	0.000449611989001572	0.0024444813442434
HMGCL	ENSG00000117305	HMGB2	0.40122	0.0000092140546084287	0.000192628418338162
STMN1	ENSG00000117632	SRP14	0.39658	0.0000448635100087526	0.000462158550472939
RPS8	ENSG00000142937	RRAS2	0.39533	0.0000540635886818295	0.000519637975142763
IARS1	ENSG00000196305	STIP1	0.39462	0.0000724084575406832	0.000619432755411496
GNG5	ENSG00000174021	GBB4	0.39364	0.0000228260668683818	0.000309085043821547
RAD23A	ENSG00000179262	RAI14	0.39106	0.0000655406755368067	0.000580471948887835
RAB3D	ENSG00000105514	Q59FC9	0.38717	0.0000462714224517252	0.000467196204797332
SEC24D	ENSG00000150961	S10AB	0.38425	0.000430530562174036	0.00235469349340537
ALDH9A1	ENSG00000143149	AL9A1	0.37718	0.000502411006121753	0.00262546334024305
RPLP2	ENSG00000177600	RL19	0.37439	0.00216928775573278	0.0081509189146469
PRKAR1A	ENSG00000108946	K1C18	0.37192	0.000118748659633049	0.000843781729999847
P3H3	ENSG00000110811	NUCB2	0.37116	3.09274123062652E-06	0.000104041747961545
CAV1	ENSG00000105974	CAV1	0.36818	0.0000451805164348301	0.000462991342699218
SLC29A1	ENSG00000112759	RS4Y1	0.36738	0.00245388429429331	0.00896980116402972
FABP5	ENSG00000164687	FABP5	0.36466	0.000109192878334433	0.000794230631939308
RPL22	ENSG00000116251	RD23A	0.36314	0.00138906649648156	0.00575126955177846
RPS12	ENSG00000112306	RL8	0.36312	0.00034818683533384	0.00197161816394551
CANX	ENSG00000127022	CALX	0.36277	0.0000732956889932096	0.000621281962214096
LRPPRC	ENSG00000138095	LAMP1	0.36130	0.000940826362493349	0.00418512222819872
LPCAT1	ENSG00000153395	OSBP1	0.35909	0.0184518008878023	0.0452984347906937
HNRNPC	ENSG00000092199	G3BP2	0.35751	0.00304143209000308	0.0104965923149969
RPL6	ENSG00000089009	RL13	0.35539	0.0114345930712988	0.0306583796793354
UQCRFS1	ENSG00000169021	TYB10	0.35366	0.0044349204536406	0.0142726214300272
RSU1	ENSG00000148484	RS11	0.35349	0.0000170172158199868	0.000259697626035494
MAP4	ENSG00000047849	LSM12	0.35156	0.00211319504707007	0.00795403660199625
DBN1	ENSG00000113758	DREB	0.35103	0.00162380237774292	0.00641476425556056
UCHL3	ENSG00000118939	TXTP	0.34823	0.000682093297953792	0.00323468473677206
AHSA1	ENSG00000100591	AHSA1	0.34763	0.00592029472161893	0.0178271252246791
GSPT1	ENSG00000103342	ERF3A	0.34723	0.00109023399225048	0.00473240682523241
RANBP2	ENSG00000153201	RAB8A	0.34649	0.0025143381175537	0.00907066820749833
GLRX5	ENSG00000182512	GLOD4	0.34527	0.0000700765954334112	0.000608722722294043
MIA3	ENSG00000154305	TBB8	0.34436	0.0000598613898578381	0.000555524018810024
DDAH2	ENSG00000213722	DDAH2	0.34058	0.000792621649463761	0.00362434691798984
DNAJB1	ENSG00000132002	DNJB1	0.33973	0.0157837647286961	0.0398854993672332
RAC2	ENSG00000128340	Q96GD7	0.33613	0.000010321775146543	0.000198417695450956
		W8QEH3	0.33414	0.000010759554664587	0.000201283972567371
RPSA	ENSG00000168028	RS10	0.32814	0.000851958534623097	0.00384105756892319
RPS27A	ENSG00000143947	ROAA	0.32722	0.00426843124212877	0.0138507459147574
MDH1	ENSG00000014641	M0QYT0	0.32535	0.00540927535583123	0.0165663866872043
NPM3	ENSG00000107833	NDUS6	0.32515	0.000556961113678829	0.00278222106206617
MAP4K4	ENSG00000071054	LMNA	0.32330	9.90661142606279E-06	0.000194921333706918
MRPL37	ENSG00000116221	RL24	0.32299	0.01296312092633	0.0339946398957228
H2AC6	ENSG00000180573	H15	0.32073	0.000413978369154478	0.00227952795086852
LAMTOR5	ENSG00000134248	LEG1	0.32020	0.00102538256259927	0.0044996149841543
RPL13	ENSG00000167526	RBM8A	0.31892	0.0171419934132065	0.0426174501369902
NUCKS1	ENSG00000069275	NHRF2	0.31872	0.000716394646757585	0.00335303842275887
PFDN2	ENSG00000143256	PCBP1	0.31648	0.000220405923435736	0.00140394660697379
HUWE1	ENSG00000086758	HSPB1	0.31492	0.000702517128309389	0.00330967040973767
MAPRE2	ENSG00000166974	LSM6	0.31256	0.00367531926617338	0.0121737882770327
PPP2CB	ENSG00000104695	PLAK2	0.31206	0.00085455948700149	0.00384105756892319
ADIRF	ENSG00000148671	ADIRF	0.31174	0.00647825665260998	0.0190802825896981
TCOF1	ENSG00000070814	SYUG	0.31028	0.00465926904663465	0.0147304056643236
YWHAH	ENSG00000128245	1433F	0.30988	0.000188278710030947	0.00123964545167165
SYNCRIP	ENSG00000135316	HNRPL	0.30820	0.0000744183550159589	0.00062343470174848
LSM6	ENSG00000164167	LC7L2	0.30579	0.0048942090271872	0.0153603965532566
SNRNP200	ENSG00000144028	TR150	0.30561	0.000966955430736789	0.0042924846234563
SFPQ	ENSG00000116560	SCRN1	0.30459	0.000491699731958663	0.00259468020320344
SLC35B2	ENSG00000157593	RS5	0.30237	0.000062205136380804	0.000563897388971205
PTTG1IP	ENSG00000183255	PSB5	0.30167	0.000237231992506107	0.00147988582892921
CPPED1	ENSG00000103381	CPPED	0.30046	0.0102972591398598	0.0279924228890381
RCN2	ENSG00000117906	RADI	0.29775	0.0000701176196604378	0.000608722722294043
STIP1	ENSG00000168439	SRC8	0.29256	0.000102843575960623	0.000760901096368455
DSTN	ENSG00000125868	DEST	0.29039	0.000786846543654852	0.00361983036001901
YWHAZ	ENSG00000164924	1433Z	0.29033	0.0027312400722296	0.0096557633423815
PDIA6	ENSG00000143870	PAI1	0.28907	0.000391880647262985	0.00217453359164228
NUP88	ENSG00000108559	NOP58	0.28862	0.0086220520168144	0.0240768845553844
GSTM3	ENSG00000134202	GSLG1	0.28352	0.00234742456894595	0.00860988943260756
TOP2B	ENSG00000077097	TM109	0.28154	0.0042282471149269	0.0137513837438635
SPTBN1	ENSG00000115306	SNP23	0.28147	0.000226544216071944	0.00142693103597104
PSMD6	ENSG00000163636	PRS10	0.27818	0.000810041899254507	0.00368714631943965
RPLP1	ENSG00000137818	RL18A	0.27654	0.00193475464498446	0.00740873054340451
IGF2BP1	ENSG00000159217	IF16	0.27248	0.00179791841713255	0.0070125332465333
APEX1	ENSG00000100823	APEX1	0.27221	0.00230069375027001	0.00850009604848153
PEX11B	ENSG00000131779	PSMD2	0.27150	0.0011840060005712	0.00505478319757119
FKBP10	ENSG00000141756	FINC	0.27024	0.00315154759214631	0.0107874117104785
CHMP4B	ENSG00000101421	CHM4B	0.26757	0.000832319749596851	0.00376701393213003
COPS3	ENSG00000141030	CSN3	0.26506	0.00555006672886605	0.0169493527195016
CCT6A	ENSG00000146731	TAGL2	0.26427	0.00462026720205726	0.0146686299170949
ALDOA	ENSG00000149925	ALDOA	0.26351	0.000265650346595159	0.0015976122799424
ITGA5	ENSG00000161638	IST1	0.26162	0.0116025056453267	0.0309927973379508
EIF2S1	ENSG00000134001	IDHC	0.25750	0.00624905794843656	0.0185831792306408
LMNA	ENSG00000160789	KTN1	0.25672	0.000183175010737659	0.00121346399420979
BUB3	ENSG00000154473	BUB3	0.25666	0.00109376884266205	0.00473819782344344
CDC42	ENSG00000070831	CDC42	0.25615	0.00530433675767467	0.0163379642908063
ACTB	ENSG00000075624	ACTB	0.25330	0.000768553114436344	0.00355958367849375
DDX39A	ENSG00000123136	DX39A	0.25028	0.00161804153811325	0.00641476425556056
CALR	ENSG00000179218	CALR	0.25004	0.0147051812440023	0.037619097037788
CAVIN2	ENSG00000168497	CAVN2	0.25000	0.000323658481665079	0.00186819493572363
LSS	ENSG00000160285	LDHB	0.24810	0.00248030198574287	0.00902042259341958
PGM3	ENSG00000013375	AGM1	0.24639	0.0195914471362556	0.0473936917801779
TRIOBP	ENSG00000100106	SYAC	0.24598	0.000718682312673818	0.00335644906548098
ITIH2	ENSG00000151655	ITB1	0.24499	0.00339973830284374	0.0114369321344103
MIX23	ENSG00000160124	MAP4	0.24478	0.000583161170566849	0.00286001366795086
HDGFL3	ENSG00000166503	HDGF	0.24338	0.00951291211372719	0.0262097122234456
RPL36	ENSG00000130255	RIR1	0.24310	0.00834113471627557	0.023444468726033
G3BP1	ENSG00000145907	FUS	0.24214	0.0130605561772749	0.0342084883815972
FKBP9	ENSG00000122642	FKBP4	0.24166	0.0035626013635046	0.0119288969449851
H1-10	ENSG00000184897	H14	0.24116	0.00263071433921667	0.00936792310475539
COTL1	ENSG00000103187	COTL1	0.23986	0.00461035105255065	0.0146642195560823
TPM3	ENSG00000143549	A0A087WWU8	0.23892	0.000668551210326484	0.00317961859621224
ATP6V1H	ENSG00000047249	UBP5	0.23830	0.00166554401012432	0.00656125456193337
ACTG1	ENSG00000184009	ACTG	0.23253	0.00167678235094407	0.00658779635325291
HNRNPAB	ENSG00000197451	RL30	0.23164	0.00292264507291161	0.0102150240941213
LMNB1	ENSG00000113368	L8E853	0.23150	0.00672507024866916	0.0196459650547961
FKBP3	ENSG00000100442	FKB1A	0.23147	0.00631036323909224	0.0187135891804478
SNRPA1	ENSG00000131876	RS18	0.22948	0.00123390793783812	0.00516848986413517
OGDH	ENSG00000105953	NPM	0.22830	0.000544143532890026	0.00275009630589724
HRG	ENSG00000113905	HP1B3	0.22756	0.00429675783141165	0.0139111573098185
EIF3I	ENSG00000084623	EIF3I	0.22709	0.0126344180125188	0.0333356641923443
HSPE1-MOB4	ENSG00000270757	RS7	0.22455	0.00304635858538862	0.0104965923149969
PCBD1	ENSG00000166228	PDLI5	0.22346	0.00102987959331954	0.00450676984637597
CAPG	ENSG00000042493	CAPG	0.22197	0.00314264276527619	0.0107740603083434
FUBP3	ENSG00000107164	FUBP1	0.22072	0.0201599228857671	0.0483883098919248
CSRP1	ENSG00000159176	CSRP1	0.21958	0.0056449955553043	0.0171662082352686
DDX19B	ENSG00000157349	DD19B	0.21862	0.00554201721742203	0.0169488111777125
EIF4H	ENSG00000106682	IF4G1	0.21745	0.00747081726155274	0.0213324530028157
BPNT2	ENSG00000104331	IMB1	0.21731	0.00743912407367664	0.0213324530028157
EIF4A1	ENSG00000161960	IF2B3	0.21303	0.000295734293314342	0.0017346682802897
S100A13	ENSG00000189171	RS28	0.21281	0.0150048119596901	0.0381860049045069
LSM8	ENSG00000128534	LDHA	0.21149	0.00654956371017896	0.019237668032763
		A0A384MR03	0.21125	0.0143608269255747	0.0369842827401464
LMNB2	ENSG00000176619	LA	0.20589	0.00316755104861425	0.0108078247348122
CCT8	ENSG00000156261	TADBP	0.20582	0.00782984127933193	0.0222396415229573
KLC1	ENSG00000126214	K2C7	0.20396	0.00703436373577385	0.020356162799894
WBP2	ENSG00000132471	V9HVZ7	0.20288	0.0153797860509823	0.0390019780539045
RBX1	ENSG00000100387	RAC2	0.20252	0.0018359353206243	0.00713496163412295
EIF5B	ENSG00000158417	IF2B2	0.20213	0.0134229158298631	0.0349450275473945
		B7Z481	0.20202	0.00810437554383834	0.0228808577978805
UACA	ENSG00000137831	TRA2B	0.20111	0.00528634327214178	0.0163058697205176
SMAD3	ENSG00000166949	SEPT9	0.20039	0.000453600024147654	0.00245886852446313
PYGB	ENSG00000100994	PSMD7	0.19826	0.0119116939609055	0.031661576663987
FHL2	ENSG00000115641	FHL2	0.19818	0.00533585885399985	0.0163881656386044
SLIRP	ENSG00000119705	SEPT7	0.19689	0.00149595363439455	0.00609997760388535
SNX1	ENSG00000028528	SFPQ	0.18981	0.000464759600840587	0.00248912293684026
ANPEP	ENSG00000166825	AMPN	0.18968	0.00809971690667634	0.0228808577978805
AKR1B1	ENSG00000085662	ALDR	0.18618	0.0199377636390054	0.0480156656764862
		VWF	0.18572	0.0194768081727061	0.0472224864817977
PMPCB	ENSG00000105819	MCM6	0.18469	0.00595923635093407	0.0178943317483418
TMSB10	ENSG00000034510	TPM4	0.18393	0.00531734759846696	0.0163546419707134
EEA1	ENSG00000102189	EEA1	0.17887	0.0175239756542541	0.0434167083815985
GNB4	ENSG00000114450	GBB1	0.17189	0.0117536854512221	0.0313189168025756
PGM2	ENSG00000169299	PDIA1	0.16949	0.0141093926292291	0.0364676138424132
VWF	ENSG00000110799	USO1	0.16858	0.0164552602385216	0.0412435102369465
SRP72	ENSG00000174780	SORCN	0.15155	0.0170177815761979	0.0423575534491954
H1-4	ENSG00000168298	H12	0.15083	0.0183546681800349	0.0451114162004738
EZR	ENSG00000092820	EZRI	0.15020	0.00361643501285162	0.0120157169485641
HNRNPUL1	ENSG00000105323	HNRH2	0.14970	0.00331422235562164	0.0112017593903507
ACLY	ENSG00000131473	ACLY	0.12725	0.0129041092752696	0.033881155206897
HNRNPM	ENSG00000099783	HNRPK	0.12410	0.00631898715010939	0.0187135891804478
TFRC	ENSG00000072274	TBB4B	0.10292	0.0047484358021938	0.0149683488757295
PPIB	ENSG00000166794	PLEC	0.09457	0.012054533139669	0.0319623274011174
NDUFB10	ENSG00000140990	MYOF	-0.09557	0.0186257346168889	0.0456733560707993
DYNC1H1	ENSG00000197102	DYHC1	-0.10387	0.011306852135871	0.0303915763402376
GNAQ	ENSG00000156052	GNAI2	-0.10713	0.0203573190296132	0.0487534014135231
CAVIN1	ENSG00000177469	CAVN1	-0.12057	0.00871583266569663	0.0242757926639649
HACD3	ENSG00000074696	H90B2	-0.12347	0.00359781696214397	0.0119908667484458
PXDN	ENSG00000130508	PSMD3	-0.12381	0.00992928179329202	0.0270604350645034
NDRG1	ENSG00000104419	MUC18	-0.12935	0.0133037798588722	0.0347188339832143
HSPA4	ENSG00000170606	HS90A	-0.13035	0.00209310905882322	0.00790607684850243
MGARP	ENSG00000137463	HSP7C	-0.13322	0.00418480001827743	0.0136306723742077
ENO1	ENSG00000074800	ENOA	-0.13476	0.0150430759740614	0.0382381848549637
		LMAN1	-0.13596	0.0148069097507413	0.0377269546666817
RCC2	ENSG00000179051	RACK1	-0.13709	0.00760918665181268	0.0216700778589321
GPAA1	ENSG00000197858	GNS	-0.13711	0.0144623544126035	0.037112573361544
AP1B1	ENSG00000100280	AP1B1	-0.13939	0.0105703623250519	0.0286167091598483
AZGP1	ENSG00000160862	VIGLN	-0.13984	0.00556914301644025	0.016983519708776
CSE1L	ENSG00000124207	VAT1	-0.14277	0.00905073028711245	0.0250465582367007
HSP90B1	ENSG00000166598	ENPL	-0.14320	0.00582461242094559	0.0176376800876172
HSPA6	ENSG00000173110	HS90B	-0.14543	0.00122308605588774	0.00514317241860607
ACTN1	ENSG00000072110	ACTN1	-0.14579	0.00395189860263466	0.0129701794077324
TUBB2A	ENSG00000137267	SYFB	-0.14732	0.0195472172480246	0.0473398860911102
LGALS1	ENSG00000100097	KPYM	-0.14829	0.0125085887016481	0.0330847561113616
MTHFD1	ENSG00000100714	C1TC	-0.14845	0.0031627720794551	0.0108078247348122
RCN3	ENSG00000142552	RAGP1	-0.15088	0.00299582056753547	0.0104200350273084
MMP14	ENSG00000157227	MATR3	-0.15188	0.0197201693923234	0.047651542875053
SORBS3	ENSG00000120896	UCHL1	-0.15359	0.0059476732431456	0.0178845537604643
		WDR1	-0.15458	0.00493853014600753	0.0154320107465228
ACSL3	ENSG00000123983	ACSL3	-0.15530	0.00847689696214794	0.0237538143562468
PHF5A	ENSG00000100410	PDLI1	-0.15613	0.0153289638140796	0.0389189376081525
THUMPD1	ENSG00000066654	TCPA	-0.15629	0.0202719825761002	0.0486030940827882
HSPE1	ENSG00000115541	CH10	-0.15769	0.00397374638862843	0.0130220334470579
MAGOH	ENSG00000162385	MACF1	-0.16008	0.0038169681437454	0.012584888841476
TKT	ENSG00000163931	TEBP	-0.16066	0.0089112207702482	0.0247396933870951
ITGA6	ENSG00000091409	ITA2	-0.16210	0.0198854491858802	0.0479433058199329
HSPA1A	ENSG00000204389	HPRT	-0.16346	0.0125648212825178	0.0331927119279273
TMEM109	ENSG00000110108	TERA	-0.16459	0.0110676312776354	0.0298604137102119
EPHA2	ENSG00000142627	EPHA2	-0.16615	0.00148786216985112	0.00607849573375608
GATA3	ENSG00000107485	RINI	-0.16748	0.00325189569527769	0.0110083827546114
FKBP5	ENSG00000096060	FKBP3	-0.16761	0.0186688225880205	0.0456749716272819
TCERG1	ENSG00000113649	TALDO	-0.16836	0.00263676795238354	0.00936792310475539
ACTR1A	ENSG00000138107	ACTZ	-0.16979	0.00302933317244229	0.0104965923149969
NDUFS8	ENSG00000110717	NAGK	-0.17033	0.0074153373465242	0.0213153822524254
SUPT5H	ENSG00000196235	SND1	-0.17086	0.00184568547264428	0.00715992941009575
COPG1	ENSG00000181789	COPG1	-0.17087	0.00151957469556301	0.00616953041338728
PTPN1	ENSG00000196396	PSB1	-0.17155	0.00679084029586073	0.0197447374216372
S100A11	ENSG00000163191	RS27L	-0.17298	0.0160826789194251	0.0404037429562687
RAB7A	ENSG00000075785	Q6IPN0	-0.17419	0.00462610297896305	0.0146686299170949
ELAVL1	ENSG00000066044	ELAV1	-0.17490	0.0028145651930014	0.00988541412811095
COPA	ENSG00000122218	COPA	-0.17757	0.00226189583792866	0.0083963133432076
FNDC3B	ENSG00000075420	FLOT1	-0.17960	0.0123002519806703	0.0325737300299917
FLNB	ENSG00000136068	FLII	-0.18047	0.0133977175349713	0.0349216535748101
TCP1	ENSG00000120438	SYWC	-0.18202	0.00611387775270997	0.0182821927799786
PLCG1	ENSG00000124181	PFKAL	-0.18335	0.00602817469812169	0.0180761283078774
UQCR10	ENSG00000184076	PYGB	-0.18350	0.0176506712432392	0.0436301896517728
OCIAD1	ENSG00000109180	NPC2	-0.18624	0.0206589097797339	0.0493658521151687
ATP1A1	ENSG00000163399	AT1A1	-0.18685	0.00255662640794385	0.00917402776050517
CKAP4	ENSG00000136026	CKAP4	-0.18687	0.000903270270076005	0.0040347321399868
RELA	ENSG00000173039	TBB3	-0.18705	0.00967788417604646	0.0265095224313334
UPF1	ENSG00000005007	RAN	-0.18714	0.0001856226319435	0.00122590652323422
PSPC1	ENSG00000121390	PSA2	-0.18787	0.0176462728501464	0.0436301896517728
RANBP1	ENSG00000099901	QORX	-0.18845	0.00942898074835152	0.026059814571503
PITPNA	ENSG00000174238	PECA1	-0.18871	0.00557760606043717	0.0169852699407655
EEF1D	ENSG00000104529	EF1D	-0.18875	0.00026424310761249	0.0015936005901672
AHNAK2	ENSG00000185567	AHNK2	-0.18946	0.00254945053852535	0.00916355093396507
EHD4	ENSG00000103966	EHD4	-0.18979	0.000286380227696412	0.00169855821000103
TBL1XR1	ENSG00000177565	SYRC	-0.19047	0.00099006004037279	0.00437700054809572
PCNP	ENSG00000081154	P4HA2	-0.19059	0.0181170791988232	0.0445783674457901
SH3BGRL3	ENSG00000142669	SEC13	-0.19137	0.0159164977697378	0.040079789120755
MYH9	ENSG00000100345	MLEC	-0.19219	0.0143967564487283	0.0369982553090495
ANXA6	ENSG00000197043	ANXA6	-0.19261	0.00848429319087497	0.0237538143562468
SMC1A	ENSG00000072501	SERA	-0.19400	0.000293723965952342	0.00173256903752162
PRXL2A	ENSG00000122378	PSMD4	-0.19451	0.00112552558016466	0.00485622559938782
HYOU1	ENSG00000149428	HXK1	-0.19642	0.00119883970960712	0.00510099188692517
HNRNPD	ENSG00000138668	HNRL2	-0.19699	0.000543564049838161	0.00275009630589724
ARHGDIA	ENSG00000141522	GDIA	-0.19709	0.0033400764922214	0.0112714493538443
		UB2V1	-0.19792	0.00432955432976513	0.0139753080539495
EIF3A	ENSG00000107581	EIF3A	-0.20028	0.00162351506943017	0.00641476425556056
RHOB	ENSG00000143878	RB11A	-0.20085	0.00142545513201076	0.00585687957866252
SOD1	ENSG00000142168	SH3G1	-0.20118	0.00439935734071305	0.0141793658002323
EIF2S2	ENSG00000125977	IDHP	-0.20165	0.00522649795499713	0.0161444047304287
ACTR3	ENSG00000115091	ARP3	-0.20180	0.000241424733972214	0.00149364210414419
RUVBL2	ENSG00000183207	RS20	-0.20196	0.00710244960181033	0.0204980884620612
TUBB3	ENSG00000258947	SYIC	-0.20306	0.00273614461141487	0.00965724483340362
KARS1	ENSG00000065427	STMN1	-0.20431	0.00297992632971125	0.0103983490889276
NCL	ENSG00000115053	NIBA2	-0.20473	0.00222711464875514	0.00831018689561494
PPT1	ENSG00000131238	PLOD2	-0.20659	0.00125294082085034	0.00523802249959373
RBM8A	ENSG00000265241	RAB6A	-0.20662	0.00665901661872972	0.0195070996042339
CLTC	ENSG00000141367	CLH1	-0.20704	0.0000857111860435162	0.000673489720991571
SAR1B	ENSG00000152700	RUVB1	-0.20728	0.0189739134162999	0.046225366291293
SERF2	ENSG00000140264	SC24C	-0.20791	0.00185961658683739	0.00720099732277141
CFL2	ENSG00000165410	COF2	-0.20891	0.00259154541303275	0.00926843401039786
ATP6V1C1	ENSG00000155097	UBP14	-0.20895	0.0157771049299506	0.0398854993672332
NDUFA13	ENSG00000186010	MYO1C	-0.20904	0.00405837179024837	0.0132791405234115
CALM1	ENSG00000198668	CALM1	-0.21070	0.0167667892327946	0.0418780710188014
AGPS	ENSG00000018510	ADAS	-0.21148	0.00456474234244516	0.014559837427088
G6PD	ENSG00000160211	G3P	-0.21152	0.00226157587921319	0.0083963133432076
EIF4A3	ENSG00000141543	IF2P	-0.21155	0.00628462624594142	0.0186631728379474
TIAL1	ENSG00000151923	TCPD	-0.21175	0.000581418308538106	0.00285797629744873
HBB	ENSG00000244734	HARS1	-0.21180	0.00501429613731295	0.0156008375486052
HSPA5	ENSG00000044574	BIP	-0.21379	0.000546824954505635	0.00275717594157057
LYZ	ENSG00000090382	LKHA4	-0.21389	0.00057206179712021	0.00283137712459727
NDUFV1	ENSG00000167792	NAMPT	-0.21400	0.0128990131133278	0.033881155206897
PNN	ENSG00000100941	PEBP1	-0.21485	0.0103427764256554	0.0280807032086204
UBE2D3	ENSG00000109332	TRAP1	-0.21600	0.00161528305503032	0.00641476425556056
ERP29	ENSG00000089248	ERP29	-0.21627	0.0100345447387596	0.0273127368173824
AKR1A1	ENSG00000117448	AK1A1	-0.21632	0.0141270880062178	0.0364695689177301
EEF1B2	ENSG00000114942	EF1B	-0.21695	0.000202226748765224	0.00131142828340821
HSDL2	ENSG00000119471	HS71A	-0.21765	0.00118375456209182	0.00505478319757119
IGHG2	ENSG00000211893	IF6	-0.21844	0.00168444980807231	0.00659385533959942
MYBBP1A	ENSG00000132382	LTOR1	-0.21848	0.0179572827641025	0.0442357320264446
AHCYL1	ENSG00000168710	RTN4	-0.21933	0.000652283146906621	0.00312081247842212
TIMM13	ENSG00000099800	TCPH	-0.21969	0.000369602066620193	0.00207190096704405
RPL7	ENSG00000147604	RL13A	-0.22070	0.00511512082344106	0.0158458347235519
HADHA	ENSG00000084754	ECHA	-0.22108	0.00105845513079216	0.00462242169694833
TPM4	ENSG00000167460	A0A2R8YHD2	-0.22132	0.00584901512806113	0.0176866988352747
COPB2	ENSG00000184432	COPB2	-0.22574	0.00218455264005817	0.00817972492877432
PIP4K2A	ENSG00000150867	PDLI7	-0.22742	0.0012297906722691	0.00516128521909429
STT3B	ENSG00000163527	SRPRB	-0.22800	0.0012088774168416	0.00512345094185031
WDR1	ENSG00000071127	VAMP3	-0.23032	0.00586263734937632	0.0177030269469947
SNRNP40	ENSG00000060688	SF3B3	-0.23105	0.000530621108947657	0.00270717357242727
RPL23A	ENSG00000198242	RDH11	-0.23142	0.00537868305592317	0.0164961604264994
ITGA2	ENSG00000164171	IQGA1	-0.23192	0.0000405038998752641	0.000429580770598244
CAST	ENSG00000153113	HYOU1	-0.23243	0.000105127018960109	0.000773675026675603
ANXA2	ENSG00000182718	ANXA2	-0.23348	0.000287843243929384	0.00170254534115375
CRIP2	ENSG00000182809	CRIP2	-0.23365	0.00430356939166074	0.0139122896400084
DDX17	ENSG00000100201	DDX17	-0.23494	0.0000438654216540398	0.000458457537966737
HSD17B4	ENSG00000133835	DHB4	-0.23511	0.000538932634606761	0.00273660840167065
COPB1	ENSG00000129083	COPB	-0.23774	0.000155388286751997	0.00105057744608067
PSMD12	ENSG00000197170	PRP19	-0.23855	0.00202025355432705	0.00767126261457872
ELOB	ENSG00000103363	ELOB	-0.23923	0.00508796462255855	0.0157844205077357
EIF3C	ENSG00000184110	EIF3C	-0.23923	0.0209412698964226	0.0499297387452911
PPP1R18	ENSG00000146112	PLOD1	-0.23932	0.00613765960860191	0.0183278517854645
EIF4A2	ENSG00000156976	IF2G	-0.23939	0.000120756302437756	0.000855224734041082
ERAP1	ENSG00000164307	ERAP1	-0.24121	0.00514744817313631	0.0159230688459231
PGD	ENSG00000142657	6PGD	-0.24452	0.000267284663881304	0.00160296345776169
DCTN2	ENSG00000175203	DCTN2	-0.24632	0.00051464814801193	0.00265716417906399
VPS29	ENSG00000111237	UGGG1	-0.24810	0.0000409688540027554	0.00043238207190163
PLOD2	ENSG00000152952	PGM2	-0.24841	0.000516041607027799	0.0026579846409829
EEF1A1	ENSG00000156508	EF1A1	-0.24868	0.0000971373324801878	0.000733812901157348
ACADVL	ENSG00000072778	ACADV	-0.24889	0.00231578121699051	0.00850832245764603
RPL5	ENSG00000122406	RL12	-0.25161	0.0000528935787539035	0.000510672085458091
ATOX1	ENSG00000177556	ATOX1	-0.25266	0.00155541530564243	0.00623614367420512
ESYT1	ENSG00000139641	ESYT1	-0.25271	0.000192008946633527	0.00125652055350147
S100A16	ENSG00000188643	RS3	-0.25395	0.0000367261744495043	0.000401377937003974
AP2M1	ENSG00000161203	AP2M1	-0.25436	0.000498050531905299	0.00262144402053321
CLIC1	ENSG00000213719	CLIC1	-0.25479	0.00168090930637219	0.00659198130531752
CNDP2	ENSG00000133313	CNDP2	-0.25512	0.00130049703603463	0.00541580293729702
NES	ENSG00000132688	PSPC1	-0.25587	0.0045202451168642	0.0144822734175724
VCP	ENSG00000165280	TBA1C	-0.25647	0.00155259385198896	0.00623614367420512
CARM1	ENSG00000142453	CARM1	-0.25694	0.00642564934343497	0.018977260680954
RPL27	ENSG00000131469	RENT1	-0.25697	0.0142122710760898	0.0366455324872111
PSMC3	ENSG00000165916	PPIA	-0.25847	0.00677060327054485	0.0197388779666599
RAD50	ENSG00000113522	Q9BW34	-0.25866	0.0000325388703948934	0.000382820699236096
ERP44	ENSG00000023318	ERP44	-0.25886	0.00621161554624465	0.018507076568923
HCFC1	ENSG00000172534	HCD2	-0.25992	0.00318869091309944	0.0108475670857522
EPB41L3	ENSG00000082397	A0A0J9YY18	-0.26120	0.0000825613725082304	0.000654433528615084
ARCN1	ENSG00000095139	COPD	-0.26125	0.00190393156778329	0.00733282918094431
ARF1	ENSG00000143761	ARF1	-0.26222	0.00194574179735013	0.00742762781860784
FBLIM1	ENSG00000162458	FBLI1	-0.26354	0.00299037925021847	0.010417939362007
MLEC	ENSG00000110917	MAT2B	-0.26382	0.00677521171266218	0.0197388779666599
ATP6V0D1	ENSG00000159720	UBA1	-0.26384	0.0000808164075435583	0.000651676874311914
VPS16	ENSG00000215305	UGDH	-0.26403	0.00288995325591182	0.010117185951184
		A0A1U9X8Y4	-0.26440	0.00118016257630248	0.00505478319757119
RPL34	ENSG00000109475	RHOC	-0.26616	0.000479394695196231	0.00254848587347527
GMPS	ENSG00000163655	GT251	-0.26627	0.000443992753287466	0.00242004151348839
TTN	ENSG00000155657	TCTP	-0.26683	0.00238240155510917	0.00872331725875856
IDH3G	ENSG00000067829	IDE	-0.26685	0.00334592661672221	0.0112735211358418
PSMB7	ENSG00000136930	PRDX6	-0.26764	0.000509936352764946	0.00264548254544565
EEF1G	ENSG00000254772	EF1G	-0.26834	0.0000987501920412115	0.000740798478971179
SRP19	ENSG00000153037	SODC	-0.26896	0.00679556452830152	0.0197447374216372
GLG1	ENSG00000090863	GSHR	-0.26970	0.00500167676987286	0.0155840956375344
TIMM9	ENSG00000100575	TCPZ	-0.26981	0.0000275516005177762	0.000350194441271374
TUBB	ENSG00000196230	SYK	-0.26985	0.00120249712558247	0.00510646215262141
EIF3G	ENSG00000130811	EIF3G	-0.27091	0.00206351337244317	0.00780798645144137
ATP5F1A	ENSG00000152234	ATPA	-0.27263	0.00191069074338586	0.00733282918094431
PLD3	ENSG00000105223	PFKAP	-0.27291	0.000141759175618876	0.000971998423909045
PIR	ENSG00000087842	PEPD	-0.27297	0.000792878494367495	0.00362434691798984
MAP2K1	ENSG00000169032	MCM3	-0.27343	0.00080729453649001	0.00368242613784532
GLUD1	ENSG00000148672	PTGR1	-0.27576	0.017469708819985	0.0433321233749166
RPL21	ENSG00000122026	RCN3	-0.27681	0.000296496947118723	0.0017346682802897
DDB1	ENSG00000167986	DDB1	-0.27703	0.0000010059448826965	0.0000676812291389241
PDIA4	ENSG00000155660	PABP4	-0.27710	0.000324576800805003	0.00186848623565019
HSPG2	ENSG00000142798	PDC6I	-0.27726	0.0000725021153570353	0.000619432755411496
DPYSL2	ENSG00000092964	DPYL2	-0.27829	0.000474854767351587	0.0025368791913349
		B4DE59	-0.27834	0.00231469085788555	0.00850832245764603
HADHB	ENSG00000138029	ECHB	-0.27838	0.000579894054193037	0.00285700663312954
		B4DVJ0	-0.27885	0.000666716452419316	0.00317961859621224
HNRNPK	ENSG00000165119	HNRPD	-0.27958	0.000705945571079413	0.00331133075061869
MAP1B	ENSG00000131711	LRC47	-0.28153	0.00756126952758959	0.0215621368117886
SLC25A6	ENSG00000292334	ADT3	-0.28164	0.00671040939160765	0.0196297709512653
IGF2BP2	ENSG00000073792	IF2A	-0.28519	0.000308415031050193	0.00178980474892471
ITGAV	ENSG00000138448	ITA3	-0.28557	0.0044923828128999	0.0144144563281274
SDF2	ENSG00000132581	SAFB1	-0.28744	0.00653210359424764	0.0192125943147748
RASIP1	ENSG00000105538	QCR2	-0.28807	0.00151969559834581	0.00616953041338728
FASN	ENSG00000169710	FAS	-0.28833	0.0000331126415336898	0.000385112731740973
ANXA1	ENSG00000135046	ANXA1	-0.28948	6.28969991530772E-06	0.000156446339080898
PPP2CA	ENSG00000113575	PLAK	-0.28962	0.000147403229511766	0.00100430111752795
ANP32A	ENSG00000140350	AN32A	-0.29100	0.000102697254156315	0.000760901096368455
SKIC8	ENSG00000140395	SEPT11	-0.29320	0.000701837186684331	0.00330967040973767
EHD2	ENSG00000024422	EHD2	-0.29371	0.0000739438376029241	0.000621879227965217
PGLS	ENSG00000130313	6PGL	-0.29405	0.00157011061316756	0.00628336087388432
HNRNPM	ENSG00000099783	LMAN2	-0.29526	0.00363502278919292	0.0120588660479697
ANXA5	ENSG00000164111	ANXA5	-0.29564	0.00408664757614683	0.013351369091721
AHNAK	ENSG00000124942	AHNK	-0.29794	0.000295555635617387	0.0017346682802897
PSMB2	ENSG00000126067	PRDX1	-0.29796	9.63492180209675E-06	0.000192628418338162
TECR	ENSG00000099797	TBA1A	-0.29840	0.000500405342539924	0.00262144402053321
CPSF6	ENSG00000111605	CPSF6	-0.29945	0.00158334018653346	0.00632454809203441
PRMT1	ENSG00000126457	ANM1	-0.29946	0.0000110318201407105	0.000201283972567371
DECR1	ENSG00000104325	DECR	-0.30151	0.0000100613766735384	0.000195154450253407
PSMC1	ENSG00000100764	PPGB	-0.30166	0.000246560164262667	0.00151536692335285
SERPINH1	ENSG00000149257	SC24D	-0.30314	0.0136411670725321	0.0354703293564755
DHX9	ENSG00000135829	DHX9	-0.30314	0.00106509359840606	0.00464199699872115
GATD3	ENSG00000160221	G6PD	-0.30360	0.0000177283045797306	0.000261976662354092
P4HB	ENSG00000185624	PABP1	-0.30389	0.0000977092138758627	0.000735552228932631
MTAP	ENSG00000099810	METK2	-0.30438	0.000331570487564233	0.00188854830615289
MRPL15	ENSG00000137547	RL22	-0.30449	0.0000737425226002104	0.000621879227965217
RBM39	ENSG00000131051	RAB5B	-0.30458	0.00256610281061816	0.00919271106698983
ISOC2	ENSG00000063241	IPYR	-0.30592	0.000550120283702802	0.0027673106794676
GPX8	ENSG00000164294	GPX1	-0.30675	0.00956334951556058	0.0262954924181264
NUP50	ENSG00000093000	NOMO2	-0.30731	0.00303258335414416	0.0104965923149969
BZW1	ENSG00000082153	5MP2	-0.30845	0.00312832083309211	0.0107420649978426
EPB41L3	ENSG00000082397	E41L3	-0.30956	0.0000254806325745616	0.00033761135382254
PSMD3	ENSG00000108344	PRPS2	-0.31004	0.00819668162416942	0.0230685693291984
		B4DL67	-0.31076	0.0000864313983815473	0.000674895988426264
		XPO1	-0.31143	0.00115017958587583	0.00495267329678134
ACOT7	ENSG00000097021	BACH	-0.31222	0.00142314291711998	0.00585687957866252
PLS3	ENSG00000102024	PHB1	-0.31304	0.00179332713488551	0.00700732000255628
PLCB3	ENSG00000149782	PFD6	-0.31370	0.00056628931752464	0.0028139263639059
ITGB5	ENSG00000082781	ITAV	-0.31407	0.000929986959516377	0.00414546982161234
GIMAP1	ENSG00000213203	GFPT1	-0.31486	0.000225636372675773	0.00142693103597104
HSPB1	ENSG00000106211	HSP74	-0.31536	0.0000333965483550086	0.000385112731740973
ARHGDIB	ENSG00000111348	GDIB	-0.31626	0.0000105767271751149	0.000201283972567371
SNX2	ENSG00000205302	SFXN3	-0.31715	0.00223377209973176	0.0083206078386202
COPS4	ENSG00000138663	CSN4	-0.31901	0.0000454783492928888	0.000462991342699218
PCBP1	ENSG00000169564	OTUB1	-0.31957	0.00012902636910723	0.000904865709080998
EFHD2	ENSG00000142634	EFHD2	-0.31979	6.87300914959829E-07	0.0000622965188356587
RBMX	ENSG00000147274	RAB7A	-0.32022	0.000409145515746539	0.0022586930651341
NDUFA2	ENSG00000131495	MVP	-0.32037	0.0000262794709853231	0.000342248979733625
ATP5PD	ENSG00000167863	ATP5H	-0.32098	0.000626082060676162	0.00304967121410809
RTN4	ENSG00000115310	PUF60	-0.32240	0.0000811297452225296	0.00065176246814965
ADH5	ENSG00000197894	ADHX	-0.32274	0.0015216073615925	0.00616953041338728
PRRC1	ENSG00000164244	PPAC	-0.32276	0.00310168082730758	0.0106676019507879
GTF2I	ENSG00000263001	GSTP1	-0.32305	0.000704644175045316	0.00331133075061869
HSD17B2	ENSG00000086696	DHB2	-0.32327	0.0147954468910352	0.0377269546666817
TUBG2	ENSG00000037042	SYQ	-0.32375	0.000171000638430968	0.00114336762280085
MRTO4	ENSG00000053372	MDHM	-0.32482	0.0000344959577163176	0.000388847104519538
MAPK3	ENSG00000102882	MARE1	-0.32550	0.0000269013089524734	0.000344753084373066
PSMD8	ENSG00000099341	PRS6A	-0.32594	0.00645135175763778	0.0190270689509509
DDX6	ENSG00000110367	DDX6	-0.32618	0.00140900893508879	0.00582264153022297
ERLIN2	ENSG00000147475	ERLN2	-0.32664	0.0158404218547179	0.0399817447282622
DYSF	ENSG00000135636	DYSF	-0.32714	0.00251939600003902	0.00907066820749833
SNX12	ENSG00000147164	SFXN1	-0.32859	0.00640217118145122	0.018933893617671
NCKAP1	ENSG00000061676	MTCH2	-0.32863	0.0035749532844903	0.0119516683563783
DDX1	ENSG00000079785	DDX1	-0.32865	0.0000822488466696364	0.000654433528615084
KPNA6	ENSG00000025800	IMA3	-0.32975	0.00037049785058614	0.00207190096704405
SAP18	ENSG00000150459	RU2A	-0.33092	0.0186623110608174	0.0456749716272819
NT5E	ENSG00000135318	5NTD	-0.33422	0.0074595625333255	0.0213324530028157
SKP1	ENSG00000113558	SEPT2	-0.33550	0.000115362623260441	0.000822436185032217
CAPZA1	ENSG00000116489	CAZA1	-0.33688	2.80460522847661E-06	0.0000958462707446056
GALNT2	ENSG00000143641	GALK1	-0.33835	0.00249808704006485	0.00905451413680072
UTRN	ENSG00000152818	UB2L3	-0.33880	0.000651672131504962	0.00312081247842212
TMED9	ENSG00000184840	THOC4	-0.33918	0.00230707378206192	0.00850535933695089
BGN	ENSG00000182492	PDIA6	-0.34104	0.000011168213433576	0.000201888319469285
UBA2	ENSG00000126261	RSU1	-0.34182	0.00864720126398262	0.0241158346131536
CCAR2	ENSG00000158941	CCAR2	-0.34197	0.0000892119029540213	0.00068606295346983
RTRAF	ENSG00000087302	RS15A	-0.34319	0.000230855472248856	0.00144557866965486
LAP3	ENSG00000002549	AMPL	-0.34323	0.000047064022105607	0.000471296928341264
TNS1	ENSG00000079308	TBA1B	-0.34509	0.000238513879534805	0.00147988582892921
C1QBP	ENSG00000108561	C1QBP	-0.34772	0.000500424288174244	0.00262144402053321
		B4DLN1	-0.34782	0.000277041813709971	0.00165686395810435
LOXL2	ENSG00000134013	LAMB1	-0.34798	0.00322575538887063	0.0109543396723004
		XRCC6	-0.34839	0.0000344515317546298	0.000388847104519538
LTF	ENSG00000012223	TMEDA	-0.34946	0.00461108993937191	0.0146642195560823
ARHGAP18	ENSG00000146376	RASH	-0.35075	0.0000173497192881353	0.000259697626035494
YTHDF2	ENSG00000198492	VDAC2	-0.35186	0.000128551747151933	0.000904483371301021
GLUD1	ENSG00000148672	DHE3	-0.35222	0.0000752222085675681	0.000625505060366425
UBE2M	ENSG00000130725	TRXR1	-0.35230	0.0000388961744282825	0.000416634146985533
HSD17B12	ENSG00000149084	DHB12	-0.35247	0.000460480395619673	0.00247853572942289
S100A7	ENSG00000143556	RS25	-0.35378	0.0000359833739554983	0.000397293354493271
CAPN1	ENSG00000014216	CAN1	-0.35388	0.00035990239966749	0.00202845514786415
RAI14	ENSG00000039560	QCR1	-0.35518	0.000871993579332585	0.00390312302765708
ARPC2	ENSG00000163466	ARPC2	-0.35520	0.000298994828364713	0.00174454164083801
HSPA8	ENSG00000109971	HSDL2	-0.35548	0.000669004748761795	0.00317961859621224
VWF	ENSG00000110799	KAD2	-0.35557	0.0005232786083692	0.00267605426085247
S100A10	ENSG00000197747	RS27A	-0.35588	0.0000525598604365398	0.000509735943783199
RAB11FIP5	ENSG00000135631	RANG	-0.35804	0.00051841532904998	0.00266383819437854
NUCB1	ENSG00000104805	NH2L1	-0.35835	0.0000156011585454056	0.000248809587764876
SERPINB9	ENSG00000170542	SLIRP	-0.35983	0.00078665347231668	0.00361983036001901
IDH1	ENSG00000138413	IDH3A	-0.36183	0.00107069681017946	0.00465699036831591
EEF1D	ENSG00000104529	PUR9	-0.36381	8.69873321463388E-06	0.000187283726111067
TRIM25	ENSG00000121060	TMM43	-0.36572	0.00100218190828697	0.00441246962891993
AP2A2	ENSG00000183020	AP2A2	-0.36795	6.29810601508041E-06	0.000156446339080898
SRP14	ENSG00000140319	SNX6	-0.36871	0.00977348494726049	0.0267034430094566
KPNA1	ENSG00000114030	IMA1	-0.36900	0.0001313566970603	0.000912293447647827
EIF3B	ENSG00000106263	EIF3B	-0.37079	0.0001649475212139	0.00110885491174381
PARK7	ENSG00000116288	ODP2	-0.37131	0.00412011234045913	0.0134403058621341
CYC1	ENSG00000179091	CY1	-0.37200	0.00980736126896713	0.0267620390520738
PSMC5	ENSG00000087191	PPM1F	-0.37258	0.0000316325101602268	0.000378359968749823
DEK	ENSG00000124795	DEK	-0.37269	0.000553010461496393	0.0027753648568805
RBM3	ENSG00000102317	RAB5A	-0.37306	0.000386195257615363	0.00214852297066118
PSMB4	ENSG00000159377	PRDX3	-0.37526	0.000745831449411569	0.00347516169911345
DNM2	ENSG00000079805	DYN2	-0.37682	0.00731760999015359	0.0210907822072298
ACO1	ENSG00000122729	ACOHC	-0.37842	0.000827835945987122	0.00376019154369256
CSTB	ENSG00000160213	CYTB	-0.37900	0.0000306711901629063	0.000373289400586194
H2AC7	ENSG00000196866	H1X	-0.37967	0.000114997278504328	0.000822436185032217
RPS15	ENSG00000115268	RLA1	-0.38090	0.000634162424926905	0.00307511644339555
DDX5	ENSG00000108654	DDX5	-0.38130	0.0000202754840857525	0.000280921949847679
PSMD7	ENSG00000103035	PRS4	-0.38208	0.000006937649983173	0.000165964004597461
DYNLL1	ENSG00000088986	DYL1	-0.38349	0.00482328342900194	0.0151820602670193
STAM	ENSG00000136738	SQOR	-0.38413	0.00015565917570819	0.00105057744608067
PVR	ENSG00000073008	PSMD1	-0.38465	8.23791278522901E-07	0.000063343665094993
CYB5B	ENSG00000103018	CYB5B	-0.38627	0.000455680177970123	0.00245886852446313
EMG1	ENSG00000126749	NCEH1	-0.38636	0.000122174906544369	0.000862434668164019
RPL19	ENSG00000108298	RCN1	-0.38729	0.0000177808544265691	0.000261976662354092
ND5	ENSG00000198786	ECHM	-0.38814	0.000102523160683732	0.000760901096368455
VMP1	ENSG00000062716	UCRI	-0.38974	0.00118563191582603	0.00505478319757119
		XRCC5	-0.39025	2.56760244567997E-06	0.0000935141527995583
PTPN11	ENSG00000179295	PSB2	-0.39061	0.000219091549020931	0.00139971544522868
XRCC5	ENSG00000079246	VATB2	-0.39145	0.0000166610719854462	0.000259697626035494
AP3B1	ENSG00000132842	AP3B1	-0.39451	0.00230169809394553	0.00850009604848153
RPS4X	ENSG00000198034	RPN1	-0.39451	0.0000255599863785759	0.00033761135382254
CAVIN3	ENSG00000170955	CAVN3	-0.39453	0.00191059785752605	0.00733282918094431
THBS1	ENSG00000137801	TNPO1	-0.39472	0.0000195414470822981	0.000277578388654034
PPP1CB	ENSG00000213639	PIPNB	-0.39586	0.00027887651911739	0.00166321646997158
IST1	ENSG00000182149	IPYR2	-0.39798	0.0000265044817911809	0.000342248979733625
COMT	ENSG00000093010	COMT	-0.39873	0.000327782920164735	0.00187960077581945
PPP1CA	ENSG00000172531	PIPNA	-0.39888	0.000702421456943844	0.00330967040973767
EHD3	ENSG00000013016	EHD3	-0.39892	0.0190011375605176	0.046225366291293
HSPD1	ENSG00000144381	CH60	-0.40079	0.0000137226873059146	0.000229030587361505
SEPTIN8	ENSG00000164402	SBDS	-0.40155	0.000107354366610614	0.000784134322797401
RSL1D1	ENSG00000171490	RCN2	-0.40249	0.000204756470647415	0.00132336523127068
PSMC4	ENSG00000013275	PPIB	-0.40398	0.000062374424360524	0.000563897388971205
IGHG3	ENSG00000211897	IFM3	-0.40503	0.00145802792900902	0.0059793031069646
PNPLA6	ENSG00000032444	PGRC2	-0.40511	0.000567229002292225	0.0028139263639059
PTMS	ENSG00000159335	PSA7	-0.40552	0.0000144078789530036	0.000236795140349747
OAT	ENSG00000065154	NP1L4	-0.40597	0.0000155024093546163	0.000248809587764876
ST13	ENSG00000100380	F10A1	-0.40701	0.00263519196716501	0.00936792310475539
CPNE3	ENSG00000085719	CPNE3	-0.40757	0.000191978730405786	0.00125652055350147
PTGES2	ENSG00000148334	PDCD5	-0.40980	0.000129830314749117	0.000907547622256003
MGST3	ENSG00000143198	MAOM	-0.41189	0.0000297866714270566	0.00036856726196812
RPS4Y1	ENSG00000129824	RPN2	-0.41286	0.0000442649241521762	0.000460397979225292
POLDIP2	ENSG00000004142	PAK2	-0.41354	0.0000313995721380591	0.000378359968749823
SAE1	ENSG00000142230	RSSA	-0.41408	2.64949527207295E-06	0.0000935141527995583
PSMB5	ENSG00000100804	PRDX4	-0.41443	5.60674770460249E-06	0.000145437684433845
SPRR1A	ENSG00000169474	SMD1	-0.41528	0.0000204852513358503	0.000280921949847679
RAB3GAP2	ENSG00000118873	RAB2A	-0.41599	0.0000242693664812007	0.000324546248658541
PAK2	ENSG00000180370	OAT	-0.41857	0.00427166525192703	0.0138507459147574
YLPM1	ENSG00000119596	VDAC1	-0.41943	0.0000549500308099563	0.000525810739261493
KPNA2	ENSG00000182481	ILF2	-0.42022	0.0000632165442635843	0.000567105082497904
CTNNB1	ENSG00000168036	CTNB1	-0.42112	8.14890840639282E-06	0.000180872162875915
PSMB3	ENSG00000277791	PRDX2	-0.42218	0.0000758275990504584	0.000625505060366425
CACYBP	ENSG00000116161	CYBP	-0.42320	2.63061553918175E-06	0.0000935141527995583
RPS17	ENSG00000182774	RM12	-0.42363	0.0000501265140264187	0.000494467905451781
PSMB6	ENSG00000142507	PRDX5	-0.42587	0.0000204771191323704	0.000280921949847679
PARP1	ENSG00000143799	ODPA	-0.42713	6.82464570903474E-06	0.000165095081028672
RPL18A	ENSG00000105640	RCC2	-0.42713	0.000510348342245874	0.00264548254544565
ETHE1	ENSG00000105755	ETHE1	-0.43030	0.0000625970626865388	0.000563897388971205
SRSF10	ENSG00000188529	SPB9	-0.43236	0.000200080337015538	0.0013014288990769
PSME3	ENSG00000131467	PSA	-0.43330	0.0000624993022626333	0.000563897388971205
MAP1S	ENSG00000130479	LRC59	-0.43378	0.0000484692816211819	0.000483122052455578
MCM3	ENSG00000112118	LXN	-0.43508	1.05709599155938E-06	0.0000688756517655925
SAMM50	ENSG00000100347	RTRAF	-0.43529	0.0128348884745302	0.0337818030387085
HSPA9	ENSG00000113013	GRHPR	-0.43859	0.0000675223708281157	0.000593370058746666
AP2A1	ENSG00000196961	AP2A1	-0.43931	2.65482422973111E-07	0.0000436634660079932
NECTIN2	ENSG00000130202	NB5R3	-0.43969	0.000107440606235594	0.000784134322797401
GAA	ENSG00000171298	LGUL	-0.44028	0.00036384297048611	0.00204531048422088
ATP5PO	ENSG00000241837	ATPO	-0.44133	0.0000337860147755643	0.000386921754318032
HNRNPA0	ENSG00000177733	RL27A	-0.44357	0.0000306884458447544	0.000373289400586194
FAM114A1	ENSG00000197712	NP1L1	-0.44560	0.00226727983105739	0.00840181321216276
UQCRB	ENSG00000156467	PXL2A	-0.44656	0.00158688889822988	0.00632698481090542
ATP5F1B	ENSG00000110955	ATPB	-0.45143	0.0000888341612142466	0.00068606295346983
UGP2	ENSG00000169764	U520	-0.45466	0.0000883285311151411	0.00068606295346983
MYH14	ENSG00000105357	MK03	-0.45496	8.80245613437289E-08	0.0000364459349095981
ACTB	ENSG00000075624	A0A2R8YEA7	-0.45659	2.9956400215916E-07	0.0000436634660079932
CCT7	ENSG00000135624	TACO1	-0.45717	0.0110564593458123	0.0298604137102119
MACROH2A1	ENSG00000113648	H2AV	-0.45724	0.00621487058027465	0.018507076568923
GLS	ENSG00000115419	GLRX3	-0.45945	9.53309244353297E-06	0.000192628418338162
SF3B5	ENSG00000169976	SCRB2	-0.45951	0.00250470814503408	0.00906325485085441
ZNF22	ENSG00000165512	VP26A	-0.46163	1.37890756300745E-06	0.0000742196995788758
		XPP1	-0.46273	0.0000292516523340627	0.000364039349567844
CBR1	ENSG00000159228	CBR1	-0.46484	0.0000365219478108342	0.000401182416513908
APRT	ENSG00000198931	APT	-0.46556	0.000768790715513049	0.00355958367849375
UROD	ENSG00000126088	DCUP	-0.46733	0.000331067121156101	0.00188854830615289
RPL4	ENSG00000174444	RL11	-0.46904	0.00024338890191417	0.00150147938630719
TIMM50	ENSG00000105197	TCPW	-0.46909	0.0000369758163879216	0.000402065316581794
FEN1	ENSG00000168496	FEN1	-0.46954	0.000379532191366722	0.00211692437308951
RPS15A	ENSG00000134419	RLA2	-0.46977	9.66273533698167E-06	0.000192628418338162
NAP1L4	ENSG00000205531	NDUS1	-0.47228	0.0000315597706052004	0.000378359968749823
		PURA2	-0.47234	0.000035637625614089	0.000395504164675947
PAPSS2	ENSG00000198682	ODO2	-0.47263	0.000073071967813867	0.000621281962214096
SNRPD2	ENSG00000125743	SERPH	-0.47610	8.50646148944726E-06	0.000184994056432121
YTHDF3	ENSG00000185728	VDAC3	-0.47648	0.0000109732807334956	0.000201283972567371
LUC7L	ENSG00000007392	LEG3	-0.48104	0.000252528768594687	0.00154458647381921
EIF3F	ENSG00000175390	EIF3F	-0.48309	8.14489886579822E-06	0.000180872162875915
MAGT1	ENSG00000102158	LONM	-0.48460	0.0000372566451097889	0.000403083200609928
DDT	ENSG00000099977	DOPD	-0.48732	0.001413634517594	0.0058305653570496
CTNNA2	ENSG00000066032	CTNA2	-0.48906	7.83465635204654E-06	0.000180872162875915
CAV2	ENSG00000105971	CAV2	-0.48908	0.0021812635434534	0.00817972492877432
PARVA	ENSG00000197702	OFUT1	-0.49004	0.0000334491782794064	0.000385112731740973
ANXA3	ENSG00000138772	ANXA3	-0.49377	0.0000168399114705786	0.000259697626035494
ANP32E	ENSG00000143401	AN32E	-0.49423	0.00469894096316686	0.0148340467649534
CIRBP	ENSG00000099622	CIRBP	-0.49502	0.000483067766912417	0.00255539288000598
COX5B	ENSG00000135940	COX5B	-0.50064	0.000238226075504878	0.00147988582892921
STOM	ENSG00000148175	SRP54	-0.50087	0.000482036507143494	0.00255539288000598
RPS3	ENSG00000149273	ROMO1	-0.50094	0.00493011663696057	0.0154281120921164
MYH4	ENSG00000264424	ML12A	-0.50398	0.000013652769542136	0.000229030587361505
SVIL	ENSG00000197321	SSRD	-0.50547	0.000222272140954612	0.0014116575795731
EHD1	ENSG00000110047	EHD1	-0.50942	2.25189898456616E-06	0.0000850585704170342
RPL38	ENSG00000172809	RL10A	-0.51024	0.0000127796749277013	0.000221892259026944
SERPINE1	ENSG00000106366	NXP20	-0.51202	0.0015321015775	0.00620040356458176
UGDH	ENSG00000109814	U2AF2	-0.51489	0.000109970075262939	0.000797190478252885
GAR1	ENSG00000109534	GANAB	-0.51645	0.0000413425014797115	0.000434197100906434
DRG1	ENSG00000185721	DRG1	-0.51652	0.00609871500173957	0.0182622161317737
AP3M1	ENSG00000185009	AP3M1	-0.51671	0.0000657850234689418	0.000580471948887835
		PUR2	-0.51678	1.01567863194421E-07	0.0000364459349095981
SLC25A5	ENSG00000005022	ADT2	-0.51978	0.000337897794369015	0.00191950910627042
HMGA1	ENSG00000137309	HM13	-0.52016	0.00970986532794414	0.0265633291627239
CD9	ENSG00000010278	CD9	-0.52121	0.0000502965496023874	0.000494467905451781
DKFZp686P17171		PTTG	-0.52147	0.0168192736538368	0.0419604822441605
NQO1	ENSG00000181019	NDUV2	-0.52261	0.0032390811173209	0.0109822703080188
SEL1L	ENSG00000071537	SAM50	-0.52559	0.000321379960484018	0.0018600297175325
AP1M1	ENSG00000072958	AP1M1	-0.52633	0.0000161577589325578	0.000255791580748508
UBQLN1	ENSG00000135018	TWF2	-0.52928	0.0000169554615989462	0.000259697626035494
MYDGF	ENSG00000074842	MIF	-0.53291	0.00304708323124619	0.0104965923149969
COPE	ENSG00000105669	COPE	-0.53372	2.08827046051501E-06	0.0000817661360547032
SMS	ENSG00000102172	SNAA	-0.54177	0.0000192598669735892	0.000276443290627584
GOT2	ENSG00000125166	AATM	-0.54220	4.0838732564033E-07	0.0000462767322159805
MGST2	ENSG00000085871	MANF	-0.54367	6.83502325161635E-08	0.0000364459349095981
SUPT16H	ENSG00000092201	SIAS	-0.54502	0.0000196840490416745	0.000277578388654034
GATAD2B	ENSG00000143614	NUDT5	-0.54611	0.0000391400405181215	0.000417170827898592
LPCAT2	ENSG00000087253	OST48	-0.54857	0.0000064698707057847	0.000158291268517664
UBXN1	ENSG00000162191	TXD17	-0.55081	0.0000614874089562763	0.000563329325458991
TRAP1	ENSG00000126602	TMED7	-0.56911	0.0000265469482654507	0.000342248979733625
NCLN	ENSG00000125912	MTPN	-0.57038	0.000205296789244964	0.00132336523127068
RAB21	ENSG00000080371	Q14400	-0.57226	4.52830426664839E-06	0.000131361738148449
SEC23IP	ENSG00000107651	RS30	-0.57534	0.000567038231490975	0.0028139263639059
CZIB	ENSG00000162384	CZIB	-0.57879	4.09605921680109E-06	0.000120805691695517
CAPZA2	ENSG00000198898	CAZA2	-0.57940	1.97917368116849E-07	0.0000436634660079932
CRK	ENSG00000167193	CRK	-0.58117	0.0119430275788986	0.0317057193309107
ATP5ME	ENSG00000169020	ATP5I	-0.59003	1.81577856206204E-06	0.0000817661360547032
CNN3	ENSG00000117519	CNN3	-0.59510	0.000226665310869529	0.00142693103597104
HNRNPH2	ENSG00000126945	HNRDL	-0.59611	0.00024704774272961	0.00151536692335285
CD81	ENSG00000110651	CD81	-0.59700	0.00115768834402522	0.00497505589757744
NUP35	ENSG00000163002	NNTM	-0.59876	2.35641961234236E-07	0.0000436634660079932
BOLA2B	ENSG00000169627	BOLA2	-0.59914	0.000214859215272233	0.00137676157881285
API5	ENSG00000166181	API5	-0.60798	0.0000816970620959957	0.000653880203318509
NUCB2	ENSG00000070081	NHP2	-0.61890	0.0137139686212663	0.0355737041464896
EIF3K	ENSG00000178982	EIF3K	-0.63041	0.000505159886193566	0.00263343640429721
RAC3	ENSG00000169750	Q96QB7	-0.63321	0.0000300903806184529	0.000370197654123023
ATP13A1	ENSG00000105726	AT131	-0.64307	0.00318927541350727	0.0108475670857522
CNPY2	ENSG00000257727	CNPY2	-0.64669	0.0000699173895312575	0.000608722722294043
MTREX	ENSG00000039123	MGST1	-0.66690	3.62486879809571E-06	0.000114769742975001
EMC7	ENSG00000134153	EMC7	-0.67715	0.00210512800197447	0.00793754919133282
FKBP2	ENSG00000173486	FKB11	-0.68437	0.00189021191190887	0.00729323700060896
RO60	ENSG00000116747	RL27	-0.68979	5.36863246068712E-06	0.000144483321098242
MYH10	ENSG00000133026	MK01	-0.69048	1.52128025265317E-06	0.0000774253968788798
PCBP2	ENSG00000197111	OXSR1	-0.69172	0.0115485482365349	0.0308869867742356
PEBP1	ENSG00000089220	PARVA	-0.69792	0.0000173694650019095	0.000259697626035494
RALA	ENSG00000006451	QCR6	-0.71257	0.0000829820498429717	0.000654433528615084
ABHD10	ENSG00000144827	ABHDA	-0.72765	3.85533180071162E-06	0.000115685788280152
TMEM65	ENSG00000164983	THUM1	-0.73877	0.00892427140002275	0.0247396933870951
PPIA	ENSG00000196262	PLD3	-0.74165	0.0163385297809392	0.040998665056366
PNP	ENSG00000198805	PHS	-0.74536	0.0074445507244446	0.0213324530028157
C4A	ENSG00000244731	CO4A	-0.74651	0.00853041204696993	0.0238519183599042
HMGN1	ENSG00000205581	HMGB3	-0.76567	0.000641405017868855	0.00308936242387393
EPPK1	ENSG00000261150	EPIPL	-0.77010	1.34057099500835E-08	0.0000288624935225299
EIF1	ENSG00000173812	EIF1	-0.78305	0.000629130254199129	0.00305760143857951
GIPC1	ENSG00000123159	GGH	-0.79271	0.0000171346946422064	0.000259697626035494
VDAC3	ENSG00000078668	UBQL2	-0.79729	0.00706120061772205	0.020406395879135
VDAC2	ENSG00000165637	UBQL1	-0.80554	0.0000219800757061406	0.000299513310096967
FARSB	ENSG00000116120	STAU1	-0.82378	0.00738862624794276	0.0212669950692791
CSNK2A1	ENSG00000101266	CSK21	-0.82581	0.00030544263478208	0.00177734592617789
IDH3B	ENSG00000101365	ICAM2	-0.83412	0.013713465755373	0.0355737041464896
KDELR1	ENSG00000105438	ERD21	-0.84212	0.00963428853170547	0.0264237238328177
RRAGC	ENSG00000116954	RL38	-0.85289	3.47953286057221E-06	0.000113506579527454
MXRA7	ENSG00000182534	K1C13	-0.86136	0.0206110080679245	0.0493061115224904
PICALM	ENSG00000073921	PDXK	-0.87029	0.0105191403775845	0.0285235632656668
SRSF7	ENSG00000115875	SPRC	-0.87660	0.0000080979317259831	0.000180872162875915
AGK	ENSG00000006530	AGK	-0.87778	0.000211389318479076	0.00135857075428493
CYCS	ENSG00000172115	CYC	-0.90360	1.15340615010075E-06	0.0000688756517655925
SWAP70	ENSG00000133789	SSRG	-0.90664	0.00788491611909689	0.0223665670677412
ATP1B3	ENSG00000069849	AT1B3	-0.91597	0.000396853138222471	0.00219646479843954
PRKDC	ENSG00000253729	PON2	-0.91666	2.43750882639497E-06	0.000090482008676351
DNAJC13	ENSG00000138246	DJC13	-0.91701	0.00370944140226557	0.0122491216857021
SRSF4	ENSG00000116350	SPEE	-0.91782	0.00697314691798307	0.0202061713518406
RACK1	ENSG00000204628	Q9B2W1	-0.92617	0.0139818496078095	0.0361813968817473
HSD17B10	ENSG00000072506	HBA	-0.93919	0.00247915116957694	0.00902042259341958
NNT	ENSG00000112992	NDUA9	-0.94369	0.0160145912755319	0.0402796904395095
PDCD6IP	ENSG00000170248	P66B	-0.95323	0.0147121596404169	0.037619097037788
BLVRA	ENSG00000106605	BIEA	-0.95695	1.19569067457748E-06	0.0000688756517655925
ATP5MK	ENSG00000173915	ATPMK	-0.96886	0.000638484858798441	0.00308911887863605
ADAM15	ENSG00000143537	ADA15	-0.97548	0.000143285268743062	0.000979343440012104
DYNC1I1	ENSG00000158560	DC1I1	-0.97649	0.0110953292976538	0.0298976770686467
SLC16A3	ENSG00000141526	MCM2	-0.98769	0.00578101448148926	0.0175303157445724
IDH2	ENSG00000182054	IDH3B	-0.99249	0.00386404371978798	0.0127012001964939
NPC2	ENSG00000119655	NDUS2	-0.99455	2.15034885366467E-06	0.000082673233606072
LIMS1	ENSG00000169756	KRT84	-0.99512	0.000328253549330289	0.00187960077581945
NPM1	ENSG00000181163	NDUS4	-1.03486	0.0045415571296373	0.0145289338783196
NDUFS4	ENSG00000164258	NACA	-1.14390	0.000430910002973394	0.00235469349340537
PPIC	ENSG00000168938	PLF4	-1.18421	0.0197994059451646	0.0477893733183177
COPZ1	ENSG00000111481	COPZ1	-1.21593	0.0000594083325296289	0.000553706233490437
AP2S1	ENSG00000042753	AP2S1	-1.26952	0.00276376696933277	0.00972285994276708
PSMC2	ENSG00000161057	PPIC	-1.28075	0.00270543511702268	0.00958026612985171
PLIN3	ENSG00000105355	PGH1	-1.28649	0.0000455894866011306	0.000462991342699218
RAB18	ENSG00000099246	PZP	-1.29119	0.0112933609612301	0.0303915763402376
COPS6	ENSG00000168090	CSN6	-1.36856	0.000046437523375118	0.000467196204797332
ZNF207	ENSG00000010244	VKOR1	-1.46683	0.00205812541550828	0.00780130989364318
NDUFA9	ENSG00000139180	MYH4	-1.60198	0.00887974881773641	0.0247003865692332
TPD52L2	ENSG00000101150	TM205	-1.89546	0.0012208356409827	0.00514317241860607
EPRS1	ENSG00000136628	STAM1	-2.28109	0.0000507791103931966	0.000496942839438874
PPP1R12A	ENSG00000058272	MOT4	-2.35592	0.000253423779707158	0.00154566968189663
P4HA2	ENSG00000072682	NUCKS	-2.37090	0.0178788778063414	0.0440930399966244
GLO1	ENSG00000124767	KRT82	-2.51390	0.000747329246023932	0.00347516169911345
LETM1	ENSG00000168924	KRT81	-3.36360	0.0165370039010123	0.0414001969754413
LIMA1	ENSG00000050405	KRT83	-3.77676	0.00588072785200474	0.0177327830047146
PAFAH1B1	ENSG00000007168	KRT85	-4.41063	0.00196263662689782	0.00747302120599684

## Sheet: ACA+ vs. HC
initial_alias	converted_alias ENSEMBL_ID	Protein name	logFC	P.Value	adj.P.Val
RAB8B	ENSG00000166128	RAB8B	3.44295	2.36154185316418E-08	0.0000500883027056122
GNG5	ENSG00000174021	GBG5	2.37796	0.0000165624033131436	0.0050184082038825
PAFAH1B2	ENSG00000168092	PA1B2	1.84101	0.00045998184510826	0.0190214236268375
MAGOH	ENSG00000162385	MGN	1.77854	3.57609148188566E-07	0.00030958209912079
RBX1	ENSG00000100387	RBX1	1.66984	0.00003986500893415	0.00866092028958779
DENR	ENSG00000139726	DENR	1.43240	0.000132031969634553	0.0116683253164536
CIAPIN1	ENSG00000005194	CPIN1	1.31690	0.00235931173094965	0.041700834844535
THYN1	ENSG00000151500	THYN1	1.25356	0.000215973243374779	0.0147466404167636
SEC23IP	ENSG00000107651	S23IP	1.23440	0.00260289358644037	0.0429720995753258
PURB	ENSG00000146676	PURB	1.22479	0.000820372406685291	0.0251295395354302
AP3S1	ENSG00000177879	AP3S1	1.22065	0.000240408671003038	0.0147466404167636
MAP1S	ENSG00000130479	MAP1S	1.20407	0.0000552077579028903	0.00901513788789899
TSPAN6	ENSG00000000003	TSN6	1.19360	0.0002052620224541	0.0145120249875049
TRA2A	ENSG00000164548	TRA2A	1.05334	0.000249044371311742	0.0147466404167636
CTSL	ENSG00000135047	CATL1	1.0012	0.000327616318322871	0.016544624075305
LEMD2	ENSG00000161904	LEMD2	0.95653	0.00054653217470083	0.020699906116794
RBM3	ENSG00000102317	RBM3	0.92151	0.0000997395324457546	0.01027666109667
NSUN2	ENSG00000037474	NSUN2	0.91419	0.00154022184294101	0.0323864386423552
MCM4	ENSG00000104738	MCM4	0.86021	0.00145782098915341	0.0323292840920851
DBI	ENSG00000155368	ACBP	0.83260	0.000275699771441946	0.0147466404167636
PSMD14	ENSG00000115233	PSDE	0.80231	0.0028694101524959	0.0441015864742305
GPX4	ENSG00000167468	GPX4	0.79472	0.00014161927047482	0.0120149789070837
LUC7L3	ENSG00000108848	LC7L3	0.79128	0.00173268949301006	0.0346701359874937
FHL3	ENSG00000183386	FHL3	0.78913	0.000705252970166472	0.0237435166622712
PPP5C	ENSG00000011485	PPP5	0.73630	0.000908259799836202	0.0271326624711632
PNN	ENSG00000100941	PININ	0.69453	0.000758600372584929	0.0243786574280702
TPP2	ENSG00000134900	TPP2	0.66628	0.00264301518807568	0.0429720995753258
RPS24	ENSG00000138326	RS24	0.59951	0.00140797084098856	0.0323292840920851
NAGA	ENSG00000198951	NAGAB	0.59913	0.00282857971400986	0.043791369149014
RPS15	ENSG00000115268	RS15	0.47966	0.00112929793571638	0.0296659081289192
NUP93	ENSG00000102900	NUP93	0.45052	0.00179047728072325	0.0354916103963927
CIRBP	ENSG00000099622	CIRBP	0.43878	0.000196658041232023	0.0143831622570042
HNRNPM	ENSG00000099783	M0QZM1	0.42205	0.00214762297500728	0.0399570906139512
BCAP31	ENSG00000185825	BAP31	0.41229	0.0000632988832310679	0.00956344404766415
TAGLN	ENSG00000149591	TAGL	0.35403	0.00269462010538346	0.0429720995753258
RPS26	ENSG00000197728	RS26	0.35382	0.000718768364875529	0.0238204328422031
SAFB	ENSG00000160633	SAFB1	0.35009	0.00254842237961017	0.0429720995753258
AIMP1	ENSG00000164022	AIMP1	0.34370	0.00318144838264379	0.0462181645177225
ENO2	ENSG00000111674	ENOG	0.28561	0.0000408341362073918	0.00866092028958779
TAGLN2	ENSG00000158710	TAGL2	0.27681	0.000381297692494404	0.0179718312395696
RPS21	ENSG00000171858	RS21	0.27189	0.0000133425168670527	0.00471657971250313
EIF5A	ENSG00000132507	IF5A1	0.26972	4.37881328317949E-07	0.00030958209912079
MSN	ENSG00000147065	MOES	0.26844	0.0031181415158945	0.0459276260778628
HNRNPM	ENSG00000099783	HNRPM	0.26196	0.000784200791546585	0.0248252220726912
CDV3	ENSG00000091527	CDV3	0.25538	0.000829357740443242	0.0251295395354302
RPS27	ENSG00000177954	RS27	0.24945	0.000464047046863315	0.0190214236268375
TPM2	ENSG00000198467	A7XZE4	0.24712	0.00118361522687508	0.0296659081289192
UCHL1	ENSG00000154277	UCHL1	0.24449	0.00100570288355469	0.0284412775469265
LDHB	ENSG00000111716	LDHB	0.24403	0.0000976033829475503	0.01027666109667
RPS7	ENSG00000171863	RS7	0.24171	0.00246019691509272	0.0427711283353415
APEX1	ENSG00000100823	APEX1	0.23492	0.00130700805417121	0.031147911043788
RAC3	ENSG00000169750	RAC3	0.23475	0.0000676339748773985	0.00956344404766415
HMGB1	ENSG00000189403	HMGB1	0.22448	0.0000504079217868823	0.00901513788789899
TPM3	ENSG00000143549	A0A087WWU8	0.22256	0.000576678176249444	0.0210885243418116
PSMA6	ENSG00000100902	PSA6	0.21543	0.00041437199667255	0.0186996384030315
FUS	ENSG00000089280	FUS	0.21505	0.00122860600715624	0.0303008528043999
NPM1	ENSG00000181163	NPM	0.20418	0.000190670228798101	0.0143831622570042
ZYX	ENSG00000159840	ZYX	0.19343	0.00163773372602831	0.0337245944942334
SRSF7	ENSG00000115875	SRSF7	0.18586	0.000471436416284254	0.0190214236268375
RPS18	ENSG00000231500	RS18	0.18290	0.00135519620889671	0.0315864962535156
LDHA	ENSG00000134333	LDHA	0.18100	0.00281126499711489	0.043791369149014
TPM4	ENSG00000167460	TPM4	0.18092	0.00229897178659019	0.0413230437233711
PGAM1	ENSG00000171314	PGAM1	0.17901	0.000300413708765432	0.0155409140558898
SFPQ	ENSG00000116560	SFPQ	0.17742	0.000106594315948486	0.01027666109667
ARHGDIA	ENSG00000141522	GDIR1	0.17421	0.00264075280568037	0.0429720995753258
GAPDH	ENSG00000111640	G3P	0.17419	0.000096689496295968	0.01027666109667
PA2G4	ENSG00000170515	PA2G4	0.17073	2.05474199507259E-06	0.000871621554309792
YWHAZ	ENSG00000164924	1433Z	0.17061	0.00155748078336645	0.0323864386423552
ACTR2	ENSG00000138071	ARP2	0.16540	0.00154590392530632	0.0323864386423552
RPS11	ENSG00000142534	RS11	0.16399	0.00314358902203025	0.0459831194188011
RPL3	ENSG00000100316	RL3	0.15840	0.00202490047007796	0.0390437627003214
RAC2	ENSG00000128340	RAC2	0.15795	0.00107602921433869	0.0296397138131475
PCBP1	ENSG00000169564	PCBP1	0.15448	0.000756385135268114	0.0243786574280702
TUBB4A	ENSG00000104833	TBB4A	0.15345	0.000234338539019175	0.0147466404167636
EEF1A1	ENSG00000156508	EF1A1	0.14779	0.0000255901041827644	0.0067845763714554
PLS3	ENSG00000102024	PLST	0.14673	0.0016900790306444	0.034139596419017
CAP1	ENSG00000131236	CAP1	0.14453	0.00115062537365997	0.0296659081289192
NSF	ENSG00000073969	NSF	0.14123	0.00308354867098353	0.0459276260778628
MDH1	ENSG00000014641	MDHC	0.13922	0.00343279999421218	0.0491957350521894
HNRNPD	ENSG00000138668	HNRPD	0.13773	0.00267966680151351	0.0429720995753258
RPLP0	ENSG00000089157	RLA0	0.13621	0.0021013091082788	0.03951807918985
RPS8	ENSG00000142937	RS8	0.13568	0.00274283963545863	0.0434146482597594
ILF3	ENSG00000129351	ILF3	0.13361	0.000076691106919732	0.010166364861047
SNRPD2	ENSG00000125743	SMD2	0.13356	0.000275791658754899	0.0147466404167636
MYL6	ENSG00000092841	G8JLA2	0.13326	0.00219038794337692	0.040398372416543
KPNB1	ENSG00000108424	IMB1	0.13185	0.00268004479668639	0.0429720995753258
EEF2	ENSG00000167658	EF2	0.12901	0.000155278585283855	0.0126671492071945
MYL6	ENSG00000092841	MYL6	0.12728	0.00146327735636029	0.0323292840920851
CTNND1	ENSG00000198561	CTND1	0.12491	0.000590183226452374	0.0212165868356862
TPI1	ENSG00000111669	TPIS	0.12484	0.00311473979944255	0.0459276260778628
ENO1	ENSG00000074800	ENOA	0.12449	0.00127999544444372	0.0308507992916493
TUBB4B	ENSG00000188229	TBB4B	0.12248	0.000251723730808468	0.0147466404167636
PTBP1	ENSG00000011304	PTBP1	0.12106	0.00195968283397129	0.0384859934338251
RHOA	ENSG00000067560	RHOA	0.12093	0.00233270849681096	0.0415770985019835
TUBB6	ENSG00000176014	TBB6	0.11834	0.00141929590283278	0.0323292840920851
HNRNPK	ENSG00000165119	HNRPK	0.11820	0.000998431898513846	0.0284412775469265
MYH9	ENSG00000100345	MYH9	0.11424	0.00132658957869772	0.0312632944046429
VCP	ENSG00000165280	TERA	0.10628	0.000992099922952847	0.0284412775469265
SND1	ENSG00000197157	SND1	0.09916	0.00116707905588975	0.0296659081289192
ANXA1	ENSG00000135046	ANXA1	0.09293	0.00280580184600774	0.043791369149014
TGM2	ENSG00000198959	TGM2	0.09206	0.000635856568200416	0.0224775296858847
PDIA4	ENSG00000155660	PDIA4	-0.14373	0.00165417818728881	0.0337356916849959
RUVBL1	ENSG00000175792	RUVB1	-0.15189	0.00261340828857984	0.0429720995753258
TUFM	ENSG00000178952	EFTU	-0.15288	0.00148614407273958	0.0323864386423552
HSP90B1	ENSG00000166598	ENPL	-0.15499	0.000575172642607431	0.0210885243418116
ATP2A2	ENSG00000174437	AT2A2	-0.15872	0.00253090569802643	0.0429720995753258
FDXR	ENSG00000161513	ADRO	-0.18200	0.0005159742122796	0.0202663204489821
ND5	ENSG00000198786	ECHM	-0.18571	0.00198232561333201	0.0385735103291486
FLOT1	ENSG00000137312	FLOT1	-0.18627	0.00144664205788188	0.0323292840920851
PDIA6	ENSG00000143870	PDIA6	-0.19623	0.0002781073157334	0.0147466404167636
HSPA5	ENSG00000044574	BIP	-0.19677	0.000475311387186416	0.0190214236268375
SUCLA2	ENSG00000136143	SUCB1	-0.20020	0.000441025997205827	0.0190214236268375
SUCLG2	ENSG00000172340	SUCB2	-0.20077	0.00011961532287301	0.0110306130353763
HSPG2	ENSG00000142798	PGBM	-0.20194	0.00114000268691328	0.0296659081289192
ITGAV	ENSG00000138448	ITAV	-0.20344	0.00206918408727532	0.03951807918985
MLEC	ENSG00000110917	MLEC	-0.21188	0.0010214638194791	0.0285069047515155
APMAP	ENSG00000101474	APMAP	-0.21360	0.0015261258889328	0.0323864386423552
PLOD1	ENSG00000083444	PLOD1	-0.21669	0.0000552554420286124	0.00901513788789899
PRDX3	ENSG00000165672	PRDX3	-0.23444	0.000458209964307887	0.0190214236268375
PBXIP1	ENSG00000163346	PBIP1	-0.23920	0.000343499520440815	0.0165582382467038
GLG1	ENSG00000090863	GSLG1	-0.24220	0.0000907195689304476	0.01027666109667
ATP5PD	ENSG00000167863	ATP5H	-0.24745	0.00243302237764577	0.0426482682891461
CPT1A	ENSG00000110090	CPT1A	-0.24792	0.000797875503163021	0.0248866756207172
VDAC1	ENSG00000213585	VDAC1	-0.26611	0.0034952660780139	0.0497547607481039
CAT	ENSG00000121691	CATA	-0.26905	0.00226931126182807	0.0411385400541653
UQCRC2	ENSG00000140740	QCR2	-0.26995	0.00289526717550314	0.0441788610017421
		B3KM58	-0.27974	0.00225129519839269	0.0411385400541653
MTCH2	ENSG00000109919	MTCH2	-0.28816	0.00039349005358875	0.0181433131230813
NOMO2	ENSG00000185164	NOMO2	-0.29259	0.00118327284551298	0.0296659081289192
VDAC2	ENSG00000165637	VDAC2	-0.29748	0.00252586687836701	0.0429720995753258
IDH3A	ENSG00000166411	IDH3A	-0.30451	0.000177597479550674	0.0139512686713696
ATP5PB	ENSG00000116459	AT5F1	-0.30525	0.000694145692404146	0.0237435166622712
SSR4	ENSG00000180879	SSRD	-0.34874	0.00210539507234939	0.03951807918985
VDAC3	ENSG00000078668	VDAC3	-0.35405	0.0015413712930001	0.0323864386423552
SEC62	ENSG00000008952	SEC62	-0.36960	0.000531106040001173	0.0204813801971361
PTTG1IP	ENSG00000183255	PTTG	-0.39728	0.00127488284492607	0.0308507992916493
DAD1	ENSG00000129562	DAD1	-0.39840	0.00112349556523905	0.0296659081289192
CAV2	ENSG00000105971	CAV2	-0.43505	0.000268352749958322	0.0147466404167636
EMG1	ENSG00000126749	NEP1	-0.60020	0.00263405130882987	0.0429720995753258
CPD	ENSG00000108582	CBPD	-0.62891	0.000682721584161087	0.0237385652459945
HBA1	ENSG00000206172	HBA	-0.91389	0.00307170112324257	0.0459276260778628
C3	ENSG00000125730	CO3	-0.95869	0.00293586712647059	0.0444783869660294
NDUFA4	ENSG00000189043	NDUA4	-1.09603	0.00337145755396159	0.0486453161357316
DCD	ENSG00000161634	DCD	-1.10798	0.000103098715104887	0.01027666109667
CSTA	ENSG00000121552	CYTA	-1.12748	0.000940166970853829	0.0276957520164024
KRT13	ENSG00000171401	K1C13	-1.26969	0.000259770711163866	0.0147466404167636
PLG	ENSG00000122194	A0A0F7G8J1	-1.42038	0.000335442429573248	0.0165458928633688
PFKM	ENSG00000152556	PFKAM	-2.50140	0.00118887420601515	0.0296659081289192
COL1A2	ENSG00000164692	CO1A2	-2.94569	1.44074963341088E-06	0.000763957493116117
