# Supplementary material for: Immunoglobulins G from Patients with Systemic Sclerosis Modify the Molecular Signatures of Endothelial Cells
Source: RMD Open. 2025 Mar 23;11(1):e004290. doi: 10.1136/rmdopen-2024-004290 (PMC11931898; doi:10.1136/rmdopen-2024-004290)
Supplement: online supplemental file 5 [file rmdopen-11-1-s005.xlsx]

## Sheet: AQUA peptide
Table: List of AQUA peptides. The table contains mass on charge, charge, retention time, peptide sequence, protein name and whether the peptide is labeled (H = heavy, L = light).
m/z	Z	Retention time	sequence	name	Label	Stable Isotope-Labeled Residue
737.881	2	63	LFGGNFAHQASVAR	TPP1-1	L
742.885	2	63	LFGGNFAHQASVAR	TPP1-1	H	Arginine (R), +10Da
492.257	3	63	LFGGNFAHQASVAR	TPP1-1	L
495.593	3	63	LFGGNFAHQASVAR	TPP1-1	H	Arginine (R), +10Da
802.913	2	72	LYQQHGAGLFDVTR	TPP1-2	L
807.917	2	72	LYQQHGAGLFDVTR	TPP1-2	H	Arginine (R), +10Da
535.611	3	72	LYQQHGAGLFDVTR	TPP1-2	L
538.947	3	72	LYQQHGAGLFDVTR	TPP1-2	H	Arginine (R), +10Da
583.812	2	55	LLSLDPSHER	P4HA2-1	L
588.816	2	55	LLSLDPSHER	P4HA2-1	H	Arginine (R), +10Da
389.544	3	55	LLSLDPSHER	P4HA2-1	L
392.88	3	55	LLSLDPSHER	P4HA2-1	H	Arginine (R), +10Da
784.367	2	86	QFFPTDEDEIGAAK	P4HA2-2	L
788.374	2	86	QFFPTDEDEIGAAK	P4HA2-2	H	Lysine (K), +8Da
523.247	3	86	QFFPTDEDEIGAAK	P4HA2-2	L
525.919	3	86	QFFPTDEDEIGAAK	P4HA2-2	H	Lysine (K), +8Da
533.798	2	66	TGVLTVASYR	P4HA2-4	L
538.802	2	66	TGVLTVASYR	P4HA2-4	H	Arginine (R), +10Da
356.201	3	66	TGVLTVASYR	P4HA2-4	L
359.537	3	66	TGVLTVASYR	P4HA2-4	H	Arginine (R), +10Da
844.946	2	117	DGTFPLPIGESVTVTR	ICAM-1	L
849.95	2	117	DGTFPLPIGESVTVTR	ICAM-1	H	Arginine (R), +10Da
563.633	3	117	DGTFPLPIGESVTVTR	ICAM-1	L
566.969	3	117	DGTFPLPIGESVTVTR	ICAM-1	H	Arginine (R), +10Da
540.837	2	94	LLGIETPLPK	ICAM-3	L
544.844	2	94	LLGIETPLPK	ICAM-3	H	Lysine (K), +8Da
360.894	3	94	LLGIETPLPK	ICAM-3	L
363.565	3	94	LLGIETPLPK	ICAM-3	H	Lysine (K), +8Da
709.909	2	78	VTLNGVPAQPLGPR	ICAM-5	L
714.913	2	78	VTLNGVPAQPLGPR	ICAM-5	H	Arginine (R), +10Da
473.609	3	78	VTLNGVPAQPLGPR	ICAM-5	L
476.945	3	78	VTLNGVPAQPLGPR	ICAM-5	H	Arginine (R), +10Da
524.275	2	35	EVSSATNALR	SNRPA-1	L
529.279	2	35	EVSSATNALR	SNRPA-1	H	Arginine (R), +10Da
349.852	3	35	EVSSATNALR	SNRPA-1	L
353.189	3	35	EVSSATNALR	SNRPA-1	H	Arginine (R), +10Da
431.729	2	33	TDSDIIAK	SNRPA-2	L
435.737	2	33	TDSDIIAK	SNRPA-2	H	Lysine (K), +8Da
288.155	3	33	TDSDIIAK	SNRPA-2	L
290.827	3	33	TDSDIIAK	SNRPA-2	H	Lysine (K), +8Da
919.458	2	93	SAAPHPGDIGDFINEGLK	CDH2	L
923.465	2	93	SAAPHPGDIGDFINEGLK	CDH2	H	Lysine (K), +8Da
613.307	3	93	SAAPHPGDIGDFINEGLK	CDH2	L
615.979	3	93	SAAPHPGDIGDFINEGLK	CDH2	H	Lysine (K), +8Da
568.291	2	31	AAFVSEQQQK	ITGA3-1	L
572.298	2	31	AAFVSEQQQK	ITGA3-1	H	Lysine (K), +8Da
379.196	3	31	AAFVSEQQQK	ITGA3-1	L
381.868	3	31	AAFVSEQQQK	ITGA3-1	H	Lysine (K), +8Da
569.282	2	55	SETVLTCATGR	ITGA3-2	L
574.286	2	55	SETVLTCATGR	ITGA3-2	H	Arginine (R), +10Da
379.857	3	55	SETVLTCATGR	ITGA3-2	L
383.193	3	55	SETVLTCATGR	ITGA3-2	H	Arginine (R), +10Da
553.272	2	27	ELDSTGTPTGK	CDH5-1	L
557.279	2	27	ELDSTGTPTGK	CDH5-1	H	Lysine (K), +8Da
369.184	3	27	ELDSTGTPTGK	CDH5-1	L
371.855	3	27	ELDSTGTPTGK	CDH5-1	H	Lysine (K), +8Da
640.805	2	23	YGQFDREHTK	CDH5-2	L
644.812	2	23	YGQFDREHTK	CDH5-2	H	Lysine (K), +8Da
427.539	3	23	YGQFDREHTK	CDH5-2	L
430.21	3	23	YGQFDREHTK	CDH5-2	H	Lysine (K), +8Da
690.372	2	52	SATSSSVSNVVITK	EPS15-1	L
694.38	2	52	SATSSSVSNVVITK	EPS15-1	H	Lysine (K), +8Da
460.584	3	52	SATSSSVSNVVITK	EPS15-1	L
463.255	3	52	SATSSSVSNVVITK	EPS15-1	H	Lysine (K), +8Da
1187.58	2	77	TSEVQDLQDEVQRENTNLQK	EPS15-2	L
1191.58	2	77	TSEVQDLQDEVQRENTNLQK	EPS15-2	H	Lysine (K), +8Da
792.054	3	77	TSEVQDLQDEVQRENTNLQK	EPS15-2	L
794.726	3	77	TSEVQDLQDEVQRENTNLQK	EPS15-2	H	Lysine (K), +8Da
745.851	2	65	CWEVQDSGQTIPK	RAE1-1	L
749.858	2	65	CWEVQDSGQTIPK	RAE1-1	H	Lysine (K), +8Da
497.57	3	65	CWEVQDSGQTIPK	RAE1-1	L
500.241	3	65	CWEVQDSGQTIPK	RAE1-1	H	Lysine (K), +8Da
435.705	2	31	VFTASCDK	RAE1-2	L
439.712	2	31	VFTASCDK	RAE1-2	H	Lysine (K), +8Da
646.325	2	53	LIEGHEYQFR	TTN-2	L
651.329	2	53	LIEGHEYQFR	TTN-2	H	Arginine (R), +10Da
431.219	3	53	LIEGHEYQFR	TTN-2	L
434.555	3	53	LIEGHEYQFR	TTN-2	H	Arginine (R), +10Da
746.381	2	50	VASLKIPCAEMSDK	TTN-3	L
750.388	2	50	VASLKIPCAEMSDK	TTN-3	H	Lysine (K), +8Da
497.923	3	50	VASLKIPCAEMSDK	TTN-3	L
500.594	3	50	VASLKIPCAEMSDK	TTN-3	H	Lysine (K), +8Da
578.304	2	45	HSELSELNVK	STAM-1	L
582.311	2	45	HSELSELNVK	STAM-1	H	Lysine (K), +8Da
385.872	3	45	HSELSELNVK	STAM-1	L
388.543	3	45	HSELSELNVK	STAM-1	H	Lysine (K), +8Da
481.245	2	19	KEEEDLAK	STAM-2	L
485.253	2	19	KEEEDLAK	STAM-2	H	Lysine (K), +8Da
321.166	3	19	KEEEDLAK	STAM-2	L
323.837	3	19	KEEEDLAK	STAM-2	H	Lysine (K), +8Da
937.517	2	82	LTEVPVEPVLTVHPESK	PPN-1	L
941.524	2	82	LTEVPVEPVLTVHPESK	PPN-1	H	Lysine (K), +8Da
625.347	3	82	LTEVPVEPVLTVHPESK	PPN-1	L
628.019	3	82	LTEVPVEPVLTVHPESK	PPN-1	H	Lysine (K), +8Da
969.471	2	85	VELAQLQEEWNEHNAK	PPN-2	L
973.478	2	85	VELAQLQEEWNEHNAK	PPN-2	H	Lysine (K), +8Da
646.65	3	85	VELAQLQEEWNEHNAK	PPN-2	L
649.321	3	85	VELAQLQEEWNEHNAK	PPN-2	H	Lysine (K), +8Da
946.51	2	92	HLVGVDSLIGPETQIGEK	EIF2B3-1	L
950.517	2	92	HLVGVDSLIGPETQIGEK	EIF2B3-1	H	Lysine (K), +8Da
631.342	3	92	HLVGVDSLIGPETQIGEK	EIF2B3-1	L
634.014	3	92	HLVGVDSLIGPETQIGEK	EIF2B3-1	H	Lysine (K), +8Da
691.867	2	32	KGQDSIEPVPGQK	EIF2B3-2	L
695.874	2	32	KGQDSIEPVPGQK	EIF2B3-2	H	Lysine (K), +8Da
461.581	3	32	KGQDSIEPVPGQK	EIF2B3-2	L
464.252	3	32	KGQDSIEPVPGQK	EIF2B3-2	H	Lysine (K), +8Da
556.322	2	91	DPLVIELGQK	FKBP11-1	L
560.329	2	91	DPLVIELGQK	FKBP11-1	H	Lysine (K), +8Da
371.217	3	91	DPLVIELGQK	FKBP11-1	L
373.888	3	91	DPLVIELGQK	FKBP11-1	H	Lysine (K), +8Da
1006.08	2	106	IIDTSLTRDPLVIELGQK	FKBP11-2	L
1010.08	2	106	IIDTSLTRDPLVIELGQK	FKBP11-2	H	Lysine (K), +8Da
671.053	3	106	IIDTSLTRDPLVIELGQK	FKBP11-2	L
673.724	3	106	IIDTSLTRDPLVIELGQK	FKBP11-2	H	Lysine (K), +8Da
818.42	2	64	HNEETGDNVGPLIIK	CISD1	L
822.428	2	64	HNEETGDNVGPLIIK	CISD1	H	Lysine (K), +8Da
545.949	3	64	HNEETGDNVGPLIIK	CISD1	L
548.621	3	64	HNEETGDNVGPLIIK	CISD1	H	Lysine (K), +8Da
512.265	2	28	AASQGYTVAR	SEL1L-1	L
517.269	2	28	AASQGYTVAR	SEL1L-1	H	Arginine (R), +10Da
341.845	3	28	AASQGYTVAR	SEL1L-1	L
345.182	3	28	AASQGYTVAR	SEL1L-1	H	Arginine (R), +10Da
909.945	2	30	TTLTSDESVKDHTTAGR	SEL1L-3	L
914.949	2	30	TTLTSDESVKDHTTAGR	SEL1L-3	H	Arginine (R), +10Da
606.966	3	30	TTLTSDESVKDHTTAGR	SEL1L-3	L
610.302	3	30	TTLTSDESVKDHTTAGR	SEL1L-3	H	Arginine (R), +10Da
732.894	2	45	IGSVAPDTINNHVK	NRBP1-1	L
736.901	2	45	IGSVAPDTINNHVK	NRBP1-1	H	Lysine (K), +8Da
488.932	3	45	IGSVAPDTINNHVK	NRBP1-1	L
491.603	3	45	IGSVAPDTINNHVK	NRBP1-1	H	Lysine (K), +8Da
663.83	2	44	TPTPEPAEVETR	NRBP1-2	L
668.835	2	44	TPTPEPAEVETR	NRBP1-2	H	Lysine (K), +8Da
442.889	3	44	TPTPEPAEVETR	NRBP1-2	L
446.225	3	44	TPTPEPAEVETR	NRBP1-2	H	Lysine (K), +8Da
683.87	2	46	AANVLLSEHGEVK	STK2x-1	L
687.877	2	46	AANVLLSEHGEVK	STK2x-1	H	Lysine (K), +8Da
456.249	3	46	AANVLLSEHGEVK	STK2x-1	L
458.92	3	46	AANVLLSEHGEVK	STK2x-1	H	Lysine (K), +8Da
838.946	2	98	LADFGVAGQLTDTQIK	STK2x-2	L
842.953	2	98	LADFGVAGQLTDTQIK	STK2x-2	H	Lysine (K), +8Da
559.633	3	98	LADFGVAGQLTDTQIK	STK2x-2	L
562.305	3	98	LADFGVAGQLTDTQIK	STK2x-2	H	Lysine (K), +8Da

## Sheet: TPP1
Table: Quantification table for TPP1. Quantification was calculated using the weight-to-light ratio and normalized by the amount of heavy peptide added. Outliers have been excluded and identified as na.
	Raw peptide intensities				Heavy/Light peptide ratio normalized IS at 60fmol/µl
sequence	LFGGNFAHQASVAR	LFGGNFAHQASVAR	LYQQHGAGLFDVTR	LYQQHGAGLFDVTR
name	TPP1-1	TPP1-1	TPP1-2	TPP1-2
Label	L	H	L	H	TPP1-1	TPP1-2	Mean Ratio
Mass	492.257	495.593	535.611	538.947	H/L+H	H/L+H
Charge	3	3	3	3
ATA11	1.28546e+06	14801269	1172511	10057138	0.191906	0.142957	0.167431
ATA12	857173	33135230	989405	27995450	0.644274	0.471587	0.55793
ATA13	1.30897e+06	17631588	1125411	13519022	0.224496	0.200209	0.212352
ATA14	1.2953e+06	23555180	1.30639e+06	19443372	0.303085	0.248054	0.27557
ATA15	929776	31618040	1.10366e+06	27893572	0.566768	0.421228	0.493998
ATA16	1.57551e+06	19897910	1.6198e+06	14156376	0.210492	0.14566	0.178076
ATA17	801531	23463768	1.25859e+06	16534458	0.487895	0.218955	0.353425
ATA18	1.18516e+06	38061468	1.38624e+06	30458588	0.535251	0.366202	0.450727
ATA19	1.10517e+06	15169721	1.32838e+06	11819412	0.228768	0.148293	0.188531
ATA20	1.42683e+06	121231	1.39846e+06	322534	0.00141609	0.00384391	na
ATA21	1.66627e+06	29786564	1.78806e+06	19941154	0.297936	0.185873	0.241905
ATA22	1.12027e+06	31279944	1.19577e+06	25761742	0.465364	0.359066	0.412215
ATA23	870609	60834972	926559	48015636	1.16461	0.863691	1.01415
ATA24	1.20722e+06	21447336	1.37738e+06	15717537	0.296098	0.190187	0.243142
ATA25	1.07886e+06	18158620	1221554	14780534	0.280523	0.201663	0.241093
ATA26	983126	12707068	861563	10345790	0.215419	0.200136	0.207778
ATA27	1111011	11882024	1.25615e+06	8745488	0.178246	0.116035	0.147141
ATA28	735635	4.1208e+06	680079	3.5652e+06	0.0933616	0.0873723	0.0903669
ATA29	686678	4.66415e+06	739527	3.5691e+06	0.113206	0.0804365	0.0968211
ATA30	779418	4.42705e+06	726490	3.35143e+06	0.0946657	0.0768863	0.085776
ATA31	1.17874e+06	16981516	1.3344e+06	12172677	0.240107	0.152036	0.196072
ATA32	26042.1	32486346	33244.2	16832168	20.7909	8.43865	na
ATA33	1.01029e+06	6092036	926084	4.50209e+06	0.1005	0.0810237	0.0907619
ATA34	745910	9669258	1.08045e+06	7134052	0.216051	0.110047	0.163049
ACA11	1.0164e+06	9710124	1.11074e+06	8184633	0.159224	0.122811	0.141017
ACA12	1.42301e+06	17369782	950068	12547948	0.203439	0.220124	0.211781
ACA13	851175	9146158	1.03414e+06	6270469	0.179089	0.101058	0.140073
ACA14	1.02068e+06	11852603	1.05013e+06	9518111	0.193541	0.151063	0.172302
ACA15	1.02632e+06	17105796	1.25267e+06	12849099	0.277786	0.170957	0.224371
ACA16	926379	17957050	907943	12634151	0.323069	0.231919	0.277494
ACA17	906319	12816761	693435	10065892	0.235693	0.241933	0.238813
ACA18	696810	6.81583e+06	639486	5.76856e+06	0.163025	0.150344	0.156684
ACA19	852860	18588600	565020	14183750	0.36326	0.418385	0.390823
ACA20	1.039e+06	19440764	631940	15406539	0.311851	0.406329	0.35909
ACA21	964471	18170606	644855	13989215	0.314	0.36156	0.33778
ACA22	932381	21718290	781033	16503747	0.388223	0.352178	0.3702
ACA23	915677	12830856	941324	11552993	0.233541	0.204552	0.219046
ACA24	683494	3.02412e+06	808100	2512706	0.0737417	0.0518233	na
ACA25	885628	11618104	830097	8890798	0.218642	0.178509	0.198575
ACA26	809099	13305519	709350	11562825	0.274081	0.271676	0.272879
ACA27	1.05379e+06	20190552	1.16081e+06	14232512	0.319333	0.204348	0.26184
ACA28	978062	13319152	1.21323e+06	10138316	0.226965	0.139274	0.18312
RNAP11	795874	5419579	661483	4800975	0.113493	0.120965	0.117229
RNAP12	1.09284e+06	13342198	942057	9926354	0.203479	0.175615	0.189547
RNAP13	943459	31276044	863010	23708146	0.552506	0.457858	0.505182
RNAP14	650910	19206538	653200	14260346	0.491787	0.363858	0.427823
RNAP15	946215	16956470	812970	14518391	0.298672	0.297641	0.298156
HC11	946435	47390224	1.06816e+06	29140498	0.834539	0.454685	0.644612
HC12	840637	10121721	873834	7696294	0.200676	0.146792	0.173734
HC13	928570	27705570	669935	21707020	0.49728	0.540028	0.518654
HC14	1.10808e+06	24793126	943938	16336439	0.372914	0.288445	0.330679
HC15	855251	17745646	584036	12917649	0.345817	0.368632	0.357225
HC16	963257	21095444	834176	16084149	0.365002	0.321358	0.34318
HC17	890721	11629286	852518	9002851	0.217601	0.176005	0.196803
HC18	817160	9755577	1.11958e+06	7.95016e+06	0.198973	0.118351	0.158662
HC19	782962	18072966	733604	12545977	0.384713	0.28503	0.334872
HC20	849745	15526343	626147	11322833	0.304529	0.301389	0.302959
HC21	968225	16854240	603028	10579278	0.290123	0.292393	0.291258
HC22	569767	48443824	805513	40913188	1.41707	0.846525	na
HC23	997412	23302092	707887	17765204	0.389376	0.418268	0.403822
HC24	861908	5.76597e+06	667165	4.5125e+06	0.111496	0.112728	0.112112
HC25	312514	5.41902e+06	664707	4950151	0.289001	0.124119	0.20656
HC26	521032	18398576	794421	14086320	0.58853	0.295526	0.442028
HC27	483601	7716670	647112	6.52416e+06	0.265945	0.168033	0.216989
HC28	669346	17706142	827983	14860174	0.440881	0.299124	0.370003
HC29	776287	10001632	492292	8579444	0.214732	0.290459	0.252596
HC30	40140.9	293502	65864.9	18745.9	0.121863	0.00474351	na

## Sheet: P4HA2
Table: Quantification table for P4HA2. Quantification was calculated using the weight-to-light ratio and normalized by the amount of heavy peptide added. Outliers have been excluded and identified as na.
	Raw peptide intensities						Heavy/Light peptide ratio normalized IS at 60fmol/µl
sequence	LLSLDPSHER	LLSLDPSHER	QFFPTDEDEIGAAK	QFFPTDEDEIGAAK	TGVLTVASYR	TGVLTVASYR
name	P4HA2-1	P4HA2-1	P4HA2-2	P4HA2-2	P4HA2-4	P4HA2-4
Label	L	H	L	H	L	H	P4HA2-1	P4HA2-4	Mean Ratio
Mass	389.544	392.88	784.367	788.374	533.798	538.802	H/L+H	H/L+H
Charge	3	3	2	2	2	2
ATA11	326146	21090518	1.10918e+06	4.68149e+06	327349	17016490	1.07776	0.86638	0.972072
ATA12	242459	58688210	530658	9174938	493210	23132616	4.03423	0.781703	2.40797
ATA13	250712	28410028	641783	13172112	437911	28171476	1.88862	1.07219	1.48041
ATA14	270315	51854330	788033	8828980	325221	32926304	3.19716	1.68738	2.44227
ATA15	371557	55778790	526944	14083220	266462	39802590	2.50203	2.48957	2.4958
ATA16	268930	34566420	893868	12239234	306138	28949788	2.14222	1.57608	1.85915
ATA17	204077	27692184	848578	6011165	301094	21997336	2.26158	1.21763	1.73961
ATA18	242739	51570388	828309	12002209	335369	43759710	3.54087	2.1747	2.85779
ATA19	247062	19642178	1.01028e+06	4.89861e+06	351599	17092738	1.32505	0.810238	1.06765
ATA20	228683	97483.5	959239	77382.4	427165	4141205	0.00710469	0.161577	na
ATA21	384384	32970484	785124	7191213	344932	28929816	1.42958	1.39785	1.41372
ATA22	143998	45899244	842995	12244299	558021	34750440	5.31247	1.03791	3.17519
ATA23	192336	88891820	480996	24102926	474751	73685480	7.70284	2.58681	5.14482
ATA24	283034	29387124	1.17504e+06	6235720	391183	23115172	1.73049	0.984841	1.35766
ATA25	195921	25546386	1.19563e+06	5.4056e+06	491903	19929260	2.17319	0.675243	1.42422
ATA26	210277	14762378	1.23473e+06	4.88802e+06	246564	15774029	1.17007	1.06626	1.11817
ATA27	248593	15248197	1.11558e+06	4.03232e+06	334451	13390394	1.0223	0.667283	0.844791
ATA28	108306	4410613	1.28456e+06	1.65206e+06	199910	5.49152e+06	0.678729	0.457832	0.568281
ATA29	68084.2	4.11926e+06	1.86143e+06	1.86377e+06	343088	6.4901e+06	1.00838	0.315278	0.661827
ATA30	90992.4	4206301	1.87054e+06	1.76637e+06	218286	6374515	0.770449	0.486711	0.62858
ATA31	321577	26866028	1.13719e+06	4519876	474797	19054338	1.39241	0.668859	1.03063
ATA32	13421.8	112024420	15713.4	3.57461e+06	11256.5	93133944	139.108	137.897	na
ATA33	208974	8409190	1.39278e+06	2.04255e+06	271379	7.04179e+06	0.670672	0.432471	0.551571
ATA34	220218	10222930	1519476	3.48486e+06	259822	10311641	0.773696	0.661456	0.717576
ACA11	202633	12749981	1.2356e+06	3.89352e+06	252456	12307851	1.04869	0.812542	0.930616
ACA12	149740	22373822	1.25447e+06	5609559	288657	19293394	2.49029	1.11397	1.80213
ACA13	213284	9063898	1.39319e+06	2.94526e+06	268571	9671888	0.708282	0.600208	0.654245
ACA14	218302	14183737	1.1468e+06	4.01611e+06	277579	13963115	1.08288	0.838387	0.960634
ACA15	256887	22465100	1.26544e+06	4.49524e+06	285744	18371800	1.45752	1.07158	1.26455
ACA16	137824	22785546	979489	5.21344e+06	234681	20305224	2.75539	1.44204	2.09872
ACA17	153861	19561680	1.46879e+06	4719084	234451	16116528	2.11898	1.14569	1.63234
ACA18	89479.4	7.40801e+06	1.38107e+06	2.97293e+06	189394	9372787	1.37983	0.824806	1.10232
ACA19	144514	23692124	834815	5804217	297198	21631970	2.73239	1.21311	1.97275
ACA20	132729	26443138	1.01363e+06	6304993	292213	23417908	3.32045	1.33566	2.32806
ACA21	98855.5	22516546	785712	5869559	276515	21793242	3.7962	1.31357	2.55489
ACA22	134838	27287886	787048	6.92734e+06	325354	26433808	3.37292	1.3541	2.36351
ACA23	151543	15432064	1.28186e+06	5.39768e+06	279284	16567479	1.69722	0.988689	1.34295
ACA24	91469	3.21173e+06	1.63226e+06	3.11496e+07	173062	3.57794e+06	0.585213	0.344573	na
ACA25	156370	14233302	1.02576e+06	3.31764e+06	277637	13288843	1.51706	0.797735	1.1574
ACA26	104230	18817390	1.03976e+06	5039206	201770	16451253	3.00897	1.35891	2.18394
ACA27	296714	26047750	1.13066e+06	6528166	331939	22976274	1.46312	1.15364	1.30838
ACA28	233931	16293729	1.02138e+06	4.5789e+06	332488	16748535	1.16086	0.839555	1.00021
RNAP11	112848	6.08583e+06	1.67665e+06	2392464	193941	7272735	0.898827	0.624997	0.761912
RNAP12	222459	15403381	956548	4230227	377073	15044174	1.15403	0.664954	0.90949
RNAP13	204987	10520644	644799	19760141	333957	34961496	0.855391	1.74481	1.3001
RNAP14	143305	20701664	863950	6.11423e+06	271933	21755238	2.40765	1.33337	1.87051
RNAP15	157942	18758008	773863	5350991	412896	19458662	1.97942	0.785455	1.38244
HC11	235336	40977120	573179	10074551	407315	38757540	2.90203	1.5859	2.24396
HC12	141763	11804987	1.21781e+06	3.7813e+06	230704	12786450	1.38788	0.923729	1.1558
HC13	219340	36961900	680956	7890196	287148	32028004	2.80857	1.85897	2.33377
HC14	268376	31809080	629807	6.78733e+06	338427	27046578	1.9754	1.33197	1.65369
HC15	252063	21535872	837636	6317619	296442	21948764	1.42398	1.23401	1.32899
HC16	259392	24607938	788572	7.03034e+06	332425	26058906	1.58113	1.3065	1.44382
HC17	166656	12530173	672603	3.93766e+06	340436	13336625	1.2531	0.652918	0.953007
HC18	164120	10154124	1.17795e+06	3.90833e+06	265096	13069299	1.03117	0.82167	0.92642
HC19	137037	19853010	621971	5.94702e+06	273911	22685156	2.41456	1.38032	1.89744
HC20	213958	16596674	786931	4896050	263634	19145028	1.29283	1.21033	1.25158
HC21	201584	16677010	831538	5.93944e+06	224093	19251062	1.37883	1.43178	1.4053
HC22	205079	60188280	387975	15706352	425662	59245320	4.89147	2.31973	na
HC23	203312	27195220	565759	6917367	304876	26509804	2.22935	1.44921	1.83928
HC24	117110	4829832	1.05365e+06	1.23297e+07	165679	7.26854e+06	0.687364	0.731188	0.709276
HC25	72143.6	4.55613e+06	855256	2.05811e+07	189681	8.14888e+06	1.05256	0.716017	0.884288
HC26	94047.8	18756954	711828	6997303	243560	27092142	3.32401	1.8539	2.58896
HC27	69078.1	6958136	873925	3.02174e+06	186637	10770582	1.67881	0.96181	1.32031
HC28	115534	19012960	595706	6.39357e+06	273733	23698124	2.74277	1.4429	2.09283
HC29	79265.2	9801485	651060	4276097	166045	15014273	2.0609	1.50704	1.78397
HC30	82527.7	0	10450.6	9232.29	127299	2.95268e+06	0	0.38658	na

## Sheet: ICAM1
Table: Quantification table for ICAM1. Quantification was calculated using the weight-to-light ratio and normalized by the amount of heavy peptide added. Outliers have been excluded and identified as na.
	Raw peptide intensities						Heavy/Light petide ratio normalized IS at 60fmol/µl
sequence	DGTFPLPIGESVTVTR	DGTFPLPIGESVTVTR	LLGIETPLPK	LLGIETPLPK	VTLNGVPAQPLGPR	VTLNGVPAQPLGPR
name	ICAM-1	ICAM-1	ICAM-3	ICAM-3	ICAM-5	ICAM-5
Label	L	H	L	H	L	H	ICAM-3	ICAM-5	Mean Ratio
Mass	563.633	566.969	540.837	544.844	709.909	714.913	H/L+H	H/L+H
Charge	3	3	2	2	2	2
ATA11	27297.5	74251.5	54981.1	12129920	82269.5	12945547	3.677	2.62259	3.14979
ATA12	39887.1	246312	88719.4	28306450	88923.8	55891370	5.3176	10.4755	7.89656
ATA13	14571.3	271547	51435.8	18610090	152493	38508360	6.0302	4.20876	5.11948
ATA14	19058.1	155664	57209	16319060	87688.9	47881390	4.75422	9.10062	6.92742
ATA15	28949.8	190015	108441	23171200	113194	58193796	3.56127	8.56845	6.06486
ATA16	29605.4	148440	56229	22403908	87396.4	35874524	6.64068	6.84134	6.74101
ATA17	25193.7	164604	45468.9	18645292	104892	18057480	6.83445	2.86922	4.85184
ATA18	16744.6	167449	52041.2	22370884	117709	33414404	7.16448	4.7312	5.94784
ATA19	21739.7	76688.9	43961.9	13565563	92562.9	13909926	5.14292	2.50459	3.82376
ATA20	21553.5	18875	30878.5	94070.3	124385	61687.5	0.0507743	0.00826567	na
ATA21	28116	96211.4	55373	20189502	104504	22085758	6.07681	3.52233	4.79957
ATA22	22270.7	226878	29577.9	30598646	129501	27895064	17.2418	3.59007	10.4159
ATA23	30091.6	650340	74755	87406720	73337.5	58658924	19.4874	13.3308	16.4091
ATA24	26789.7	86546	38459.9	18401886	104633	18486240	7.97449	2.94463	5.45956
ATA25	32143.3	74881.6	57564	13015052	129959	14315440	3.76829	1.83589	2.80209
ATA26	14691.4	40186.2	25298.9	10568640	80402.7	12609500	6.96253	2.61382	4.78817
ATA27	23584	91477.6	54510.6	11802373	97907.6	10967597	3.60859	1.867	2.73779
ATA28	20381.2	34966	25018.3	3.81711e+06	92692.3	4.59722e+06	2.54287	0.82661	1.68474
ATA29	12588.3	22996.6	23017.5	4470481	91760.7	5.61404e+06	3.23702	1.01969	2.12835
ATA30	17508.7	24565.6	28387.1	4333110	104192	5292272	2.54406	0.846557	1.69531
ATA31	22318.9	76359.4	41092.3	12607071	114243	13755568	5.11331	2.00676	3.56004
ATA32	11736.2	13977.6	28728	39539972	10318.9	27840000	22.9393	44.9661	na
ATA33	18704.6	27361.5	30024	5.00254e+06	109506	5835763	2.77696	0.888197	1.83258
ATA34	23442.6	57586.3	51309.7	8867393	72670.2	9804499	2.88035	2.24863	2.56449
ACA11	15069.4	52013.9	44598.2	10324296	63195.2	10742878	3.85826	2.83325	3.34576
ACA12	39047.3	81206.8	42491.9	16163081	81552.9	15241171	6.33967	3.11478	4.72723
ACA13	19184.2	37357	66979.4	9158560	89802.6	8.37492e+06	2.27895	1.55432	1.91664
ACA14	20182.5	75748	57435	11475289	67231.1	11817496	3.32993	2.92957	3.12975
ACA15	21158.3	51382.8	36795.9	11442824	93386.7	13987576	5.18301	2.49636	3.83968
ACA16	20547.4	68989.7	34499.5	13750086	79463.9	14295744	6.64264	2.99837	4.82051
ACA17	15606	66408.8	34572.1	12763942	116053	14008142	6.1533	2.01174	4.08252
ACA18	18217.1	31338	25103.5	7.58253e+06	89157.1	8.09627e+06	5.03417	1.51348	3.27383
ACA19	17547.2	69800.8	31251.9	17480494	69717.2	15496323	9.32238	3.70457	6.51347
ACA20	31015.3	106510	35071.4	18898270	87018.7	17334580	8.98086	3.32009	6.15048
ACA21	18123.5	91167.8	31491.2	15725804	76672.8	17301866	8.32285	3.76097	6.04191
ACA22	27368.4	117135	38073.4	18054610	108285	18495880	7.90343	2.8468	5.37511
ACA23	21131.7	63897.1	54279.3	14616739	88783.9	14165581	4.48813	2.65919	3.57366
ACA24	17311.4	21014	24883.4	3.54212e+06	77399.9	3.25933e+06	2.37248	0.701838	na
ACA25	12454.5	77284.7	28305.7	10713793	98423	10642635	6.30838	1.80219	4.05529
ACA26	11224.2	52900.8	30227.7	14938600	107777	14300316	8.23671	2.2114	5.22405
ACA27	28237.3	79771.6	73381.4	20621208	107562	19914194	4.68357	3.08568	3.88463
ACA28	25879.3	59059.6	55037.4	13418675	71857.7	13264205	4.0635	3.0765	3.57
RNAP11	21296.7	36962	28981	6740684	67711.8	7.36438e+06	3.87649	1.81268	2.84459
RNAP12	10352.5	57821.2	46854.9	12399323	86006.1	12624240	4.41054	2.44638	3.42846
RNAP13	20658.3	190204	51964.2	26931360	130402	25006990	8.6378	3.19614	5.91697
RNAP14	13552.5	77376.8	25558.3	20808792	66786.5	19130354	13.5695	4.77401	9.17175
RNAP15	32362.2	84865	35730	14203001	89435.6	14730527	6.62516	2.74509	4.68512
HC11	34741.2	219595	65678.6	32558072	68224.8	28834272	8.26197	7.04394	7.65296
HC12	19037.5	48871.5	35061	10434710	78854.8	11178852	4.96027	2.36275	3.66151
HC13	24181.2	95219.8	36374	26569686	80094.3	24424160	12.1743	5.08238	8.62834
HC14	11335.8	114680	48169.8	22142374	87105.3	19877164	7.66123	3.80328	5.73225
HC15	33988.7	138726	26900.4	19056896	88506	16869906	11.8071	3.17679	7.49193
HC16	28207.2	127388	39935.8	24548444	61283.4	20527664	10.245	5.58272	7.91384
HC17	19081.6	80404.3	33756.1	9145372	93041.8	10879114	4.51542	1.94879	3.2321
HC18	17348.5	56534.5	37433.7	11432219	90159	11865103	5.08999	2.19337	3.64168
HC19	12723.6	93667.7	38695.2	17539516	63620.6	17654430	7.55455	4.62492	6.08974
HC20	21948	70538.7	32870.3	13236596	82335.9	14423797	6.71152	2.91971	4.81561
HC21	25078	65660.1	40625.6	18578208	80206.1	17421042	7.62171	3.62006	5.62089
HC22	20412	405980	76417.3	51089612		40494636	11.1427	0	na
HC23	13579.8	84975.9	47886	19723078	105086	19228374	6.86459	3.04961	4.9571
HC24	18206.1	29418.2	22116.4	4.97352e+06	94709.5	5.86426e+06	3.74799	1.03197	2.38998
HC25	20387.7	30912.4	33392.5	6970760	102250	8.0159e+06	3.47921	1.30659	2.3929
HC26	22520.4	136851	49761.7	20025500	75029.9	20385648	6.70713	4.52834	5.61773
HC27	15374.9	31691.1	29250.8	7447907	77957.2	9079753	4.2437	1.94118	3.09244
HC28	22158	114933	32516.2	15359546	73459.1	17988262	7.87276	4.08124	5.977
HC29	22476.3	42752.4	21388.8	9412580	91085.3	12130911	7.33453	2.2197	4.77711
HC30	4729.88		2793.2	1482.93	59998.1	7585.07	0.00884847	0.00210703	na

## Sheet: SNRPA
Table: Quantification table for SNRPA. Quantification was calculated using the weight-to-light ratio and normalized by the amount of heavy peptide added. Outliers have been excluded and identified as na.
	Raw peptide intensities				Heavy/Light petide ratio normalized IS at 60fmol/µl
sequence	EVSSATNALR	EVSSATNALR	TDSDIIAK	TDSDIIAK
name	SNRPA-1	SNRPA-1	SNRPA-2	SNRPA-2
Label	L	H	L	H	SNRPA-1	SNRPA-2	Mean Ratio
Mass	524.275	529.279	431.729	435.737	H/L+H	H/L+H
Charge	2	2	2	2
ATA11	2.80127e+06	55111828	3.39338e+06	54525860	0.327898	0.267805	0.297852
ATA12	579784	64047416	1.04748e+06	57410390	1.84113	0.913472	1.3773
ATA13	730176	55321596	1.09196e+06	46438860	1.26275	0.7088	0.985773
ATA14	661561	66479680	854498	53273016	1.67482	1.03907	1.35695
ATA15	602721	63465740	687926	55629140	1.75498	1.34775	1.55136
ATA16	882256	56196544	1.09888e+06	49363268	1.06161	0.748692	0.905149
ATA17	887963	29497422	1.06358e+06	25131236	0.553653	0.393814	0.473734
ATA18	752982	48110412	1.04461e+06	41261292	1.06489	0.658318	0.861602
ATA19	1.39525e+06	33315178	1796097	29449502	0.397958	0.273273	0.335616
ATA20	872382	225982	1.10705e+06	695804	0.00431733	0.0104753	na
ATA21	1.36768e+06	53640028	2.00609e+06	42781944	0.653662	0.355434	0.504548
ATA22	1.03709e+06	49782430	1.32867e+06	41161332	0.800035	0.516322	0.658179
ATA23	476568	59963800	567658	50980908	2.09707	1.49682	1.79695
ATA24	1633854	44658796	1.81424e+06	38375396	0.455557	0.352539	0.404048
ATA25	1.19399e+06	28341866	1453044	24316834	0.39562	0.278918	0.337269
ATA26	1.72297e+06	36312388	1.71257e+06	33928276	0.351258	0.330188	0.340723
ATA27	1817696	29695530	2.20017e+06	25688154	0.272282	0.194592	0.233437
ATA28	2.05095e+06	16023931	1963401	15515921	0.130216	0.13171	0.130963
ATA29	2.43857e+06	19734058	2.35166e+06	16976750	0.134874	0.120317	0.127596
ATA30	2.15253e+06	19429814	2.01652e+06	17105954	0.150442	0.141382	0.145912
ATA31	2177821	44243324	2.38139e+06	39179004	0.33859	0.274202	0.306396
ATA32	92085.1	67043412	36640.6	59014080	12.1343	26.8437	na
ATA33	2.41238e+06	22787406	2.93746e+06	20109754	0.157434	0.1141	0.135767
ATA34	2.18445e+06	29116716	2.28518e+06	24994008	0.222151	0.182291	0.202221
ACA11	1.88884e+06	33199530	1.83414e+06	28051574	0.292944	0.254902	0.273923
ACA12	1.35911e+06	42707420	1.49588e+06	34474670	0.523716	0.384108	0.453912
ACA13	2.06186e+06	24920990	1998513	21621830	0.201444	0.180316	0.19088
ACA14	1.65211e+06	32678388	1.75551e+06	26642970	0.329663	0.252946	0.291304
ACA15	1.54842e+06	36753884	1.5774e+06	29897098	0.395605	0.315889	0.355747
ACA16	1.39634e+06	40942316	1.44286e+06	37870896	0.488687	0.437451	0.463069
ACA17	2.61069e+06	59963390	2.75715e+06	50211996	0.382807	0.303525	0.343166
ACA18	1.68645e+06	27935524	1.65761e+06	23153292	0.276079	0.232798	0.254438
ACA19	990166	32693364	1.03086e+06	29675364	0.550301	0.479781	0.515041
ACA20	1.11623e+06	43030860	1.43218e+06	36651212	0.642506	0.426519	0.534512
ACA21	1.13344e+06	43885596	1.43794e+06	37702004	0.645316	0.436991	0.541153
ACA22	1.19129e+06	54766056	1.42563e+06	44898536	0.766199	0.524896	0.645548
ACA23	1.89227e+06	42373690	1.94327e+06	34229760	0.373217	0.293576	0.333396
ACA24	1.5244e+06	9184229	1604429	7.62222e+06	0.100414	0.0791789	na
ACA25	1.44508e+06	28421652	1.67305e+06	23632652	0.327797	0.235425	0.281611
ACA26	1345468	40905050	1.51127e+06	32803344	0.506702	0.361763	0.434232
ACA27	1.95007e+06	57263360	2.30782e+06	47837836	0.489413	0.345476	0.417444
ACA28	1.45749e+06	34127644	1.79263e+06	28408020	0.390256	0.264119	0.327188
RNAP11	1.69515e+06	21163302	1.67732e+06	18191654	0.208077	0.180761	0.194419
RNAP12	1.24779e+06	28235958	1.54295e+06	23749968	0.377146	0.256543	0.316845
RNAP13	975440	49616772	972991	44162524	0.847767	0.756474	0.80212
RNAP14	1.36926e+06	48994150	1.4858e+06	41153430	0.596359	0.46163	0.528994
RNAP15	1.22284e+06	40700896	1.90594e+06	34746284	0.554734	0.303843	0.429288
HC11	787547	51995084	1.49748e+06	43859260	1.10036	0.488144	0.794252
HC12	1.78206e+06	33754664	1.66959e+06	28061878	0.315689	0.280128	0.297909
HC13	947278	50581576	1.03165e+06	40432720	0.889946	0.653206	0.771576
HC14	1.29194e+06	56810950	1.60997e+06	52630852	0.732887	0.544844	0.638866
HC15	1.09725e+06	43961304	1.45584e+06	37788500	0.667747	0.432609	0.550178
HC16	1.20425e+06	58681456	1.66859e+06	48281756	0.812144	0.48226	0.647202
HC17	1.13137e+06	25532174	1.38375e+06	21489586	0.376124	0.258833	0.317478
HC18	1.7209e+06	36945468	1.73712e+06	29910626	0.357811	0.286976	0.322393
HC19	1.21089e+06	51743456	1486626	42891756	0.712196	0.480862	0.596529
HC20	1.11878e+06	41054468	1.37035e+06	35249284	0.611594	0.428715	0.520155
HC21	1.67427e+06	52634388	1.61463e+06	44043944	0.523953	0.454633	0.489293
HC22	439657	56642130	815000	50117316	2.14721	1.02489	na
HC23	878339	50908840	1.45408e+06	42682092	0.966006	0.489222	0.727614
HC24	1.94151e+06	23678652	1543933	18908054	0.203267	0.204111	0.203689
HC25	1.35993e+06	21458908	1.12958e+06	18306956	0.262991	0.270115	0.266553
HC26	1.03639e+06	47181820	1.12049e+06	36671736	0.758751	0.545471	0.652111
HC27	1396288	27968870	1.06514e+06	23574234	0.333848	0.368877	0.351362
HC28	922762	49113732	1228670	40739732	0.887078	0.552626	0.719852
HC29	1.24767e+06	41913590	1.23532e+06	35201516	0.55989	0.47493	0.51741
HC30	1.96039e+06	743264	1.66218e+06	638804	0.00631902	0.00640528	na

## Sheet: CDH2
Table: Quantification table for CDH2. Quantification was calculated using the weight-to-light ratio and normalized by the amount of heavy peptide added. Outliers have been excluded and identified as na.
	Raw peptide intensities		Heavy/Light peptide ratio normalized IS at 60fmol/µl
sequence	SAAPHPGDIGDFINEGLK	SAAPHPGDIGDFINEGLK
name	CDH2	CDH2
Label	L	H	CDH2	Mean Ratio
Mass	613.308	615.979	H/L+H
Charge	3	3
ATA11	235856	8.21534e+06	0.580534	0.580534
ATA12	370130	30780016	1.386	1.386
ATA13	352416	25551668	1.20841	1.20841
ATA14	388767	16353810	0.701098	0.701098
ATA15	264572	19649496	1.23782	1.23782
ATA16	372114	16110374	0.72157	0.72157
ATA17	304772	10925566	0.597472	0.597472
ATA18	365003	22184120	1.01297	1.01297
ATA19	225866	7.6169e+06	0.562052	0.562052
ATA20	332307	82712.5	0.0041484	na
ATA21	226706	13528223	0.994549	0.994549
ATA22	335584	19319234	0.959482	0.959482
ATA23	314366	52571360	2.78717	2.78717
ATA24	239480	12602695	0.877087	0.877087
ATA25	234348	9976874	0.709548	0.709548
ATA26	180237	6351495	0.587328	0.587328
ATA27	228632	8754367	0.638169	0.638169
ATA28	122871	2.77065e+06	0.375822	0.375822
ATA29	145051	2.75524e+06	0.316583	0.316583
ATA30	135861	2.66901e+06	0.327419	0.327419
ATA31	196732	9126058	0.773139	0.773139
ATA32	73661.9	447583	0.10127	na
ATA33	178555	2842489	0.265323	0.265323
ATA34	198533	6.15214e+06	0.516466	0.516466
ACA11	191903	7801667	0.67757	0.67757
ACA12	229323	12650137	0.919385	0.919385
ACA13	217494	6.55182e+06	0.502069	0.502069
ACA14	141142	8898456	1.05077	1.05077
ACA15	217111	8962948	0.688048	0.688048
ACA16	185725	10035672	0.900584	0.900584
ACA17	176388	8425227	0.796088	0.796088
ACA18	147197	5.35831e+06	0.606706	0.606706
ACA19	219948	11056102	0.837781	0.837781
ACA20	179787	11963082	1.109	1.109
ACA21	162964	11736460	1.20031	1.20031
ACA22	159912	14457462	1.50681	1.50681
ACA23	167722	10089242	1.00258	1.00258
ACA24	164383	2.11531e+06	0.214469	na
ACA25	162068	7072810	0.727351	0.727351
ACA26	157427	10139745	1.07349	1.07349
ACA27	177180	13880741	1.30571	1.30571
ACA28	171574	10020163	0.973355	0.973355
RNAP11	172577	4826718	0.466142	0.466142
RNAP12	175671	8355550	0.792725	0.792725
RNAP13	174442	19598152	1.87246	1.87246
RNAP14	162127	13807539	1.41941	1.41941
RNAP15	197625	11112851	0.937199	0.937199
HC11	253075	23759370	1.56471	1.56471
HC12	167800	8843249	0.878351	0.878351
HC13	195713	20955428	1.78454	1.78454
HC14	176364	16872610	1.59449	1.59449
HC15	165728	14919062	1.50035	1.50035
HC16	191543	16364888	1.42395	1.42395
HC17	148545	8.0779e+06	0.906337	0.906337
HC18	169075	8951099	0.88236	0.88236
HC19	189124	13385694	1.17962	1.17962
HC20	167288	10085958	1.00485	1.00485
HC21	198848	13680870	1.14668	1.14668
HC22	312406	44317210	2.3643	na
HC23	215466	16189834	1.25231	1.25231
HC24	119556	4573569	0.637575	0.637575
HC25	90938	4.79214e+06	0.878279	0.878279
HC26	160984	14592883	1.5108	1.5108
HC27	120921	5029784	0.693262	0.693262
HC28	119707	11919742	1.65957	1.65957
HC29	94743.5	7782830	1.36911	1.36911
HC30	7437.93	3700.77	0.00829257	na

## Sheet: ITGA3
Table: Quantification table for ITGA3. Quantification was calculated using the weight-to-light ratio and normalized by the amount of heavy peptide added. Outliers have been excluded and identified as na.
	Raw peptide intensities				Heavy/Light peptide ratio normalized IS at 60fmol/µl
sequence	AAFVSEQQQK	AAFVSEQQQK	SETVLTCATGR	SETVLTCATGR
name	ITGA3-1	ITGA3-1	ITGA3-2	ITGA3-2
Label	L	H	L	H	ITGA3-1	Mean Ratio
Mass	568.291	572.298	569.282	574.286	H/L+H
Charge	2	2	2	2
ATA11	352036	55449916	1.03147e+06	1.18426e+06	2.6252	2.6252
ATA12	85401.7	53170336	608137	1.23408e+06	10.3765	10.3765
ATA13	92382.2	45338930	657501	996879	8.1796	8.1796
ATA14	94072.5	54118800	578471	935746	9.58814	9.58814
ATA15	80323.6	52863412	435367	1.89481e+06	10.9688	10.9688
ATA16	152052	49503996	581038	892678	5.42623	5.42623
ATA17	156914	25749578	618141	440890	2.73499	2.73499
ATA18	113514	41923980	616154	1.02285e+06	6.15546	6.15546
ATA19	239525	30942876	731993	671094	2.15307	2.15307
ATA20	115074	529496	498375	470249	0.0766892	na
ATA21	189610	45521836	1.02528e+06	809464	4.00137	4.00137
ATA22	177234	41293364	582813	450863	3.88313	3.88313
ATA23	89685.4	47292256	371573	2.03602e+06	8.78854	8.78854
ATA24	192935	38820810	832672	627154	3.35353	3.35353
ATA25	166489	25813544	746291	696874	2.58411	2.58411
ATA26	317091	33512974	591426	695447	1.76148	1.76148
ATA27	241688	25569738	849701	817193	1.76328	1.76328
ATA28	399067	16356581	504022	609232	0.683118	0.683118
ATA29	558261	21121586	497359	826667	0.630576	0.630576
ATA30	506797	21134146	513106	616452	0.695023	0.695023
ATA31	279743	41422150	865814	731120	2.46787	2.46787
ATA32	31746.8	51981530	18411.7	3999484	27.2896	na
ATA33	387823	22221078	872705	832197	0.95495	0.95495
ATA34	342486	27917532	803642	845044	1.35857	1.35857
ACA11	278159	30608430	627113	733822	1.83399	1.83399
ACA12	234201	38167716	633781	613177	2.71617	2.71617
ACA13	220467	24107800	656475	863292	1.82248	1.82248
ACA14	264554	29523118	622679	978395	1.85993	1.85993
ACA15	213367	32238672	657622	618476	2.51825	2.51825
ACA16	213642	39816270	503357	684157	3.10615	3.10615
ACA17	387933	56649144	603669	734461	2.4338	2.4338
ACA18	350943	27931744	456011	498300	1.32651	1.32651
ACA19	215406	27922658	545641	243282	2.16047	2.16047
ACA20	262425	38498290	559653	383054	2.44503	2.44503
ACA21	249353	35863572	545766	296494	2.39711	2.39711
ACA22	481156	42663824	578446	365806	1.47782	1.47782
ACA23	291306	40018696	657358	571927	2.28961	2.28961
ACA24	232489	8.04046e+06	459851	523120	0.576405	na
ACA25	294526	26705176	600769	451240	1.5112	1.5112
ACA26	319629	37796250	581157	444016	1.97084	1.97084
ACA27	315581	50971550	807930	643594	2.69195	2.69195
ACA28	251542	30655434	698241	499826	2.03117	2.03117
RNAP11	377498	21247894	520302	520872	0.938103	0.938103
RNAP12	185119	25403412	647178	425507	2.28712	2.28712
RNAP13	282802	41201828	476821	308792	2.42819	2.42819
RNAP14	216084	44997972	518250	296167	3.47071	3.47071
RNAP15	238358	34749970	875577	321026	2.42981	2.42981
HC11	109569	43856460	781946	295219	6.67108	6.67108
HC12	214529	33622480	513192	472625	2.61212	2.61212
HC13	186372	41240450	576447	332932	3.688	3.688
HC14	232835	50085820	777032	383264	3.58521	3.58521
HC15	227034	38849556	482802	323008	2.85197	2.85197
HC16	234009	51896300	686099	374160	3.69618	3.69618
HC17	243988	20484166	586022	261284	1.39926	1.39926
HC18	373453	36181100	552952	553148	1.61471	1.61471
HC19	215902	45268730	510111	345760	3.49455	3.49455
HC20	274207	37058990	485013	260601	2.25249	2.25249
HC21	259517	51286750	505780	347975	3.29373	3.29373
HC22	197459	43959970	475867	159102	3.71047	na
HC23	248031	41524224	564102	288616	2.79026	2.79026
HC24	511017	24330226	504709	543471	0.793523	0.793523
HC25	240088	22452864	393953	520656	1.55865	1.55865
HC26	549379	41141820	415503	411369	1.24813	1.24813
HC27	358227	27163186	414431	425653	1.26378	1.26378
HC28	265190	41226830	514785	216628	2.59103	2.59103
HC29	217603	40339920	361464	229811	3.08971	3.08971
HC30	367972	1.54542e+06	3.82688e+06	185809	0.0699971	na

## Sheet: CDH5
Table: Quantification table for CDH5. Quantification was calculated using the weight-to-light ratio and normalized by the amount of heavy peptide added. Outliers have been excluded and identified as na.
	Raw peptide intensities				Heavy/Light peptide ratio normalized IS at 60fmol/µl
sequence	ELDSTGTPTGK	ELDSTGTPTGK	YGQFDREHTK	YGQFDREHTK
name	CDH5-1	CDH5-1	CDH5-2	CDH5-2
Label	L	H	L	H	CDH5-1	CDH5-2	Mean Ratio
Mass	553.272	557.279	427.539	430.21	H/L+H	H/L+H
Charge	2	2	3	3
ATA11	1.04807e+06	51714748	304987	30494902	0.822378	1.66646	1.24442
ATA12	366374	56011332	80776.9	18032838	2.54801	3.72071	3.13436
ATA13	409284	47392036	89749.5	17878916	1.92987	3.32015	2.62501
ATA14	289842	54495110	101999	18391266	3.13361	3.00513	3.06937
ATA15	255861	53726416	54768.1	20026844	3.49971	6.09444	4.79708
ATA16	391927	52151564	152234	19881834	2.21774	2.17668	2.19721
ATA17	451985	26551214	132384	12897628	0.979059	1.62376	1.30141
ATA18	468127	45534116	105897	17227432	1.62115	2.71135	2.16625
ATA19	699209	32234698	202887	16998562	0.768361	1.39639	1.08237
ATA20	376857	191118	119409	614677	0.00845229	0.0857946	na
ATA21	603221	43655120	236692	22677330	1.20617	1.59682	1.40149
ATA22	650146	43501664	142888	16248682	1.11518	1.89527	1.50522
ATA23	237941	47987550	56561.5	15021633	3.36131	4.42634	3.89383
ATA24	587376	39598684	185891	17509432	1.1236	1.56987	1.34674
ATA25	475027	26245896	181306	13859890	0.920856	1.27408	1.09747
ATA26	748685	36084972	202466	20151458	0.803297	1.65883	1.23106
ATA27	895732	24416898	213590	13919852	0.454319	1.08618	0.770251
ATA28	887207	15603936	274679	9726489	0.293129	0.590173	0.441651
ATA29	841913	20015242	461465	14019573	0.396225	0.506343	0.451284
ATA30	878514	20305482	522729	12256584	0.385224	0.390788	0.388006
ATA31	689501	40309170	304576	22070588	0.974356	1.20772	1.09104
ATA32	35333.2	52349910	13857.8	14937784	24.6934	17.9655	na
ATA33	1.17331e+06	21138168	324034	12189431	0.300265	0.626963	0.463614
ATA34	968532	27614250	260856	17096354	0.475191	1.09232	0.783758
ACA11	549579	32212524	285958	18083444	0.976886	1.05397	1.01543
ACA12	645715	37872156	176055	19648106	0.977525	1.86003	1.41878
ACA13	701287	24703774	361533	14026427	0.587106	0.646618	0.616862
ACA14	583005	31396666	175886	18586476	0.897553	1.76123	1.32939
ACA15	429766	35392316	218258	15761366	1.37254	1.20358	1.28806
ACA16	495730	44047876	183343	21261528	1.48091	1.93277	1.70684
ACA17	882733	50654884	399894	29527690	0.956402	1.23065	1.09352
ACA18	812618	30976042	209529	13900403	0.635314	1.10569	0.8705
ACA19	837989	35013150	159929	16282602	0.696373	1.69685	1.19661
ACA20	611158	40814924	251365	19952866	1.11305	1.32297	1.21801
ACA21	1.61159e+06	40731340	135201	18214676	0.421235	2.24538	1.33331
ACA22	981886	48284210	144378	22443968	0.819583	2.59088	1.70523
ACA23	755224	40344084	360728	22876074	0.890333	1.05694	0.973636
ACA24	446930	6.11132e+06	194416	4.50592e+06	0.2279	0.386278	na
ACA25	672305	28267166	170304	14633770	0.700753	1.43212	1.06644
ACA26	688776	39302850	191842	22617306	0.951031	1.96492	1.45798
ACA27	940053	50054400	327111	24585208	0.887439	1.25264	1.07004
ACA28	795196	31045364	206083	16191054	0.650686	1.30943	0.980057
RNAP11	846924	22095212	329500	12340516	0.434813	0.624204	0.529509
RNAP12	885316	26201108	196959	14726839	0.493253	1.24618	0.869718
RNAP13	2.03962e+06	45613530	121753	10679956	0.372729	1.46197	0.917349
RNAP14	1.1101e+06	46824316	246610	23260270	0.703006	1.572	1.1375
RNAP15	942290	40614944	157261	18905392	0.718373	2.00361	1.36099
HC11	662837	54236704	100165	19720456	1.36375	3.28134	2.32255
HC12	743087	37903784	259935	18712040	0.850142	1.19979	1.02496
HC13	548902	46333236	132757	20912474	1.40685	2.6254	2.01613
HC14	1.62926e+06	54415430	208286	23789200	0.556647	1.90357	1.23011
HC15	790445	41830972	138468	18672296	0.882013	2.24749	1.56475
HC16	1.4034e+06	55261560	153117	23894892	0.656282	2.60094	1.62861
HC17	1.38003e+06	22176856	154113	11672067	0.267831	1.26228	0.765056
HC18	1.04993e+06	39967150	334211	21787162	0.634443	1.0865	0.86047
HC19	1.1736e+06	49011804	158299	22573782	0.696035	2.3767	1.53637
HC20	1.25853e+06	41676536	187482	18747008	0.551919	1.66656	1.10924
HC21	1.04551e+06	52508304	186976	25694484	0.837047	2.29035	1.5637
HC22	1.16103e+06	46743330	68067.1	19037840	0.671003	4.66154	na
HC23	1.05749e+06	48665012	144872	20170742	0.76699	2.32052	1.54375
HC24	908330	24232172	400310	11527108	0.444629	0.479924	0.462276
HC25	839801	25072764	472946	12618682	0.497594	0.444683	0.471138
HC26	762839	44582730	214544	19563124	0.974053	1.51975	1.2469
HC27	635348	29720736	346173	13223749	0.779645	0.636663	0.708154
HC28	932311	48389880	216174	18925136	0.865052	1.4591	1.16208
HC29	918723	43525308	240524	22904546	0.789598	1.58713	1.18836
HC30	556198	748909	212374	856716	0.0224413	0.0672334	na

## Sheet: EPS15
Table: Quantification table for EPS15. Quantification was calculated using the weight-to-light ratio and normalized by the amount of heavy peptide added. Outliers have been excluded and identified as na.
	Raw peptide intensities				Heavy/Light peptide ratio normalized IS at 60fmol/µl
sequence	SATSSSVSNVVITK	SATSSSVSNVVITK	TSEVQDLQDEVQRENTNLQK	TSEVQDLQDEVQRENTNLQK
name	EPS15-1	EPS15-1	EPS15-2	EPS15-2
Label	L	H	L	H	EPS15-1	Mean Ratio
Mass	460.584	463.255	792.054	794.726	H/L+H
Charge	3	3	3	3
ATA11	224029	5809489	26869.5	6.70823e+06	0.432197	0.432197
ATA12	244277	2248055	64124.8	11455994	0.153382	0.153382
ATA13	249975	4046595	44518.1	9276540	0.2698	0.2698
ATA14	209024	2.7096e+06	40245.1	9798992	0.216052	0.216052
ATA15	177342	2.09824e+06	46470.5	9804116	0.197193	0.197193
ATA16	200875	2360573	61158.2	7950924	0.195857	0.195857
ATA17	290457	6452813	36730.2	8673981	0.370267	0.370267
ATA18	204859	2759257		6126739	0.224484	0.224484
ATA19	161383	4197158	26850.2	6.39094e+06	0.433458	0.433458
ATA20	282388	2.35276e+06	35879.5	53766.9	0.138861	na
ATA21	298545	2.72985e+06	57693.5	11338493	0.152397	0.152397
ATA22	267889	1.99668e+06		15595759	0.124223	0.124223
ATA23	159009	2672695		29295358	0.280141	0.280141
ATA24	273577	2.23877e+06	81971.3	9627145	0.136389	0.136389
ATA25	331037	2.61512e+06	41734.2	7015982	0.131663	0.131663
ATA26	139383	3061841	63962.7	5.2524e+06	0.366117	0.366117
ATA27	215018	2409100	53218.4	6.26993e+06	0.186737	0.186737
ATA28	110393	3.91782e+06	48392.5	2.29064e+06	0.591498	0.591498
ATA29	123530	1627751	76735.4	2331294	0.219616	0.219616
ATA30	103453	1554316	62820.2	2.48729e+06	0.250407	0.250407
ATA31	304494	3.26109e+06	33890	7293277	0.178498	0.178498
ATA32	128800	3.81475e+06	9194.72	596413	0.493628	na
ATA33	250379	2.44145e+06	34830.2	2.96159e+06	0.162517	0.162517
ATA34	104943	2.8536e+06	72887.6	4984120	0.453197	0.453197
ACA11	89240.1	3.37625e+06	38097.9	6.18872e+06	0.630556	0.630556
ACA12	209688	1.43639e+06	34395	9107099	0.114169	0.114169
ACA13	92051.3	2.92074e+06	31955.7	4712755	0.528825	0.528825
ACA14	87283.3	3259516	32643.8	6225972	0.622402	0.622402
ACA15	153890	1.9385e+06	28970.2	6.31598e+06	0.209944	0.209944
ACA16	72184.7	8016774	43144.5	7.13669e+06	1.85099	1.85099
ACA17	165127	3.45648e+06	70533.8	6845801	0.348871	0.348871
ACA18	107250	3698152	15709.9	4617840	0.574692	0.574692
ACA19	346120	5.6006e+06	40049.2	8590935	0.269685	0.269685
ACA20	162532	3957059	57556.9	10361901	0.405773	0.405773
ACA21	167591	6347287	35582.9	10747937	0.631227	0.631227
ACA22	180914	6.10162e+06	32745.3	9307434	0.562112	0.562112
ACA23	134564	2618390	33757.8	7819170	0.324304	0.324304
ACA24	119744	1.66573e+06	37063.1	1.81263e+06	0.231845	na
ACA25	129818	3.40007e+06		5679276	0.436519	0.436519
ACA26	139433	3.64582e+06	32497.8	7.66138e+06	0.435792	0.435792
ACA27	207566	4915546	26408.3	11621790	0.394697	0.394697
ACA28	142599	3.64717e+06	80334.3	9003325	0.426273	0.426273
RNAP11	111762	2.95626e+06	55787.8	3.97295e+06	0.440854	0.440854
RNAP12	175660	5184123	63641.6	5871975	0.491872	0.491872
RNAP13	162830	9695067	32052.9	14838239	0.992348	0.992348
RNAP14	129897	5783951	64768.8	10275748	0.742121	0.742121
RNAP15	169316	3.46007e+06	27479.9	9198585	0.340593	0.340593
HC11	199040	4733370		17779330	0.396351	0.396351
HC12	123849	3910185	27957.3	6315478	0.526203	0.526203
HC13	193226	4.10829e+06	43791.6	15296033	0.35436	0.35436
HC14	220970	9185534		12502691	0.69282	0.69282
HC15	158672	5.76733e+06	39826.6	11250255	0.605793	0.605793
HC16	176184	5805371		11437190	0.549177	0.549177
HC17	160927	8730237		5984864	0.904159	0.904159
HC18	139018	3.12858e+06		5924635	0.375082	0.375082
HC19	123334	5.77943e+06	29078.7	8406680	0.781	0.781
HC20	158981	7826242	40360.5	7.10236e+06	0.820461	0.820461
HC21	129812	4.04186e+06	10539.1	9470623	0.518937	0.518937
HC22	264674	5.85278e+06	84603	26921174	0.368553	na
HC23	162278	5.61011e+06	71966	10916290	0.576182	0.576182
HC24	54160.5	2.09728e+06	68044.8	3.5584e+06	0.64539	0.64539
HC25	60308.9	3.95054e+06	62418.4	3601423	1.09175	1.09175
HC26	1050457	3557480	23428.2	11880832	0.0564434	0.0564434
HC27	118366	2.48867e+06	47936.2	4.4442e+06	0.350421	0.350421
HC28	109582	3.17261e+06	46110.8	9824984	0.482532	0.482532
HC29	74920	3.76405e+06		6692071	0.837349	0.837349
HC30	147133	196204	12133.7	45449.5	0.0222252	na

## Sheet: TTN
Table: Quantification table for TTN. Quantification was calculated using the weight-to-light ratio and normalized by the amount of heavy peptide added. Outliers have been excluded and identified as na.
	Raw peptide intensities				Heavy/Light peptide ratio normalized IS at 60fmol/µl
sequence	LIEGHEYQFR	LIEGHEYQFR	VASLKIPCAEMSDK	VASLKIPCAEMSDK
name	TTN-2	TTN-2	TTN-3	TTN-3
Label	L	H	L	H	TTN-2	TTN-3	Mean Ratio
Mass	431.219	434.555	497.923	500.594	H/L+H	H/L+H
Charge	3	3	3	3
ATA11	6.41138e+06	28678316	234380	641538	0.0745505	0.0456196	0.060085
ATA12	3.24028e+06	35212520	151063	1.3074e+06	0.181119	0.144245	0.162682
ATA13	3475123	29911304	236041	1.51409e+06	0.143454	0.106909	0.125182
ATA14	4.22983e+06	31647944	212693	1.35717e+06	0.124701	0.106348	0.115525
ATA15	3.18315e+06	33107050	191856	1.12235e+06	0.173345	0.0974992	0.135422
ATA16	4.98459e+06	20867812	280866	1461576	0.0697744	0.0867302	0.0782523
ATA17	4028457	28888060	218898	1370171	0.119517	0.104323	0.11192
ATA18	3.7221e+06	51643276	260909	1.10572e+06	0.231246	0.0706328	0.150939
ATA19	4715986	24228318	201384	742293	0.0856248	0.0614327	0.0735287
ATA20	3.37421e+06	77739.7	289286	604500	0.00038399	0.0348271	na
ATA21	5.55829e+06	24015920	258700	695936	0.0720123	0.0448355	0.0584239
ATA22	2.82678e+06	36073924	196203	605258	0.212692	0.0514144	0.132053
ATA23	3.78344e+06	76041020	151933	911694	0.334973	0.100011	0.217492
ATA24	6.03643e+06	35072016	207733	504149	0.0968344	0.0404484	0.0686414
ATA25	4437998	29704606	181412	684051	0.111554	0.062845	0.0871995
ATA26	3.40081e+06	21415432	151143	464341	0.104953	0.0512031	0.0780779
ATA27	4.24966e+06	18062124	180992	371973	0.0708376	0.0342533	0.0525454
ATA28	2109233	6.3498e+06	121140	460530	0.0501746	0.0633609	0.0567678
ATA29	2120149	6985415	167049	317609	0.0549129	0.0316883	0.0433006
ATA30	2.07127e+06	6.30697e+06	142638	271501	0.0507496	0.0317237	0.0412366
ATA31	5308156	30699116	212221	586225	0.0963898	0.0460389	0.0712143
ATA32	378407	78728184	13737.3	78390.4	3.46753	0.0951065	na
ATA33	4.43745e+06	10987928	140514	387056	0.0412697	0.0459097	0.0435897
ATA34	4.18874e+06	13147941	202385	372146	0.0523147	0.0306467	0.0414807
ACA11	4.3795e+06	16878886	179769	476960	0.0642345	0.0442197	0.0542271
ACA12	3.96234e+06	27282396	177291	387192	0.114757	0.0363989	0.0755781
ACA13	3.95571e+06	13116359	169518	385254	0.0552635	0.0378774	0.0465704
ACA14	4564939	17909238	187580	429357	0.0653869	0.0381487	0.0517678
ACA15	5022564	25511596	199473	518907	0.0846566	0.0433566	0.0640066
ACA16	4431486	27087744	185702	1315654	0.101876	0.11808	0.109978
ACA17	4.25949e+06	25413324	185210	420067	0.0994381	0.037801	0.0686195
ACA18	2.10752e+06	11622380	160228	598462	0.0919119	0.0622512	0.0770815
ACA19	2.25496e+06	26930196	132052	1.52241e+06	0.199044	0.192148	0.195596
ACA20	2715819	31758578	116926	938534	0.194899	0.133779	0.164339
ACA21	2.03909e+06	28772214	125638	1.40637e+06	0.235172	0.186563	0.210868
ACA22	2.81536e+06	31821682	211530	1.20334e+06	0.188381	0.0948126	0.141597
ACA23	3.76693e+06	21114936	188921	403676	0.0934224	0.0356125	0.0645174
ACA24	2.24182e+06	4.68552e+06	146377	392427	0.0348342	0.0446821	na
ACA25	2.92695e+06	18196214	145547	671405	0.103613	0.0768831	0.0902481
ACA26	2.11496e+06	21412626	119378	601683	0.16874	0.0840022	0.126371
ACA27	4.66957e+06	38639548	139076	719361	0.137913	0.0862071	0.11206
ACA28	3580700	21479430	178023	668979	0.0999778	0.0626305	0.0813041
RNAP11	2.75154e+06	9376847	111360	424080	0.0567976	0.0634698	0.0601337
RNAP12	3.42047e+06	20742984	132474	1.06941e+06	0.101073	0.134543	0.117808
RNAP13	2830335	42030084	179689	2.73475e+06	0.247498	0.253657	0.250577
RNAP14	2.23347e+06	27954216	161735	1.13329e+06	0.2086	0.116785	0.162693
RNAP15	3.01224e+06	24699326	132319	945430	0.136661	0.119085	0.127873
HC11	3.739e+06	44266904	207667	932208	0.197321	0.074816	0.136068
HC12	3.96132e+06	18403768	146321	469060	0.077431	0.0534281	0.0654296
HC13	2.50724e+06	38089052	141963	1.03968e+06	0.253193	0.12206	0.187627
HC14	3.45815e+06	39632264	216462	1.45802e+06	0.191009	0.112261	0.151635
HC15	2.41284e+06	25762548	135149	1.03341e+06	0.177955	0.127441	0.152698
HC16	2903542	31314168	194543	1.12502e+06	0.179747	0.0963811	0.138064
HC17	2.80405e+06	16516559	153435	1595968	0.098171	0.17336	0.135765
HC18	3083611	15237253	149213	449116	0.0823561	0.0501649	0.0662605
HC19	3012963	26652166	195871	1.09272e+06	0.147431	0.0929796	0.120205
HC20	2108284	24819586	128801	1483215	0.196207	0.191926	0.194066
HC21	2.32199e+06	23933296	126307	742658	0.171787	0.0979967	0.134892
HC22	2.63634e+06	61597136	137084	2.442e+06	0.389411	0.296897	na
HC23	2.17185e+06	31188994	132125	1.46109e+06	0.239343	0.184307	0.211825
HC24	2.29815e+06	7875320	107290	395596	0.0571135	0.0614527	0.0592831
HC25	1818465	8.06432e+06	97244.8	619160	0.0739114	0.106117	0.0900142
HC26	2.54314e+06	25641240	114622	760095	0.168042	0.110522	0.139282
HC27	2186984	10572440	98527.4	498499	0.0805709	0.084325	0.0824479
HC28	2.26159e+06	27006440	118937	1.0251e+06	0.199023	0.143647	0.171335
HC29	1.50012e+06	17098152	64128.4	684380	0.189964	0.177867	0.183916
HC30	2.88739e+06	31775.2	77691.7	46267.8	0.000183414	0.00992552	na

[truncated: 9 more sheets: RAE1, STAM, PPN, EIF2B3, FKBP11, CISD1, SEL1L, NRBP1, STK24]
